# Supplementary material for: Data describing the effects of Induced knockout of Heterogeneous nuclear ribonucleoprotein K in mouse skeletal muscle satellite cells
Source: Data Brief. 2024 Jun 12;55:110576. doi: 10.1016/j.dib.2024.110576 (PMC11239480; doi:10.1016/j.dib.2024.110576)
Supplement: Supplementary file 1 [file mmc1.xlsx]

## Sheet: Sheet1
Table S1. The significant dys-regulated gene transcripts as determined by RNA-seq in MuSCs proliferation 24 h after treated with 4-OHT.
gene id	gene name	baseMean	ethanol 24h-1	ethanol 24h-2	ethanol 24h-3	4-OHT 24h-1	4-OHT 24h-2	4-OHT 24h-3	log2FoldChange	Q-value	regulated
ENSMUSG00000038560.7	Sp6	74.9428	0	0	0	0	0.4145	1.37861	9.94748	0.0322901	up
ENSMUSG00000076036.1	AC151602.1	204.439	2.69457	0.001906	0.000792	30.6967	67.6392	60.0367	5.84974	9.18e-05	up
ENSMUSG00000093077.1	AC113316.1	77.6989	2.3537	0.234932	0.239573	33.6523	40.3398	5.5183	4.83036	1.82e-08	up
ENSMUSG00000092837.1	AC027184.1	123.557	1.13156	0	0.212595	11.9746	17.1053	3.18414	4.63868	0.0100868	up
ENSMUSG00000032315.5	Cyp1a1	623.222	0.455041	0.192035	0.306691	6.70024	5.97786	7.20603	4.47261	5.5e-67	up
ENSMUSG00000004371.7	Il11	65.2023	0.133421	0.094294	0.052132	1.90541	1.08284	1.3012	3.93704	1.99e-14	up
ENSMUSG00000089672.2	Gp49a	60.8074	0.087071	0.167909	0	1.3902	1.05882	1.39419	3.9204	4.77e-08	up
ENSMUSG00000088088.1	RNase_MRP	63.2531	1.33969	0.019312	0.076414	5.47274	11.1376	2.00928	3.76727	0.0228569	up
ENSMUSG00000044217.9	Aqp5	803.011	1.96219	0.804347	0.629996	18.8843	10.5443	13.3105	3.75664	2.8e-10	up
ENSMUSG00000076258.1	mmu-mir-689-2	236.454	26.3687	1.22558	1.10063	84.3762	216.446	27.7317	3.62621	0.039196	up
ENSMUSG00000068758.6	Il3ra	480.526	1.77195	0.378804	0.463521	10.9315	7.37063	9.57652	3.49337	8.33e-06	up
ENSMUSG00000033467.7	Crlf2	80.1435	0.31677	0.121862	0	2.11523	1.22491	1.2883	3.44928	0.0335905	up
ENSMUSG00000017002.8	Slpi	906.91	3.48329	2.59754	2.55576	31.13	22.6801	28.96	3.35474	5.37e-80	up
ENSMUSG00000031765.6	Mt1	1566.86	15.3866	3.37152	6.23843	88.4942	69.4531	71.3641	3.26968	1.98e-06	up
ENSMUSG00000022055.7	Nefl	61.2213	0.075724	0.039642	0.048609	0.611113	0.348484	0.471523	3.17834	1.71e-10	up
ENSMUSG00000025229.9	Pitx3	690.837	3.38141	1.20357	0.971493	17.8447	10.7524	12.0821	3.07857	4.97e-06	up
ENSMUSG00000052837.4	Junb	1394.59	5.85917	0.922273	1.07271	23.7724	18.0192	18.5415	3.02909	0.00171647	up
ENSMUSG00000067847.7	Romo1	1080.45	10.4764	3.25338	6.34388	59.3923	40.0837	50.6577	2.9615	5.61e-08	up
ENSMUSG00000091971.1	Hspa1a	212.113	0.408019	0.138693	0.237086	2.42117	1.61926	1.58736	2.91156	2.24e-14	up
ENSMUSG00000031957.5	Ctrb1	88.1906	0.511045	0.490027	0.143671	3.28238	2.2046	2.17518	2.8413	5.16e-09	up
ENSMUSG00000062593.8	Lilrb4	54.9363	0.102585	0.124475	0.21125	0.986902	0.890249	1.15128	2.79885	4.28e-08	up
ENSMUSG00000049086.7	Bmyc	130.019	0.568467	0.387675	0.837229	5.81634	3.14916	2.98206	2.78878	2.74e-11	up
ENSMUSG00000057863.5	Rpl36	8384.19	193.695	26.294	26.8497	507.495	538.994	531.747	2.77687	0.0164748	up
ENSMUSG00000090877.2	Hspa1b	315.841	0.518862	0.552605	0.294502	3.38498	2.65088	2.56574	2.7528	1.83e-27	up
ENSMUSG00000084093.1	Gm16418	470.615	28.7771	2.60018	1.95101	44.7392	85.9822	75.5047	2.74009	0.0478824	up
ENSMUSG00000018752.12	BC096441	155.177	0.100924	0.253803	0.552334	2.26568	2.50832	1.59999	2.7378	6.77e-09	up
ENSMUSG00000047370.4	Gm7367	92.4839	1.28231	0.265751	0.249897	4.54819	3.41107	3.08399	2.67908	1.22e-05	up
ENSMUSG00000042737.3	Dpm3	607.116	8.15926	1.56769	1.72214	25.9048	33.7524	21.581	2.67287	0.00192749	up
ENSMUSG00000024087.2	Cyp1b1	2291.87	1.89399	1.83238	2.14005	10.5869	12.2645	12.5257	2.66313	1.87e-69	up
ENSMUSG00000092564.1	BC051226	58.7405	0.354259	0.668698	0.169601	1.6782	2.07809	1.99377	2.65333	3.63e-08	up
ENSMUSG00000021575.8	Ahrr	145.382	0.129036	0.131554	0.129575	0.792453	0.6605	0.83716	2.64215	4.65e-20	up
ENSMUSG00000040938.9	Slc16a11	122.699	0.601963	0.192468	0.183369	3.03493	1.70237	1.75151	2.60531	7.75e-09	up
ENSMUSG00000044894.8	Uqcrq	2992.9	23.9369	8.42451	8.63574	65.7835	49.8956	55.0579	2.55658	0.00228387	up
ENSMUSG00000021453.2	Gadd45g	4578.48	36.288	9.01183	13.2593	124.766	96.4044	101.305	2.55008	0.000410092	up
ENSMUSG00000071637.4	Cebpd	177.844	0.897357	0.328279	0.816376	4.88782	3.6331	2.74777	2.52288	6.27e-10	up
ENSMUSG00000015943.4	Bola1	129.72	1.55752	0.31074	0.408093	4.50604	3.41739	3.78877	2.4994	4.02e-06	up
ENSMUSG00000031762.6	Mt2	1300.73	21.5351	5.13584	6.1995	62.2328	55.116	56.4074	2.49478	0.000838185	up
ENSMUSG00000029725.4	2010007H12Rik	90.7625	0.899758	0.254408	0.414145	2.85107	1.91298	2.8546	2.45693	2.05e-05	up
ENSMUSG00000030037.8	Mrpl53	657.665	8.18927	2.0345	4.18198	26.265	29.1231	18.5892	2.45502	0.000292352	up
ENSMUSG00000024925.4	Rnaseh2c	459.346	3.60862	1.47888	1.61588	12.7489	9.33692	9.44499	2.42946	6.56e-12	up
ENSMUSG00000038580.6	Sct	9071.5	151.543	51.4213	66.6485	516.325	384.335	457.606	2.42108	2.34e-05	up
ENSMUSG00000024347.8	Psd2	63.8395	0.052917	0.064138	0.084672	0.376356	0.349945	0.291188	2.41513	6.9e-08	up
ENSMUSG00000030785.7	Cox6a2	453.685	7.27494	1.34223	1.51952	13.8338	18.324	18.1561	2.41297	0.00902769	up
ENSMUSG00000050212.4	Fam176b	132.37	0.659321	0.603786	0.349267	3.87949	1.86027	2.18321	2.39287	2.33e-09	up
ENSMUSG00000039195.4	1110008P14Rik	563.629	6.48431	0.737231	1.31723	24.1976	11.4912	19.0343	2.36284	0.000750953	up
ENSMUSG00000048826.6	Dact2	63.0026	0.117156	0.081347	0.14053	0.661547	0.560597	0.410531	2.33635	8.44e-07	up
ENSMUSG00000019158.8	Tmem160	216.613	2.74061	0.33302	1.02422	8.61916	5.69135	5.18572	2.3103	0.0145081	up
ENSMUSG00000042293.7	Gm5617	58.2202	0.799833	0.512406	0.14713	1.7499	2.42445	2.55052	2.2985	0.000184741	up
ENSMUSG00000037833.7	Sh2d4b	60.7062	0.241888	0.057075	0.089066	0.766072	0.369037	0.858018	2.29578	3.94e-05	up
ENSMUSG00000091018.1	Rplp2-ps1	920.89	21.0839	5.74968	6.30033	65.9584	43.322	42.8704	2.28337	0.00160267	up
ENSMUSG00000078348.3	Sf3b5	1002.72	14.9543	2.79688	4.00823	42.5483	26.7572	30.5907	2.28029	0.00856169	up
ENSMUSG00000072684.2	Gm10397	486.155	0.805358	1.34261	2.38777	15.8019	3.04084	2.64918	2.27901	0.0297334	up
ENSMUSG00000027358.6	Bmp2	55.6629	0.095424	0.06256	0.083371	0.439367	0.363026	0.326648	2.27115	1.35e-06	up
ENSMUSG00000023046.6	Igfbp6	171.853	1.21401	0.716941	0.565323	4.73326	2.92753	3.56776	2.2529	1.63e-10	up
ENSMUSG00000010607.7	Pigyl	433.342	7.55492	1.21979	1.86733	16.7954	12.2548	17.2776	2.20709	0.0162165	up
ENSMUSG00000032997.10	Chpf	2181.59	8.34823	1.65628	1.91004	22.4373	15.2372	15.1257	2.19192	0.0114102	up
ENSMUSG00000025508.7	Rplp2	11111.7	148.727	28.9405	48.9894	290.097	273.837	287.416	2.18512	0.0251226	up
ENSMUSG00000045948.8	Mrps12	660.517	5.85932	3.84233	3.337	21.292	18.569	19.7142	2.18428	2.52e-27	up
ENSMUSG00000029816.7	Gpnmb	1794.45	3.11466	2.40542	2.64953	13.1558	9.9377	11.0995	2.17767	4.33e-55	up
ENSMUSG00000061878.8	Sphk1	194.559	0.459875	0.23073	0.439765	2.24759	1.63464	2.24341	2.1766	1.83e-15	up
ENSMUSG00000040714.7	Klc3	155.946	1.12869	0.190337	0.281065	1.80404	2.02948	2.3181	2.15461	0.000229379	up
ENSMUSG00000020216.5	Jsrp1	2259.66	17.373	5.62375	6.47558	48.8095	35.3539	37.9104	2.13954	0.000410237	up
ENSMUSG00000038793.8	Lefty1	54.4449	0.228348	0.142169	0.216801	0.978187	1.03735	0.725739	2.13435	1.13e-05	up
ENSMUSG00000002985.9	Apoe	108.331	0.811613	0.557992	0.409303	3.10888	1.6869	1.77948	2.13228	5.45e-08	up
ENSMUSG00000074577.3	Fam65c	54.66	0.099469	0.116511	0.048051	0.384198	0.41191	0.307908	2.11666	4.81e-05	up
ENSMUSG00000040026.7	Saa3	179.393	2.00826	2.68404	1.28811	8.30158	6.29335	9.36333	2.11385	7.07e-11	up
ENSMUSG00000002043.10	Trappc6a	517.514	6.0802	2.38017	2.51035	16.2175	15.6451	14.4779	2.1138	1.08e-10	up
ENSMUSG00000058833.5	2810428I15Rik	375.821	5.1591	1.71714	2.87987	14.0625	12.7964	11.9615	2.11154	4.05e-10	up
ENSMUSG00000030827.4	Fgf21	248.357	2.59581	1.01612	1.08245	7.32458	5.74486	5.90455	2.10155	1.76e-08	up
ENSMUSG00000032372.7	Plscr2	226.967	0.579092	0.799091	0.807012	3.60515	2.64811	2.5873	2.09933	8.99e-15	up
ENSMUSG00000062619.5	2310039H08Rik	117.697	1.12289	0.467287	1.04683	4.63245	2.70904	3.49366	2.0977	9.07e-07	up
ENSMUSG00000044927.5	H1fx	93.7444	1.30741	0.114271	0.127909	2.09806	2.23552	1.88967	2.09067	0.0109468	up
ENSMUSG00000019261.2	Mtap1s	1300.61	4.88649	1.06573	1.11684	11.5976	7.67522	9.03628	2.08835	0.0151253	up
ENSMUSG00000034786.10	Gpsm3	165.268	0.993286	0.541672	0.646543	3.73297	2.38946	2.80862	2.08272	5.04e-10	up
ENSMUSG00000049036.6	Tmem121	189.996	1.55564	0.154997	0.392643	3.25526	2.49059	2.67808	2.08157	0.0496289	up
ENSMUSG00000020163.6	Uqcr11	2826.87	77.4011	14.653	19.2132	125.608	157.654	154.35	2.07854	0.018	up
ENSMUSG00000051319.6	1500011K16Rik	208.651	2.39363	1.03976	1.22525	5.39187	6.84269	6.0578	2.07809	1.02e-08	up
ENSMUSG00000040466.9	Blvrb	1187.32	11.6686	5.82186	4.20683	33.0324	22.8647	26.7393	2.04257	3.93e-05	up
ENSMUSG00000075227.4	Znhit2-ps	184.533	1.78689	0.516265	0.32989	4.08422	2.85042	3.22839	2.03937	0.000170635	up
ENSMUSG00000020153.8	Ndufs7	1511.12	22.4345	5.99919	7.09089	54.4693	42.1316	42.5064	2.03756	0.00180452	up
ENSMUSG00000042419.7	Nfkbil1	256.395	1.56113	0.663333	1.00034	6.19115	2.91858	3.509	2.03434	8.46e-08	up
ENSMUSG00000033307.6	Mif	5700.71	112.248	33.3477	43.0364	264.569	216.455	243.169	2.03298	0.00218035	up
ENSMUSG00000022469.8	Rapgef3	61.3381	0.192161	0.13779	0.187612	0.449554	0.432596	0.528104	2.02254	0.00011514	up
ENSMUSG00000028776.6	Tinagl1	247.36	1.30826	0.476644	0.484458	4.20992	2.35796	3.02237	2.01205	2.27e-07	up
ENSMUSG00000015702.7	Anxa9	214.597	0.74858	0.724532	0.711736	3.08614	2.96097	2.59276	2.01113	3.61e-18	up
ENSMUSG00000018821.3	Avpi1	526.351	5.23696	1.81	2.33494	13.9407	11.0695	10.4882	2.0018	1.02e-08	up
ENSMUSG00000049422.6	Chchd10	106.926	0.789019	0.386505	0.914527	3.29668	2.26369	2.40871	1.99381	2.77e-06	up
ENSMUSG00000047810.7	Ccdc88b	72.6307	0.161612	0.048703	0.062175	0.308448	0.3625	0.335561	1.98066	0.00032783	up
ENSMUSG00000078440.3	Dohh	838.039	12.1308	3.51848	5.68147	17.4403	12.6276	13.8066	1.97458	0.00193274	up
ENSMUSG00000059256.6	Gzmd	1969.1	14.262	12.0498	12.5137	63.2094	34.7739	45.6927	1.97335	6.05e-27	up
ENSMUSG00000078249.3	Hmga1-rs1	1753.93	13.3202	5.72015	1.64865	32.22	21.2465	22.1967	1.97212	0.0332069	up
ENSMUSG00000021773.3	Comtd1	199.603	1.06301	1.18177	1.14358	2.97875	1.8096	2.16771	1.96933	1.01e-13	up
ENSMUSG00000079471.2	Gm7325	2009.93	20.1528	11.0601	14.8834	60.7736	53.9458	54.0403	1.96824	2.63e-21	up
ENSMUSG00000043099.4	Hic1	104.925	0.378332	0.122327	0.07132	0.973118	0.563979	0.561458	1.94922	0.0011185	up
ENSMUSG00000082419.2	Gm11425	112.804	2.41835	0.866915	1.06025	4.85929	5.29371	5.41472	1.93469	2.22e-05	up
ENSMUSG00000078572.2	1810043H04Rik	106.005	0.963456	0.582829	1.08233	4.23838	2.35566	2.86671	1.91162	3.03e-06	up
ENSMUSG00000093098.1	AC115697.1	76.811	10.2018	3.50434	3.40179	15.8234	39.1332	4.40329	1.90433	0.0186587	up
ENSMUSG00000086841.1	2410006H16Rik	2121.59	39.1978	20.4882	30.6889	109.461	94.1963	113.051	1.90192	5.24e-18	up
ENSMUSG00000042529.8	Kcnj12	148.334	0.46826	0.346662	0.369186	1.73814	1.26302	1.16292	1.89795	7.03e-10	up
ENSMUSG00000046718.7	Bst2	17662.2	124.07	108.767	221.03	552.881	526.334	512.762	1.89706	5.15e-06	up
ENSMUSG00000039323.11	Igfbp2	8605.91	78.3839	31.9148	31.8059	188.457	137.361	147.421	1.88367	0.000932885	up
ENSMUSG00000059775.3	Rps26-ps1	378.944	12.2688	2.68155	3.30225	19.8923	22.1709	20.6747	1.88195	0.0217321	up
ENSMUSG00000078949.2	R3hdml	501.168	3.26138	3.16761	2.81011	11.003	10.7856	9.61252	1.87014	3.11e-29	up
ENSMUSG00000022054.5	Nefm	332.289	0.922423	0.646382	0.449514	2.31894	2.39947	2.09174	1.86079	1.42e-11	up
ENSMUSG00000000530.9	Acvrl1	83.6327	0.22908	0.128341	0.123567	0.806592	0.391136	0.554093	1.85743	8.32e-06	up
ENSMUSG00000034880.6	Mrpl34	541.492	7.18825	4.60304	5.21005	21.6479	18.0189	17.8889	1.8522	4.05e-18	up
ENSMUSG00000087271.1	2900008C10Rik	54.1488	0.314784	0.245465	0.247912	0.673489	0.882207	1.12711	1.84436	0.000204417	up
ENSMUSG00000007872.3	Id3	14448.5	134.067	50.9828	59.5768	321.063	227.231	246.402	1.8432	0.00137892	up
ENSMUSG00000035228.8	Ccdc106	121.452	0.434109	0.445057	0.282809	2.12527	1.08313	1.21273	1.84304	0.000234197	up
ENSMUSG00000010538.7	1700021C14Rik	174.299	2.51209	2.06892	1.62246	4.92776	7.66025	7.8662	1.83921	1.57e-08	up
ENSMUSG00000007888.9	Crlf1	3936.48	23.6429	13.3929	13.5928	60.2324	51.8291	52.1747	1.83116	1.21e-18	up
ENSMUSG00000043867.4	Foxl1	87.2713	0.975784	0.336276	0.330095	1.76516	1.56394	2.08166	1.81092	0.000568719	up
ENSMUSG00000030595.8	Nfkbib	368.124	3.30361	1.35627	1.91367	7.88196	5.6929	5.77426	1.79942	1.43e-07	up
ENSMUSG00000038086.3	Hspb2	1580.27	19.7898	8.33441	11.0748	46.7605	40.461	40.6177	1.79838	3.97e-05	up
ENSMUSG00000056501.3	Cebpb	275.977	1.32431	0.456447	1.98302	3.79703	4.73306	3.83989	1.79812	8.66e-05	up
ENSMUSG00000074486.2	Bglap2	107.215	2.06142	1.41912	1.32902	5.0235	5.94771	4.2826	1.77517	1.79e-06	up
ENSMUSG00000046516.9	Cox17	1651.96	14.5517	4.00849	5.20561	55.199	71.8159	57.2315	1.77451	0.000172272	up
ENSMUSG00000026956.9	Uap1l1	1185.05	2.97517	2.39634	2.43425	9.57862	7.46579	8.071	1.77252	3.35e-33	up
ENSMUSG00000073490.3	AI607873	281.525	0.299212	0.665745	0.902438	1.69885	2.23784	2.02556	1.76744	4.65e-06	up
ENSMUSG00000003849.8	Nqo1	5555.72	25.9141	26.8027	23.9088	77.7875	77.1956	85.9235	1.76079	8.45e-67	up
ENSMUSG00000031813.7	Fam125a	1044.77	9.60326	5.29918	6.23119	26.445	19.6209	20.5869	1.74739	2.16e-14	up
ENSMUSG00000022439.3	Parvg	56.0517	0.140647	0.120912	0.321347	0.40055	0.446518	0.531989	1.73445	0.000285421	up
ENSMUSG00000023266.4	Frs3	125.966	0.751799	0.725442	0.658714	1.76769	0.994813	1.79936	1.72942	7.53e-06	up
ENSMUSG00000015312.8	Gadd45b	740.816	5.80757	2.70166	4.11318	15.1274	12.134	12.1314	1.72941	7.52e-11	up
ENSMUSG00000066068.4	Gm13611	67.4602	2.2775	0.729397	1.07688	4.32044	4.56129	4.31739	1.72522	0.00117253	up
ENSMUSG00000018102.4	Hist1h2bc	895.787	12.4023	4.65735	9.24136	29.4848	26.9302	25.2156	1.72237	1.3e-08	up
ENSMUSG00000026981.9	Il1rn	495.446	1.66275	1.50017	1.66119	5.07472	3.74877	5.08123	1.71932	2.62e-21	up
ENSMUSG00000022156.6	Gzme	5216.5	42.8482	43.212	36.9114	156.05	102.218	120.674	1.71916	8.1e-39	up
ENSMUSG00000078915.1	Hsp25-ps1	102.316	1.36602	1.36011	1.01669	5.05737	2.95119	3.60992	1.70948	2.03e-06	up
ENSMUSG00000053291.9	Rab4b	552.712	6.57614	2.19042	2.30238	12.816	9.15644	9.58526	1.70339	0.0183521	up
ENSMUSG00000084888.1	Gm16908	76.6155	0.239007	0.442103	0.279297	0.598358	0.988156	1.23239	1.69645	0.000473287	up
ENSMUSG00000030741.9	Spns1	1557.59	7.27295	2.97401	2.85686	18.3061	12.3094	12.7468	1.69236	0.000933773	up
ENSMUSG00000091247.1	Gm16529	74.3257	0.209539	0.513667	0.251429	0.80323	0.922471	1.17207	1.6871	0.000529954	up
ENSMUSG00000010406.7	Mrpl52	588.302	11.857	6.51591	13.0122	34.1521	26.4799	34.6927	1.68674	1.21e-09	up
ENSMUSG00000083669.3	Gm10169	139.181	5.10912	1.61797	2.08117	10.4359	9.23706	6.9773	1.68368	0.000410237	up
ENSMUSG00000020219.6	Timm13	2106.28	22.2387	8.21997	7.76086	40.5148	39.4336	34.5708	1.68314	0.00428623	up
ENSMUSG00000049562.5	Gm962	134.245	0.548735	0.218398	0.193588	1.09432	0.718735	1.08634	1.67995	0.00031183	up
ENSMUSG00000006218.4	Fam131c	54.8498	0.321059	0.299357	0.221847	0.961512	0.905748	0.661826	1.67735	0.000398986	up
ENSMUSG00000001053.9	N4bp3	554.293	2.84062	1.42473	1.24638	6.22996	4.75719	4.90697	1.67629	2.52e-07	up
ENSMUSG00000031387.7	Renbp	659.152	3.78704	3.96783	2.99374	11.1237	10.6567	10.3155	1.67008	2.01e-27	up
ENSMUSG00000060438.3	Rps10-ps1	203.581	3.79955	2.35663	3.5803	12.682	8.57995	8.03577	1.66811	1.24e-07	up
ENSMUSG00000020068.4	Pbld2	99.5228	0.378632	0.337442	0.694838	1.72822	0.795585	1.04814	1.66357	6.21e-05	up
ENSMUSG00000047746.8	Fbxo40	66.1367	0.089798	0.095863	0.107662	0.309734	0.314782	0.258722	1.65421	7.64e-05	up
ENSMUSG00000063320.3	1190007I07Rik	149.739	1.97018	0.688016	1.79458	5.18302	3.95822	4.15965	1.65263	0.000139033	up
ENSMUSG00000070003.6	Ssbp4	812.416	7.91629	2.39563	2.14517	14.8002	9.02824	12.9433	1.65164	0.0270904	up
ENSMUSG00000027510.10	Rbm38	1911.58	11.4579	7.07815	7.16449	27.9349	20.4261	21.1403	1.65087	0.000152457	up
ENSMUSG00000036820.5	Amdhd2	961.942	8.17234	4.25015	2.66986	16.9704	12.784	14.0706	1.64809	0.00225683	up
ENSMUSG00000053560.4	Ier2	1544.27	13.418	4.41865	5.09211	25.0904	19.6812	22.6257	1.64798	0.00649586	up
ENSMUSG00000064264.6	Zfp428	236.416	2.48078	0.840993	1.27049	6.105	3.88773	3.68885	1.64487	6.18e-05	up
ENSMUSG00000021967.3	Mrp63	463.829	1.9295	1.25405	1.34173	5.60323	4.13061	3.56614	1.64252	2.74e-11	up
ENSMUSG00000071073.4	Gm88	147.037	1.38611	0.574175	0.447924	2.2614	2.54758	2.17859	1.63849	0.000322652	up
ENSMUSG00000007877.2	Tcap	801.44	7.76521	4.62234	6.77843	17.867	18.8973	18.973	1.63839	1.87e-13	up
ENSMUSG00000007721.5	Ccdc124	1610.1	26.4659	7.01667	6.71171	48.9574	35.1371	33.48	1.63822	0.039441	up
ENSMUSG00000075416.5	Gm14488	94.9827	0.672385	0.707421	0.65645	2.45558	2.47581	1.6821	1.63774	1.16e-05	up
ENSMUSG00000057751.7	Megf6	441.581	1.29989	0.359099	0.321779	3.17561	2.91799	2.79699	1.63704	9.66e-07	up
ENSMUSG00000087117.1	Gm11523	123.412	1.27163	1.42336	0.909837	2.87418	3.58961	3.80635	1.63651	1.29e-06	up
ENSMUSG00000035342.6	Lzts2	1836.77	9.4106	2.6293	2.75624	17.1554	12.5458	13.4921	1.63633	0.0255764	up
ENSMUSG00000027315.7	Spint1	59.121	0.162656	0.334678	0.214045	1.56372	0.433275	0.424154	1.63017	0.00329627	up
ENSMUSG00000034255.10	Arhgap27	63.9057	0.234276	0.022875	0.051548	0.278055	0.486598	0.304184	1.62875	0.0416451	up
ENSMUSG00000043822.11	Adamtsl5	402.366	0.876834	0.829474	1.29279	2.57495	2.56182	3.05422	1.61951	3.28e-18	up
ENSMUSG00000060019.4	Gm10073	417.503	12.9077	5.38447	9.29566	30.0945	24.9062	24.9081	1.61893	1.86e-07	up
ENSMUSG00000028407.3	2010003O02Rik	73.1335	0.716831	0.338524	0.525515	1.2835	1.65084	1.56969	1.61722	0.000578743	up
ENSMUSG00000022760.9	Thap7	412.014	5.35768	2.75667	2.92526	12.4149	9.91464	8.60335	1.61366	8.43e-05	up
ENSMUSG00000090373.1	Gm17435	213.468	0.404319	0.678192	0.569248	1.52505	1.62354	1.52008	1.60872	3.88e-09	up
ENSMUSG00000024208.9	2900010M23Rik	2033.58	58.159	18.2192	17.6331	75.8554	96.9088	92.8059	1.60378	0.022004	up
ENSMUSG00000021102.3	Glrx5	1298.05	13.7737	8.3372	10.2786	34.8557	27.5744	29.4848	1.59633	1.15e-15	up
ENSMUSG00000074406.3	Zfp628	375.499	1.50509	0.407119	0.554457	2.39181	2.34797	2.2393	1.59623	0.000183645	up
ENSMUSG00000074652.3	Myh7b	208.763	0.494612	0.236424	0.165976	1.46941	1.20475	0.792001	1.59035	6.89e-06	up
ENSMUSG00000050370.4	Ch25h	284.858	1.78489	1.21978	1.89816	5.8634	4.5132	3.50798	1.58182	6.11e-08	up
ENSMUSG00000028238.6	Atp6v0d2	73.5006	0.178808	0.233449	0.266701	0.68851	0.451581	0.753659	1.57751	0.000311601	up
ENSMUSG00000037035.5	Inhbb	2072.24	4.32158	3.86571	3.30635	11.3145	9.7346	10.8454	1.57584	7.29e-36	up
ENSMUSG00000022580.6	Rhpn1	58.231	0.219941	0.105447	0.193792	0.806315	0.508469	0.299802	1.57257	0.00581575	up
ENSMUSG00000029452.11	Tmem116	178.658	0.849434	1.29278	0.948382	2.84959	3.28552	2.81312	1.55618	8.05e-08	up
ENSMUSG00000076437.4	2700094K13Rik	1017.29	15.0838	7.7889	10.6845	35.3227	26.5504	30.9198	1.55006	9.63e-11	up
ENSMUSG00000074903.3	Gm2058	429.154	0.844835	2.19141	0.543501	4.84022	2.32439	2.51923	1.54763	0.0335848	up
ENSMUSG00000039759.4	Thap3	810.416	11.0244	4.00268	4.13497	16.1225	16.6571	15.3813	1.54747	0.0138398	up
ENSMUSG00000058385.6	Hist1h2bg	122.098	2.61872	1.06574	1.03345	4.24959	4.31714	4.19177	1.53227	0.000651203	up
ENSMUSG00000022090.4	Pdlim2	1105.88	10.3018	4.49211	6.61179	19.0639	14.2381	14.5748	1.53093	4.39e-08	up
ENSMUSG00000044216.6	Kcnj4	86.0511	0.629939	0.160393	0.167486	0.837639	1.17267	0.557796	1.52489	0.0189227	up
ENSMUSG00000036867.5	Smad6	394.198	1.44765	0.737435	1.09241	3.42805	2.43333	3.20129	1.51717	8.09e-08	up
ENSMUSG00000044303.5	Cdkn2a	4890.68	74.405	27.5646	29.2265	120.359	118.926	120.254	1.51243	0.011829	up
ENSMUSG00000025129.2	Dysfip1	189.241	2.33031	1.98842	1.64688	6.22861	4.28932	5.40838	1.51138	2.7e-08	up
ENSMUSG00000025582.4	Nptx1	381.134	0.664711	0.544927	0.569157	1.69647	1.29246	1.74414	1.50931	6.08e-13	up
ENSMUSG00000003541.6	Ier3	1302.62	12.5903	7.3031	8.16505	24.049	23.8011	26.4398	1.50686	2.69e-12	up
ENSMUSG00000036553.9	Sh3tc1	58.5711	0.165787	0.086919	0.035509	0.307994	0.211868	0.301073	1.50677	0.0165719	up
ENSMUSG00000035640.11	Dos	596.567	3.34164	1.6982	1.91873	6.41937	4.21432	5.24683	1.50632	6.11e-08	up
ENSMUSG00000051169.8	Rpusd3	219.136	2.10936	1.03657	1.19802	4.71173	3.04425	3.80211	1.50632	8.88e-06	up
ENSMUSG00000033434.9	Gtpbp6	486.796	5.3166	1.94165	2.44256	9.59926	7.05001	6.49008	1.50574	0.0258798	up
ENSMUSG00000075702.9	Selm	968.167	18.1755	5.90901	7.26381	31.9285	27.3317	27.1599	1.50136	0.011829	up
ENSMUSG00000044006.8	Cilp2	67.4989	0.237478	0.08345	0.059951	0.270949	0.395546	0.325275	1.49689	0.0166223	up
ENSMUSG00000063696.5	Gm8730	670.339	6.97042	3.89884	4.05411	16.2267	11.9119	11.4081	1.4965	5.09e-09	up
ENSMUSG00000063802.4	Hspbp1	859.561	8.31524	2.41412	3.37742	16.8219	9.71653	11.065	1.49395	0.0277547	up
ENSMUSG00000027404.9	Snrpb	5742.18	61.9907	31.8217	28.531	122.489	93.2176	103.701	1.49166	0.000815767	up
ENSMUSG00000032968.4	Inha	1165.68	7.53175	5.95904	5.99407	17.6354	16.5217	16.6986	1.48642	1.44e-23	up
ENSMUSG00000053317.5	Sec61b	1035.08	19.5693	13.098	12.8586	40.2206	36.1876	41.593	1.47905	1e-13	up
ENSMUSG00000089847.1	Fxc1	671.665	5.98131	2.78441	3.00392	16.5022	14.6006	13.6793	1.47746	8.04e-08	up
ENSMUSG00000021678.8	F2rl1	63.3521	0.181011	0.175751	0.20674	0.384167	0.543492	0.52535	1.4756	0.00113075	up
ENSMUSG00000043251.4	Exoc3l	348.422	1.31866	1.26347	0.894492	2.79843	3.01137	3.11575	1.47451	2.5e-11	up
ENSMUSG00000035027.10	Map2k2	4503.54	29.0844	12.5268	12.2838	72.5818	46.4826	43.8805	1.47373	0.0107775	up
ENSMUSG00000033249.3	Hsf4	110.447	0.649513	0.343217	0.563656	1.52734	1.30646	1.42674	1.47146	0.000122036	up
ENSMUSG00000032717.8	Mdfi	640.726	8.16483	2.23791	1.60772	10.9371	9.5966	9.91749	1.46819	0.0439815	up
ENSMUSG00000033213.9	AA467197	236.617	2.27631	2.33198	3.09936	5.89085	7.2621	6.63311	1.46696	4.64e-08	up
ENSMUSG00000081344.3	Gm14303	172.856	16.1022	3.74605	5.15193	16.4077	23.9151	23.7123	1.46581	0.00727064	up
ENSMUSG00000019428.10	Fkbp8	5227.83	42.2786	22.9444	19.2161	82.9906	58.765	60.9258	1.46291	0.00229742	up
ENSMUSG00000055926.2	Gm14137	590.255	1.37701	1.83664	1.60822	4.01328	4.05325	4.23511	1.46283	8.17e-18	up
ENSMUSG00000014301.6	Pam16	552.114	9.45189	7.40759	9.51958	22.2422	20.8007	20.0602	1.46134	1.25e-16	up
ENSMUSG00000056656.4	Apol8	295.392	0.755425	1.02875	0.976263	2.54966	2.47464	2.06126	1.46029	1.7e-10	up
ENSMUSG00000038274.4	Fau	13082.6	341.104	109.457	130.639	495.934	519.886	475.258	1.45903	0.028315	up
ENSMUSG00000082062.1	Ftl2	1028.17	24.0955	10.0676	12.3204	47.0004	37.1567	35.5428	1.45595	7.7e-07	up
ENSMUSG00000042745.9	Id1	5767.57	55.9599	34.3557	43.0812	151.15	107.06	126.33	1.45494	9.43e-18	up
ENSMUSG00000064337.1	mt-Rnr1	23585.9	203.697	185.256	230.02	418.395	684.911	460.116	1.44931	1.69e-05	up
ENSMUSG00000034175.7	Rhbdd3	859.154	7.51425	3.51484	4.11743	10.5108	9.78143	10.7468	1.44928	7.07e-08	up
ENSMUSG00000024066.7	Xdh	1146.67	1.72216	2.25218	2.31708	5.06396	5.38682	5.48383	1.44858	2.38e-18	up
ENSMUSG00000029032.6	Arhgef16	65.0755	0.142971	0.215535	0.166451	0.434297	0.398637	0.31095	1.44551	0.00145917	up
ENSMUSG00000049686.8	Orai1	1327.33	8.17333	5.47529	4.34419	15.49	14.5704	15.3885	1.44527	2.33e-11	up
ENSMUSG00000063011.6	Msln	194.36	0.69086	0.752741	0.862815	2.24714	1.85777	1.77015	1.44197	2.24e-08	up
ENSMUSG00000001270.8	Ckb	2271.8	24.2658	7.06311	7.37278	35.0131	31.4556	31.729	1.44006	0.0428297	up
ENSMUSG00000041774.7	Ydjc	106.755	0.085998	0.810122	0.571038	2.16784	0.814366	1.22994	1.43984	0.0262628	up
ENSMUSG00000035172.9	Plekhh3	299.823	1.60775	0.433828	0.607029	2.78111	1.96652	1.6269	1.434	0.00183084	up
ENSMUSG00000029602.5	Rasal1	79.6815	0.31796	0.153275	0.332714	0.532523	0.567944	0.667801	1.43271	0.00251259	up
ENSMUSG00000042747.6	Krtcap2	2694.62	61.3582	26.9373	26.9456	104.596	107.02	98.0794	1.43088	0.00194508	up
ENSMUSG00000015093.8	Clic3	55.889	0.86099	0.652514	0.589968	1.43471	1.85666	1.32333	1.42991	0.00459319	up
ENSMUSG00000033022.7	Cdo1	115.645	0.83029	0.693974	0.392006	2.22102	1.39371	1.23314	1.42726	0.000561562	up
ENSMUSG00000053173.8	Rpl18-ps2	68.2081	1.33966	0.586339	0.89342	3.30771	2.10118	1.99851	1.42641	0.0052879	up
ENSMUSG00000007950.8	Abhd8	1449.11	11.4965	3.76095	3.29405	19.7546	13.1562	13.9041	1.42528	0.0448854	up
ENSMUSG00000038264.7	Sema7a	2169.6	7.20415	5.59772	4.03001	15.1666	13.0266	13.7621	1.42325	2.34e-14	up
ENSMUSG00000024121.7	Atp6v0c	8775.47	95.3301	41.5219	24.7585	164.153	146.212	154.866	1.42068	0.0263395	up
ENSMUSG00000025488.8	Cox8b	214.718	6.84748	3.86011	4.35606	9.8013	14.084	13.4491	1.41777	2.65e-05	up
ENSMUSG00000030361.9	Klrb1a	86.1321	0.535113	0.703732	0.517644	1.31961	1.90965	1.16883	1.4128	0.000485887	up
ENSMUSG00000042106.3	6230427J02Rik	120.063	1.09597	1.1951	0.626845	2.51247	2.66425	1.98988	1.41132	0.000125608	up
ENSMUSG00000032403.6	2300009A05Rik	75.4227	1.32548	0.481918	1.37557	2.69515	2.41327	2.90777	1.40999	0.0074099	up
ENSMUSG00000036622.8	Atp13a2	1095.83	4.27598	1.9486	1.3988	7.18352	4.74003	5.90183	1.40265	0.0282564	up
ENSMUSG00000027488.6	Snta1	761.085	3.54711	3.19906	2.59752	7.9456	7.36881	7.42326	1.40102	3.78e-18	up
ENSMUSG00000028860.7	Sytl1	100.514	0.644454	0.318751	0.339841	1.62692	0.679529	0.9997	1.4007	0.00422747	up
ENSMUSG00000001249.8	Hpn	82.8092	0.733664	0.691117	0.802655	1.68042	1.14459	1.08533	1.39954	0.000337715	up
ENSMUSG00000025969.9	Nrp2	84.2056	0.110278	0.147279	0.096989	0.35356	0.319184	0.244162	1.39915	0.000202739	up
ENSMUSG00000044328.7	Trp53i13	381.209	5.366	1.99151	1.66504	7.47891	6.85675	5.6318	1.3972	0.000743034	up
ENSMUSG00000025172.2	Ankrd2	123.444	1.37837	0.890199	0.617768	2.78904	1.95902	2.36375	1.39489	0.00034508	up
ENSMUSG00000047166.8	Tigd5	62.9894	0.278511	0.376506	0.206667	0.59798	0.603308	0.849383	1.38713	0.00325107	up
ENSMUSG00000057948.6	Unc13d	367.342	0.945965	0.531487	0.869686	1.85893	2.11113	1.90675	1.38598	7.54e-07	up
ENSMUSG00000044367.6	Slc16a13	788.557	3.96325	2.14954	1.97128	7.63441	6.25382	5.97889	1.3843	1.8e-07	up
ENSMUSG00000031734.8	Irx3	138.866	0.56355	0.443803	0.523113	1.312	1.15075	1.2675	1.3827	2.83e-06	up
ENSMUSG00000052135.7	Foxo6	111.151	0.494154	0.305003	0.291252	1.10028	0.839341	0.741883	1.38141	0.000292397	up
ENSMUSG00000084314.1	Gm13048	58.1015	1.24392	1.07738	1.43813	4.67761	2.68356	1.99021	1.38007	0.00895943	up
ENSMUSG00000085521.1	4930526A20Rik	60.7608	0.672377	0.125533	0.273367	0.945225	0.773298	0.906993	1.37845	0.0452258	up
ENSMUSG00000021070.5	Bdkrb2	78.4761	0.497205	0.384757	0.325484	0.828576	1.02936	1.05975	1.37774	0.00087249	up
ENSMUSG00000062081.3	Gm6055	702.259	15.8104	7.01062	4.2665	15.8613	24.8955	23.8703	1.37645	0.0495497	up
ENSMUSG00000049295.9	Zfp219	1072.09	4.3448	2.31703	2.88161	9.34116	6.69163	7.63179	1.37403	7.14e-09	up
ENSMUSG00000040269.5	Mrps28	387.96	4.94982	3.21667	4.68822	12.4613	9.20544	9.67792	1.36965	2.98e-08	up
ENSMUSG00000002660.7	Clpp	1375.74	16.0043	6.53929	7.29229	27.6755	21.9552	22.3048	1.36227	0.00602632	up
ENSMUSG00000031808.6	Slc27a1	1509.14	5.69607	4.39564	4.10764	12.7051	9.88191	11.466	1.36008	1.71e-17	up
ENSMUSG00000080242.3	Gm15487	981.466	26.6973	15.4305	13.0368	55.9004	38.325	38.7177	1.35878	2.7e-07	up
ENSMUSG00000025020.5	Slit1	60.8131	0.083981	0.105088	0.091243	0.174198	0.1974	0.289251	1.35639	0.00406421	up
ENSMUSG00000040584.8	Abcb1a	88.0932	0.151833	0.223969	0.089401	0.376175	0.359322	0.36178	1.35634	0.00187047	up
ENSMUSG00000071076.4	Jund	617.453	1.99427	1.44392	2.17482	4.88863	4.3714	4.2158	1.35488	2.17e-10	up
ENSMUSG00000072772.3	Grcc10	1482.51	19.5066	12.0336	13.0894	39.8634	29.5118	34.445	1.35234	1.26e-09	up
ENSMUSG00000049482.9	Ctu2	667.26	3.4415	2.62528	2.76058	5.6304	4.2392	3.86709	1.35136	2.74e-06	up
ENSMUSG00000079610.3	Ankrd39	266.848	1.27156	1.37054	1.30819	2.99063	2.93874	3.40594	1.34867	3.96e-10	up
ENSMUSG00000042821.7	Snai1	431.495	4.0853	1.60894	1.34131	5.51018	5.24135	5.91279	1.34756	0.000499367	up
ENSMUSG00000036733.9	Rbm42	1950.86	13.7912	8.56701	7.11036	32.3072	21.678	21.7234	1.34687	1.37e-08	up
ENSMUSG00000061086.6	Myl4	27223.7	315.478	220.107	192.428	581.624	626.079	593.168	1.33986	8.58e-17	up
ENSMUSG00000020083.6	2010107G23Rik	66.1244	0.327336	0.347703	0.360868	0.930683	1.01254	1.0978	1.33867	0.00227381	up
ENSMUSG00000024846.5	Cst6	671.849	1.67161	1.34608	1.48791	4.13095	3.24162	3.30692	1.33861	7.52e-15	up
ENSMUSG00000074063.3	Osgin1	2107.96	14.3676	7.5749	5.57702	25.3913	19.2563	20.294	1.33835	0.00399562	up
ENSMUSG00000029699.7	Srcrb4d	108.235	0.601944	0.451043	1.29282	2.06725	2.17864	1.34631	1.33739	0.00723621	up
ENSMUSG00000049134.8	Nrap	1878.28	2.69202	3.75732	3.0379	8.63541	5.24335	8.16812	1.33148	2.46e-12	up
ENSMUSG00000034748.10	Sirt6	767.764	5.9311	2.80345	2.89433	11.6408	8.01688	8.67995	1.33142	7.27e-06	up
ENSMUSG00000047180.6	Neurl3	976.198	3.3046	3.72269	3.07539	9.29897	6.16286	8.29723	1.33088	2.44e-16	up
ENSMUSG00000025375.9	Aatk	74.2678	0.188045	0.067176	0.069511	0.317409	0.277563	0.248567	1.32952	0.0262996	up
ENSMUSG00000056222.7	Spock1	543.004	1.15962	1.27894	1.17928	2.71317	2.67821	2.79417	1.32485	5.96e-17	up
ENSMUSG00000025064.8	Col17a1	57.949	0.117806	0.111366	0.046314	0.242151	0.215929	0.189731	1.32344	0.0117188	up
ENSMUSG00000078588.3	Ccdc24	187.71	0.15048	0.758717	0.506597	0.590829	1.08556	1.39087	1.31969	0.0290308	up
ENSMUSG00000041617.3	Ccdc74a	97.5173	0.974826	0.731219	0.349671	1.62273	1.41806	1.68712	1.31674	0.00368018	up
ENSMUSG00000029599.9	Ddx54	3821.34	15.0491	7.78583	6.03751	26.125	18.5034	25.0922	1.31393	0.00533406	up
ENSMUSG00000071014.4	Ndufb6	1980.39	33.7536	20.4991	26.4835	59.7132	63.4258	63.6369	1.30953	3.22e-11	up
ENSMUSG00000055831.3	Gm9982	54.9833	0.339154	0.45589	0.42012	1.12686	0.63977	1.10031	1.30945	0.00797333	up
ENSMUSG00000027551.8	Zfp64	900.004	5.50034	2.39419	2.14372	8.4859	6.69206	7.78193	1.30624	2.08e-05	up
ENSMUSG00000074676.2	Foxs1	120.368	1.1422	0.804654	0.533456	2.474	1.63216	1.62525	1.30325	0.00103408	up
ENSMUSG00000048807.2	Slc35e4	1346.8	5.53709	3.07088	3.26654	10.9285	8.30262	8.26628	1.30301	2.51e-08	up
ENSMUSG00000019102.4	Aldh3a1	724.247	3.57136	3.97992	3.89076	8.53333	8.87912	8.63552	1.29894	8.47e-18	up
ENSMUSG00000071648.3	Rom1	252.952	1.72156	1.42495	1.34791	3.68228	2.97666	3.64234	1.29506	2.51e-08	up
ENSMUSG00000020722.5	Cacng1	3990.17	31.7217	30.7222	24.6456	65.4031	66.2424	66.2713	1.29442	1.65e-27	up
ENSMUSG00000024955.7	Esrra	1468.41	10.6489	4.49996	4.18078	16.2287	12.7637	14.0617	1.29367	0.0192059	up
ENSMUSG00000054013.5	Tmem179	227.961	1.1117	0.85154	0.643854	2.48993	1.60583	1.89822	1.29224	9.86e-06	up
ENSMUSG00000007837.4	Prrg2	479.183	5.12233	3.0344	2.97583	8.32097	7.16729	6.38826	1.29012	3.45e-07	up
ENSMUSG00000030727.6	Rabep2	1064.71	6.72307	3.07933	3.29757	10.5359	8.22586	9.26377	1.28926	2.28e-06	up
ENSMUSG00000024963.4	Dnajc4	417.822	5.32523	1.98106	3.09154	8.13673	7.40801	8.28115	1.28876	0.000176131	up
ENSMUSG00000074277.3	Phldb3	256.602	1.62811	0.855934	0.593794	2.90652	1.99687	2.125	1.28689	0.000685887	up
ENSMUSG00000074934.3	Grem1	1897.41	4.07927	4.23176	4.191	8.95747	8.87444	10.4293	1.28432	3.99e-23	up
ENSMUSG00000074818.5	Pdzd7	132.049	0.647129	0.576247	0.298494	1.08966	1.00256	0.914116	1.27876	0.000138365	up
ENSMUSG00000039377.6	Hlx	1119.01	6.09752	3.82705	3.52517	12.6207	8.89798	9.05051	1.27712	2.46e-08	up
ENSMUSG00000066607.3	6030419C18Rik	234.258	4.39776	1.33239	1.52927	7.08624	5.20397	4.28343	1.27696	0.00697263	up
ENSMUSG00000021493.8	Pdlim7	4217.38	25.9233	9.03792	8.76085	51.5129	30.6976	39.5581	1.27679	0.00334513	up
ENSMUSG00000062382.7	Gm10116	2585.76	34.156	17.2388	25.0451	72.4807	51.3803	50.6097	1.2752	9.25e-08	up
ENSMUSG00000075043.3	Tmem223	1083.15	18.1751	11.4524	10.1742	33.4463	27.9827	28.2171	1.27069	8.88e-09	up
ENSMUSG00000045193.7	Cirbp	3263.1	30.1838	22.1288	21.5825	44.9502	58.4208	55.9197	1.27057	2.21e-11	up
ENSMUSG00000022574.6	Naprt1	102.268	0.369097	0.601058	0.508862	1.37196	0.833626	1.13974	1.26358	0.000899923	up
ENSMUSG00000070283.3	Ndufaf3	578.791	4.84604	6.3293	3.89871	11.8885	10.0793	11.5307	1.26251	6.19e-11	up
ENSMUSG00000042485.6	Mustn1	1337.02	10.5511	11.3315	9.60427	20.288	23.3214	26.036	1.26052	6.72e-16	up
ENSMUSG00000092981.1	AC122821.1	75.2199	8.74886	7.92307	9.33919	28.0745	11.7491	19.4378	1.25976	0.00687562	up
ENSMUSG00000020766.4	Galk1	1515.49	15.3721	6.55518	7.74864	24.3004	22.6429	19.5225	1.2592	0.00980086	up
ENSMUSG00000002968.6	Med25	2083.24	10.6318	7.47392	5.81799	21.9909	15.2978	18.6766	1.25887	4.18e-11	up
ENSMUSG00000030588.5	Yif1b	1172.24	15.7706	7.34952	7.75421	24.894	18.2847	22.7822	1.25767	0.011393	up
ENSMUSG00000022157.7	Mcpt8	3659.23	42.3405	36.2699	39.5804	106.288	75.9375	82.8946	1.25742	3.06e-20	up
ENSMUSG00000019997.4	Ctgf	626.219	2.42773	2.02568	2.71749	6.38283	4.78721	4.97776	1.25128	2.18e-10	up
ENSMUSG00000043614.7	Vps37d	121.643	1.26612	0.472008	0.446869	1.51006	1.63373	1.65778	1.24614	0.011012	up
ENSMUSG00000018411.10	Mapt	70.4508	0.20083	0.227663	0.086006	0.367236	0.28891	0.346893	1.24573	0.00816547	up
ENSMUSG00000027257.7	Pacsin3	3055.99	24.623	16.2409	12.2407	38.7682	37.0422	32.8862	1.24528	7.92e-09	up
ENSMUSG00000030647.8	Ndufc2	1869.82	30.9541	17.7748	27.1134	57.4819	54.6556	56.1707	1.24491	3.57e-09	up
ENSMUSG00000020205.6	Phlda1	6555.26	38.188	23.0132	31.8521	83.8205	60.9605	62.7621	1.24416	1.63e-10	up
ENSMUSG00000023990.11	Tcfeb	121.193	0.735682	0.3901	0.509173	1.04668	1.09632	1.18133	1.23928	0.00394091	up
ENSMUSG00000066278.5	Vps37b	1504.23	8.47696	3.8046	4.38353	13.6572	10.2995	12.907	1.23854	0.00759163	up
ENSMUSG00000037692.8	Ahdc1	2697.02	9.10603	3.30207	3.44686	10.7872	8.84852	9.74814	1.23838	0.0252875	up
ENSMUSG00000028923.8	Necap2	1252.54	10.4058	5.29187	5.81905	16.2547	13.4843	13.5077	1.2381	3.25e-06	up
ENSMUSG00000070572.5	Gm13072	190.738	4.89071	3.66692	5.38101	15.5548	7.04678	8.79741	1.23795	0.000641861	up
ENSMUSG00000056743.3	Gm10009	55.546	0.285837	0.2472	0.194801	0.395692	0.509988	0.680299	1.23668	0.014635	up
ENSMUSG00000028073.8	Pear1	248.768	0.898296	0.416197	0.226154	1.11362	0.627827	1.67798	1.23598	0.00395104	up
ENSMUSG00000060601.6	Nr1h2	1327.31	11.0799	6.72114	8.36699	16.0156	14.1771	16.5003	1.23266	9.19e-07	up
ENSMUSG00000051373.5	Ppapdc3	957.159	5.89911	5.04055	4.08602	10.6113	8.33738	11.2982	1.23196	3.33e-09	up
ENSMUSG00000031897.8	Psmb10	1253.33	10.1617	8.81643	8.67055	21.9321	19.5422	19.0396	1.23113	1.77e-20	up
ENSMUSG00000003380.9	Rabac1	900.995	13.4426	6.67985	9.63922	21.7054	22.0427	21.2269	1.22898	4.33e-07	up
ENSMUSG00000002603.9	Tgfb1	1537.27	9.20673	5.18735	5.73516	16.412	12.8156	14.5707	1.22698	3.75e-08	up
ENSMUSG00000071192.4	Wfikkn1	110.487	0.488092	0.403428	0.324366	1.223	0.532095	0.946012	1.22653	0.00314176	up
ENSMUSG00000049551.2	Fzd9	91.3921	0.506313	0.403568	0.211279	0.716432	0.94874	0.74672	1.22637	0.00739245	up
ENSMUSG00000031780.1	Ccl17	96.5412	1.14732	2.05969	2.04025	5.04584	3.23454	3.32592	1.22566	0.00299776	up
ENSMUSG00000005413.6	Hmox1	11412.3	82.6405	68.4738	52.1121	162.461	131.984	145.288	1.22215	1.39e-15	up
ENSMUSG00000057342.7	Sphk2	1143.93	5.55295	2.03423	2.23755	7.36689	6.52542	6.85029	1.22107	0.0406957	up
ENSMUSG00000039813.8	Tbc1d2	240.159	0.750663	0.519679	0.330356	1.36917	0.900117	1.3928	1.22085	0.000476004	up
ENSMUSG00000025572.10	Tmc6	1626.24	8.98592	5.17278	4.45627	12.5959	12.5458	13.2117	1.2203	5.05e-06	up
ENSMUSG00000051403.8	Lrrc68	2048.05	9.20976	5.58923	4.65294	18.3058	11.8963	12.2612	1.21822	7.54e-07	up
ENSMUSG00000087672.1	Gm15122	69.6022	1.57705	1.09136	1.55217	2.04097	3.06222	3.94313	1.21818	0.013449	up
ENSMUSG00000050071.8	Bex1	2183.41	25.0207	21.0991	25.0691	50.9194	53.4185	50.6331	1.21793	1.72e-17	up
ENSMUSG00000038539.8	Atf5	2045.14	9.69125	8.58613	13.8477	28.5029	20.865	20.9045	1.21786	3.58e-09	up
ENSMUSG00000024907.6	Gal	927.37	17.0752	10.1709	9.45647	34.7832	21.1388	24.352	1.2166	2.28e-06	up
ENSMUSG00000042377.8	Fam83g	57.8689	0.184139	0.08138	0.079335	0.305454	0.230302	0.298178	1.21581	0.0320566	up
ENSMUSG00000015094.9	Npdc1	1423.43	19.6764	8.51728	7.25214	22.443	20.6917	22.3353	1.21537	0.0317101	up
ENSMUSG00000062077.7	Trim54	1848.29	17.9659	8.9889	9.37824	26.3198	25.3845	26.8958	1.2149	1.32e-06	up
ENSMUSG00000032171.6	Pin1	2228.52	7.59309	4.76184	4.18527	13.6095	10.4768	11.7731	1.21454	1.09e-08	up
ENSMUSG00000023020.2	2310016M24Rik	1291.81	24.4252	13.7177	12.3198	42.2405	33.4574	33.7626	1.21383	9.78e-07	up
ENSMUSG00000085894.1	Gm15832	300.937	0.896469	1.43765	2.26469	5.08258	2.02224	3.07581	1.21224	0.00368149	up
ENSMUSG00000050335.9	Lgals3	6380.36	69.5614	48.9911	51.2284	142.815	111.402	118.638	1.2117	6.59e-15	up
ENSMUSG00000072682.2	Ssh2	83.3697	0.32328	0.563455	0.660028	1.0699	1.15286	1.11532	1.2108	0.00573995	up
ENSMUSG00000003354.4	Ccdc65	76.8025	0.306729	0.620118	0.23085	0.930415	0.625141	0.90278	1.21001	0.016663	up
ENSMUSG00000018861.2	Fdxr	409.247	3.22738	1.77169	1.34522	5.19492	3.73885	4.51735	1.20578	0.000237793	up
ENSMUSG00000028444.11	Cntfr	98.5452	0.715438	0.448365	0.352104	1.33974	0.86221	0.891806	1.20243	0.00718951	up
ENSMUSG00000028743.7	Akr7a5	780.211	8.1556	6.03306	3.61092	15.2699	10.8934	11.2981	1.2022	8.03e-06	up
ENSMUSG00000007603.8	Dus3l	746.487	5.12936	2.25659	1.82553	8.38129	5.33293	6.16287	1.20142	0.0354998	up
ENSMUSG00000049577.7	Zfpm1	310.821	1.54069	0.531451	0.527467	1.98063	1.58935	2.02404	1.19946	0.00488117	up
ENSMUSG00000029223.8	Uchl1	583.994	7.14063	3.94071	3.42956	13.8987	7.84087	9.56311	1.19491	0.00010103	up
ENSMUSG00000038695.6	Josd2	1542.5	25.8529	17.8462	13.7492	40.6497	34.3199	39.6488	1.19409	2.5e-07	up
ENSMUSG00000050628.6	Fam100b	975.889	9.06977	4.72073	5.25244	15.9017	13.7096	13.5528	1.19369	1.36e-06	up
ENSMUSG00000006519.9	Cyba	283.15	5.30993	2.74934	2.6004	9.31296	6.10026	7.39664	1.19131	0.000386504	up
ENSMUSG00000035969.9	Rusc2	831.999	2.88156	2.12187	2.12532	4.18381	3.10787	3.4749	1.19119	1.63e-06	up
ENSMUSG00000039179.7	Tekt5	118.826	0.475804	0.539766	0.845455	1.71441	1.53588	0.75455	1.1909	0.00994733	up
ENSMUSG00000046223.9	Plaur	1305.76	12.4943	7.89641	6.38443	22.0763	16.3209	18.6558	1.18955	3.99e-07	up
ENSMUSG00000019362.7	D8Ertd738e	2659.39	45.3081	36.8916	33.3494	89.3801	71.6471	84.6351	1.18862	9.17e-17	up
ENSMUSG00000002393.8	Nr2f6	530.395	2.93399	1.90392	2.52389	7.18541	4.88521	6.87148	1.18841	9.02e-07	up
ENSMUSG00000032128.7	Robo3	147.757	0.834961	1.25442	0.606484	2.01249	1.65202	1.57545	1.18767	0.000562553	up
ENSMUSG00000014294.3	Ndufa2	3575.91	101.898	46.152	45.1986	131.9	141.483	135.821	1.18677	0.0200518	up
ENSMUSG00000060639.4	Hist1h4i	84.8983	1.66753	1.18673	1.59915	4.16906	1.89384	3.616	1.18676	0.00993628	up
ENSMUSG00000047986.6	Palm3	385.553	1.43857	1.56645	1.48841	3.19468	2.98455	3.43684	1.18668	1.63e-10	up
ENSMUSG00000036067.6	Slc2a6	342.457	1.91041	1.31741	0.965373	3.56622	2.70861	3.02531	1.18462	3.42e-05	up
ENSMUSG00000068551.6	Zfp467	320.149	1.57132	1.35348	1.74254	2.40652	2.60835	2.44349	1.1831	4.79e-09	up
ENSMUSG00000015092.3	Edf1	2876.01	62.3	28.6944	22.7913	98.5531	71.8895	70.8455	1.18087	0.029321	up
ENSMUSG00000004054.8	Map3k11	1268.08	5.47999	2.20139	1.89436	7.6494	5.81205	6.82699	1.17916	0.0450535	up
ENSMUSG00000031827.6	Cotl1	628.335	5.72023	2.45359	2.8927	9.12222	7.57856	6.74731	1.17833	0.000174319	up
ENSMUSG00000029072.3	Tas1r3	66.4087	0.185647	0.232374	0.121183	0.42973	0.292739	0.418139	1.17786	0.0110282	up
ENSMUSG00000032087.8	Dscaml1	64.6058	0.133618	0.113103	0.046319	0.229511	0.215396	0.167389	1.17445	0.0298297	up
ENSMUSG00000057788.7	Ddx49	1525.2	10.4715	6.95008	4.50726	17.6847	13.2655	14.6131	1.17308	5.87e-06	up
ENSMUSG00000023904.3	Hcfc1r1	3588.56	41.0114	23.3569	18.9795	52.5259	59.2864	62.1607	1.17189	0.00647026	up
ENSMUSG00000043445.6	Pgp	252.389	3.96683	1.34873	1.71059	6.37918	4.53093	4.04662	1.17133	0.00619779	up
ENSMUSG00000071711.4	Mpst	466.314	4.48056	2.10332	2.97331	8.39108	5.7937	6.50925	1.17051	8.05e-05	up
ENSMUSG00000074743.3	Thbd	2492.07	6.80785	6.20056	6.32896	15.8076	11.57	13.3509	1.16933	2.32e-20	up
ENSMUSG00000042178.5	Armc5	651.421	2.67852	1.08366	1.13165	4.16317	2.91857	3.2397	1.16672	0.000639698	up
ENSMUSG00000031887.6	Tradd	352.416	3.13643	2.12322	2.44715	4.58582	4.57895	4.52508	1.16465	2.02e-06	up
ENSMUSG00000038276.7	Accn3	95.4944	0.528435	0.606354	0.288697	1.4487	0.755129	0.795082	1.16462	0.0105302	up
ENSMUSG00000035385.5	Ccl2	1052.57	12.05	12.3934	11.7914	24.521	26.5463	24.7154	1.16385	1.21e-17	up
ENSMUSG00000022561.6	Gpaa1	1579.82	12.302	7.09684	5.5561	17.2903	15.3571	15.4002	1.16166	0.011012	up
ENSMUSG00000079478.2	Sssca1	1384.58	6.30733	5.33885	6.05898	14.5608	10.4783	15.8249	1.16086	1.57e-11	up
ENSMUSG00000032348.5	Gsta4	1551.76	15.5165	17.4391	14.1858	37.9177	29.3774	30.9882	1.16041	5.06e-21	up
ENSMUSG00000074607.5	Tox2	1303.65	4.81887	4.18518	3.86482	9.59406	8.24545	9.38927	1.16015	1.15e-17	up
ENSMUSG00000060180.5	Myh13	986.465	1.64759	2.07098	1.0508	2.5501	3.11478	4.0892	1.16007	8.55e-06	up
ENSMUSG00000029490.3	Mfsd7a	402.524	1.39954	1.88961	1.38513	3.14286	3.24459	3.25996	1.15926	3.99e-09	up
ENSMUSG00000047501.2	Cldn4	389.207	2.44677	1.81835	1.95349	5.68812	3.87839	3.50423	1.15869	2.46e-06	up
ENSMUSG00000028751.7	Pla2g2e	108.194	1.3856	1.0188	1.23561	2.98883	2.39141	2.29515	1.1584	0.00085421	up
ENSMUSG00000019027.6	Dnahc1	53.8166	0.0601	0.028396	0.030484	0.11598	0.074138	0.063231	1.15809	0.0435446	up
ENSMUSG00000038034.9	Igsf8	1770.89	11.8774	8.03883	6.33852	18.4663	15.0707	15.1102	1.15666	6.92e-07	up
ENSMUSG00000003363.9	Pld3	9038.07	49.6367	40.0133	27.3193	85.7443	74.229	80.3966	1.15598	3.79e-10	up
ENSMUSG00000054342.6	Kcnn4	231.37	1.13198	1.08191	1.22391	2.62946	2.05006	2.44618	1.15576	3.98e-07	up
ENSMUSG00000004996.3	Mri1	1244.7	6.45262	4.72604	4.29247	11.5642	8.47992	9.01878	1.15286	6.71e-10	up
ENSMUSG00000059714.7	Flot1	1860.17	13.1848	9.88022	9.11244	23.0092	18.9144	22.5675	1.15167	4.34e-11	up
ENSMUSG00000022560.8	Gpr172b	887.405	5.13007	2.66657	1.79285	6.85693	6.10329	6.84376	1.1516	0.0003523	up
ENSMUSG00000042632.9	Pla2g6	1253.28	5.34681	3.76797	2.91282	7.30573	7.97464	8.36159	1.14983	8.72e-07	up
ENSMUSG00000028850.2	Gpatch3	267.689	1.44542	1.31629	1.12128	3.25297	2.69929	2.32708	1.14903	8.29e-07	up
ENSMUSG00000041609.9	Ccdc64	286.29	1.86495	0.930815	1.0877	2.74984	2.64518	2.71241	1.14693	4.65e-05	up
ENSMUSG00000033379.7	Atp6v0b	3517.8	45.0565	32.882	29.3135	79.2857	69.7506	71.0565	1.14654	1.05e-11	up
ENSMUSG00000013155.9	E130303B06Rik	405.589	4.63343	2.1702	2.46475	9.23433	4.76517	5.41976	1.14601	0.00119031	up
ENSMUSG00000020681.8	Ace	1076.04	2.61595	2.09533	2.09183	5.51107	4.25719	4.65819	1.14524	3.01e-15	up
ENSMUSG00000011096.9	Akt1s1	1162.4	9.25911	6.47953	6.37759	17.7564	12.7494	15.5494	1.14468	3.45e-07	up
ENSMUSG00000001802.9	Lrp3	367.744	1.11859	1.41285	1.41531	2.51425	2.41728	3.41148	1.14415	5.63e-08	up
ENSMUSG00000058709.5	Egln2	1511.25	11.1776	7.55958	6.30977	17.6844	13.0921	14.9029	1.14349	6.95e-07	up
ENSMUSG00000091613.1	Gm17046	100.786	1.18459	1.1019	1.15482	2.64046	2.14023	2.33894	1.14195	0.000626895	up
ENSMUSG00000091530.1	Cldn20	88.7812	1.12809	1.15529	1.59101	3.2678	2.73622	2.07046	1.14137	0.00509877	up
ENSMUSG00000020440.7	Arf5	2538.21	27.5124	18.1078	20.754	55.7628	39.568	42.1691	1.14089	8.95e-10	up
ENSMUSG00000008384.8	Sertad1	1610.49	15.7447	11.6129	10.8693	34.0751	20.9797	24.5441	1.14007	6.61e-09	up
ENSMUSG00000084284.1	Gm16469	139.75	2.42236	2.14739	3.11501	9.36568	3.47245	3.53018	1.13936	0.0148725	up
ENSMUSG00000012126.10	Ubxn11	118.403	0.764823	0.8913	0.572566	2.1462	1.32287	1.14316	1.13753	0.00262369	up
ENSMUSG00000008035.6	Mid1ip1	1512.63	10.9721	5.72006	5.29514	15.553	14.2002	16.1074	1.13691	1.03e-05	up
ENSMUSG00000069899.3	Gm12166	62.9966	0.830538	0.685524	0.628027	0.775081	1.7041	1.72184	1.13683	0.0410008	up
ENSMUSG00000040904.2	Rnasek	1913.78	42.1952	27.5489	22.2185	55.7714	64.5648	66.0316	1.13458	7.93e-07	up
ENSMUSG00000075609.2	Gm7935	212.831	1.94273	0.681687	1.36627	2.59594	2.54974	3.05487	1.13435	0.00558645	up
ENSMUSG00000016252.7	Atp5e	4112.52	133.369	62.7287	76.2522	183.28	208.28	180.43	1.13304	0.00573955	up
ENSMUSG00000031558.8	Slit2	421.937	0.464742	0.756047	0.475924	1.13905	1.0164	1.39407	1.13066	8.82e-08	up
ENSMUSG00000090952.2	Gm17251	79.9391	1.2106	0.767289	0.557615	1.1991	1.63107	2.29097	1.12936	0.0263404	up
ENSMUSG00000006958.7	Chrd	594.122	2.23172	1.45281	1.28255	3.62353	3.36891	3.377	1.12845	1.47e-06	up
ENSMUSG00000035011.9	Zbtb7a	1105.97	2.67737	1.24647	1.54008	4.08061	3.51729	3.87556	1.12735	2.65e-05	up
ENSMUSG00000027570.8	Col9a3	53.208	0.294088	0.21742	0.148389	0.641286	0.782059	0.736616	1.12703	0.0156846	up
ENSMUSG00000050708.8	Ftl1	129764	1768.35	1219.06	998.435	2766.02	2592.55	2722.68	1.12693	6.37e-10	up
ENSMUSG00000006585.2	Cdt1	1812.74	10.9795	6.54849	6.82064	21.1889	13.5562	15.2675	1.1264	7.26e-07	up
ENSMUSG00000022996.7	Wnt10b	82.136	0.230977	0.524744	0.332442	0.881373	0.765853	0.567533	1.12611	0.0151155	up
ENSMUSG00000074576.2	Mocs3	220.671	0.958874	0.556881	1.71691	2.6579	1.90208	2.15954	1.12223	0.0095475	up
ENSMUSG00000028398.8	3110001D03Rik	764.051	13.9742	8.45373	8.01498	21.0072	19.0843	21.5817	1.12064	2.19e-06	up
ENSMUSG00000048921.5	Zfp689	132.229	1.22696	0.448255	0.272405	1.38074	1.23772	1.32668	1.1192	0.0440551	up
ENSMUSG00000027239.7	Mdk	208.347	2.93611	2.49634	1.43878	5.9064	5.0999	5.03242	1.11887	0.000254025	up
ENSMUSG00000036136.8	Fam110c	158.84	0.639113	0.450035	0.652344	1.72537	0.730111	1.15425	1.11769	0.00405941	up
ENSMUSG00000019194.8	Scn1b	2282.64	17.1997	13.7178	13.6992	36.7799	26.0036	27.8927	1.11624	6.93e-13	up
ENSMUSG00000034685.4	Fam171a2	847.414	3.6475	2.27594	2.17143	5.89621	4.68108	5.81549	1.11462	7.11e-07	up
ENSMUSG00000022382.7	Wnt7b	55.4558	0.206541	0.138657	0.119705	0.393484	0.237646	0.315988	1.11283	0.0292262	up
ENSMUSG00000074466.6	Gm15417	162.567	2.91831	1.08351	1.41613	3.9262	3.6377	3.9198	1.11281	0.00714753	up
ENSMUSG00000006362.9	Cbfa2t3	131.549	0.364681	0.317105	0.2801	0.653161	0.706125	0.600861	1.11066	0.000374972	up
ENSMUSG00000091803.1	Cox16	839.03	13.3263	7.80315	7.94158	21.5834	18.1463	18.2836	1.11056	6.98e-07	up
ENSMUSG00000091365.1	Gm17045	142.867	1.43988	1.51304	1.98859	3.99836	3.07032	2.97775	1.11028	0.000502709	up
ENSMUSG00000067106.5	Gm5529	107.373	1.46315	0.922903	0.879183	2.0131	2.34655	2.16999	1.10917	0.00405941	up
ENSMUSG00000048373.7	Fgfbp1	326.472	2.53909	3.58488	2.32554	6.85435	4.50427	5.62099	1.10804	5e-06	up
ENSMUSG00000022217.8	Fam158a	226.835	3.39361	1.97385	2.45821	5.89943	4.00732	4.98135	1.10716	0.000742726	up
ENSMUSG00000039321.1	Uts2r	58.5031	0.464148	0.271692	0.280263	0.429787	0.749734	0.820914	1.10695	0.0448431	up
ENSMUSG00000039568.6	Fam100a	1117.79	5.81908	3.8148	3.98163	11.6913	9.33758	12.1785	1.10505	3.23e-11	up
ENSMUSG00000041347.4	Bdkrb1	289.726	2.69899	1.97355	1.77197	4.36644	4.29699	4.2167	1.10475	6.66e-06	up
ENSMUSG00000074340.2	Ovgp1	299.398	1.47278	1.62924	1.34258	3.13747	2.44523	3.34398	1.10451	9.82e-07	up
ENSMUSG00000033819.9	Ppp1r16a	1041.33	7.62204	5.57239	5.0774	13.645	7.58509	8.49917	1.10341	8.43e-05	up
ENSMUSG00000038037.4	Socs1	99.7531	1.25833	0.426344	0.719148	1.89722	1.51082	1.45261	1.10179	0.0256082	up
ENSMUSG00000028049.9	Scamp3	2769.46	28.9873	14.7174	14.9504	41.0865	34.9567	38.2039	1.10069	0.00801508	up
ENSMUSG00000078851.3	Hist3h2a	598.655	4.30084	1.88945	2.71765	7.16529	5.3523	5.48109	1.10067	0.000256376	up
ENSMUSG00000022947.7	Cbr3	457.499	4.91967	3.23426	3.472	8.71943	6.69444	7.94621	1.09989	1.72e-06	up
ENSMUSG00000046546.3	Fam43a	99.0781	0.312469	0.251993	0.384927	0.652743	0.493696	0.765169	1.09973	0.00613387	up
ENSMUSG00000003546.8	Klc4	703.269	4.57135	2.77726	1.88055	6.91856	5.15881	6.77392	1.09911	0.000178021	up
ENSMUSG00000041506.8	Rrp9	1220.21	13.3278	6.47495	5.71059	17.2472	14.9709	14.2377	1.09827	0.0462709	up
ENSMUSG00000015461.8	Atf6b	1671.26	9.6566	5.62334	4.43062	14.3884	12.7538	11.9897	1.09746	1.25e-05	up
ENSMUSG00000022623.9	Shank3	58.7184	0.089524	0.131074	0.060862	0.1399	0.131519	0.195447	1.09505	0.0238504	up
ENSMUSG00000038618.5	Rassf7	886.103	8.69838	6.18105	5.60447	14.9831	12.4255	11.626	1.09313	1.99e-09	up
ENSMUSG00000036199.8	Ndufa13	3663.63	42.4022	23.8914	21.9859	65.7906	57.5378	52.2711	1.09142	2.07e-06	up
ENSMUSG00000074405.4	Zfp865	457.48	1.59739	1.01599	0.918128	2.95968	2.16915	2.2233	1.09123	5e-05	up
ENSMUSG00000022483.9	Col2a1	61.804	0.133985	0.128363	0.100373	0.241802	0.195373	0.299803	1.09091	0.0156184	up
ENSMUSG00000034932.4	Mrpl54	503.737	10.6127	6.70977	7.60629	19.5549	15.2154	15.083	1.09081	3.25e-06	up
ENSMUSG00000031832.8	Taf1c	483.654	1.93845	1.44927	1.00178	3.74567	2.43803	2.80732	1.09044	4.26e-05	up
ENSMUSG00000061451.7	Tmem151a	649.92	2.68812	2.03819	2.09177	4.43622	3.77291	4.32339	1.09038	7.69e-08	up
ENSMUSG00000056737.8	Capg	4200.98	42.7468	26.8498	30.5137	76.0844	63.7765	66.2231	1.09028	3.76e-09	up
ENSMUSG00000028023.9	Pitx2	2110.31	13.0751	9.93585	12.7849	25.1637	23.3691	22.0855	1.08778	2.75e-11	up
ENSMUSG00000075268.2	Gm10819	659.437	17.4167	9.9725	7.90614	24.9876	23.6505	21.158	1.08766	0.000125517	up
ENSMUSG00000003184.8	Irf3	1937.24	16.7086	12.7724	11.8279	28.0629	19.8773	24.9422	1.08726	3.94e-11	up
ENSMUSG00000087364.1	Gm13398	72.1951	0.26771	0.226206	0.261808	0.661846	0.35072	0.507188	1.08672	0.01424	up
ENSMUSG00000010154.6	Spire2	126.245	0.600167	0.488454	0.522521	1.26024	0.914501	1.04391	1.08437	0.000581966	up
ENSMUSG00000030681.11	Mvp	2986.65	14.5096	10.2167	7.27453	23.7176	19.1674	20.1674	1.0833	4.33e-07	up
ENSMUSG00000020388.6	Pdlim4	1697.73	19.5842	12.5173	10.8877	33.1181	25.4662	26.9162	1.08267	2.71e-07	up
ENSMUSG00000047656.8	Trpt1	271.272	2.49184	2.52565	2.11202	6.15298	4.05013	3.98526	1.08147	1.03e-05	up
ENSMUSG00000040048.8	Ndufb10	2729	49.3805	29.2653	34.0049	68.067	74.1161	70.88	1.08088	1.74e-07	up
ENSMUSG00000041697.8	Cox6a1	3537.49	81.6574	45.8481	56.9537	134.427	115.371	117.777	1.079	7.86e-08	up
ENSMUSG00000083240.3	Gm13453	117.261	3.37866	1.9334	4.42113	6.70134	6.53552	6.15463	1.077	0.0118328	up
ENSMUSG00000043801.6	Gm9786	990.563	17.6567	10.0973	15.5705	31.8883	27.1943	26.7363	1.07596	2.76e-06	up
ENSMUSG00000034353.7	Ramp1	139.931	0.504053	0.600342	0.635152	0.821724	1.3753	1.22643	1.07541	0.00182291	up
ENSMUSG00000067925.3	Cxx1a	1580	19.5623	8.87515	8.87916	22.3353	25.1469	25.5658	1.07508	0.0258784	up
ENSMUSG00000036390.6	Gadd45a	7667.24	69.9572	57.4361	65.6812	130.369	124.834	120.556	1.07478	6.85e-16	up
ENSMUSG00000024940.9	Ltbp3	6864.05	18.8781	11.281	9.82271	28.8916	23.8776	25.7364	1.07364	5.92e-07	up
ENSMUSG00000039646.5	Vasn	1949.29	9.25415	6.78191	5.64006	15.1799	13.3168	12.7964	1.07134	1.95e-09	up
ENSMUSG00000024937.8	Ehbp1l1	9249.38	18.6129	14.1104	12.1783	32.4953	27.2694	27.908	1.06872	1.28e-12	up
ENSMUSG00000020538.8	Srebf1	2037.69	8.76226	6.1634	5.26104	11.6763	8.84745	9.27731	1.06842	0.0362416	up
ENSMUSG00000050052.5	2610019F03Rik	120.592	0.614698	0.502738	0.366261	0.914316	0.933696	1.03898	1.06759	0.00220079	up
ENSMUSG00000034429.8	Zfp707	372.131	2.92665	1.90378	1.65297	4.80526	3.60064	4.00269	1.0667	4.51e-05	up
ENSMUSG00000074358.3	Ccdc61	361.612	3.37584	1.43232	1.84794	4.92441	3.34603	2.99655	1.06648	0.00374811	up
ENSMUSG00000034201.7	Gas2l1	1738.15	16.3144	10.365	3.61149	20.3397	15.5754	17.2956	1.0657	0.0386627	up
ENSMUSG00000091989.1	Gm17257	79.1824	1.73927	1.82105	1.52785	4.06399	3.41073	2.51326	1.06407	0.00866488	up
ENSMUSG00000073468.5	Sft2d1	1477.45	14.4118	15.859	10.8302	23.5009	21.545	20.5774	1.06191	5.61e-10	up
ENSMUSG00000048988.7	Elfn1	255.814	1.02997	0.474958	0.524727	1.16885	1.21531	1.54726	1.06032	0.00368149	up
ENSMUSG00000028329.7	Xpa	394.499	4.58408	4.88666	4.3305	10.4556	9.06372	7.18149	1.05798	3.64e-07	up
ENSMUSG00000017754.7	Pltp	566.856	3.53754	2.95454	1.97588	6.41447	4.72921	5.68199	1.05731	1.26e-07	up
ENSMUSG00000043633.6	4930412F15Rik	3170.33	12.0237	6.03034	6.55544	15.99	16.8844	14.8319	1.05714	0.0107909	up
ENSMUSG00000054582.4	Pabpc1l	162.355	1.21492	1.3583	0.405108	2.45264	2.85286	1.81612	1.05691	0.025179	up
ENSMUSG00000054793.7	Cadm4	1360.8	7.75341	5.86668	5.56358	13.904	12.0801	11.2305	1.05572	3.08e-10	up
ENSMUSG00000048582.6	Gja3	143.398	1.44235	0.881021	0.49758	2.06868	1.72614	1.66641	1.05429	0.0142338	up
ENSMUSG00000047246.5	Hist1h2be	57.1339	0.288603	0.151617	0.258389	0.460902	0.402771	0.510833	1.05405	0.0424295	up
ENSMUSG00000034768.4	Asb16	140.396	0.490622	0.528173	0.48658	1.06879	0.885366	0.952635	1.0529	0.000169209	up
ENSMUSG00000021280.7	1200009I06Rik	201.727	0.89979	0.596512	0.601676	1.34102	1.4149	1.29036	1.05258	0.000306284	up
ENSMUSG00000017747.7	Ghdc	619.765	3.43169	2.38053	2.18518	5.29664	4.34339	5.36447	1.04984	2.7e-06	up
ENSMUSG00000003072.9	Atp5d	5716.16	64.848	38.569	42.2387	133.468	115.149	113.395	1.04832	1.32e-07	up
ENSMUSG00000025731.8	0610011F06Rik	327.792	3.59703	3.27534	4.30538	8.15126	7.19586	6.26631	1.04678	1.13e-06	up
ENSMUSG00000029304.8	Spp1	751177	5206.26	6020.23	4877.95	11831.3	9093.3	9955.85	1.04598	1.15e-26	up
ENSMUSG00000025208.7	Mrpl43	1278.7	16.2148	8.89231	8.1088	25.2232	18.5886	20.1281	1.04423	1.78e-05	up
ENSMUSG00000039105.6	Atp6v1g1	6849.81	68.3328	53.9839	62.5802	121.807	119.402	113.185	1.03896	6.97e-15	up
ENSMUSG00000050373.7	Snx21	598.602	3.86186	1.65519	2.1109	5.36771	5.14781	4.80099	1.03857	0.000172624	up
ENSMUSG00000044468.8	Fam46c	110.708	0.167788	0.30607	0.129725	0.573114	0.269771	0.326539	1.03851	0.0259493	up
ENSMUSG00000040323.11	Gm15429	165.649	1.96712	1.33066	2.96879	5.62506	3.33283	3.33998	1.03839	0.0128087	up
ENSMUSG00000026389.10	Steap3	663.804	2.68757	1.31527	1.06245	5.05517	4.15194	4.25547	1.03701	5.84e-08	up
ENSMUSG00000061286.6	Exosc5	624.007	9.59817	4.1149	4.8342	12.5155	10.6327	12.4516	1.03639	0.00102631	up
ENSMUSG00000035697.8	Hmha1	95.0297	0.300408	0.204412	0.229542	0.497224	0.294082	0.699761	1.03509	0.021213	up
ENSMUSG00000086567.1	Gm16247	117.558	2.49236	4.4134	2.51739	8.44236	5.29571	4.33119	1.03406	0.0127605	up
ENSMUSG00000090850.1	Orai2-ps	218.453	1.1133	0.430265	0.650798	1.46171	1.3037	1.44627	1.03211	0.00758982	up
ENSMUSG00000074141.5	Il4i1	78.2219	0.447174	0.506563	0.472102	1.14982	0.757694	0.589411	1.0319	0.0120357	up
ENSMUSG00000040856.11	Dlk1	171.347	0.683512	1.13002	0.818788	1.30375	2.09844	1.10278	1.03055	0.000149221	up
ENSMUSG00000029158.6	Yipf7	109.816	0.815173	0.677673	1.26642	1.86278	1.98706	1.41567	1.03053	0.0150188	up
ENSMUSG00000018599.5	Smcr7	1329.17	7.67984	4.94215	5.29803	11.685	10.9865	12.1683	1.03045	2.89e-08	up
ENSMUSG00000024308.7	Tapbp	6012.77	22.3441	22.9993	28.0853	48.4237	43.4119	39.0109	1.03002	4.18e-15	up
ENSMUSG00000006019.9	Dhx34	1164.43	4.68846	2.33332	2.09657	6.90969	4.773	5.41713	1.02998	0.00069087	up
ENSMUSG00000069633.6	Pex11c	287.376	1.32657	1.0023	0.83279	1.65789	2.15201	2.5859	1.02885	0.000268515	up
ENSMUSG00000024816.6	Frmd8	5138.49	16.2888	10.8084	9.17524	26.9085	19.0724	22.1921	1.02354	3.79e-07	up
ENSMUSG00000021607.8	Mrpl36	970.96	11.4803	11.0289	10.8713	25.1021	18.3025	20.1343	1.02308	2.14e-12	up
ENSMUSG00000008140.10	2310044H10Rik	2053.46	20.0685	9.22807	7.0607	30.9853	21.6567	24.9577	1.02289	0.0429167	up
ENSMUSG00000057411.7	Fam173a	521.834	9.62649	4.93662	5.57895	13.8844	12.6269	13.1519	1.02213	0.000223019	up
ENSMUSG00000018774.7	Cd68	224.885	1.4928	2.6753	1.73962	3.89504	3.49654	3.34978	1.02176	0.000173715	up
ENSMUSG00000009633.2	G0s2	762.213	13.6196	6.47323	7.8099	19.5621	16.46	17.0597	1.02126	0.000239886	up
ENSMUSG00000087132.1	A930001C03Rik	111.046	1.13956	0.979479	0.88491	1.88603	1.53929	1.82561	1.01801	0.00243027	up
ENSMUSG00000004864.6	Mapk13	318.167	2.71538	2.2253	2.1856	4.55235	4.81868	4.19209	1.01799	2.66e-06	up
ENSMUSG00000072830.2	Gm10425	182.431	0.452474	0.741523	0.492917	1.25955	0.824146	1.10118	1.01798	0.000994826	up
ENSMUSG00000054612.3	Mgmt	1441.38	28.4904	13.8787	12.2422	40.345	30.1595	32.9932	1.01765	0.0301431	up
ENSMUSG00000032548.7	Slco2a1	73.311	0.208497	0.25389	0.103817	0.35586	0.392248	0.308964	1.01708	0.037107	up
ENSMUSG00000039496.2	Cdnf	125.498	0.396517	0.716367	0.296635	0.829309	0.884696	0.699757	1.01567	0.00715074	up
ENSMUSG00000036957.7	Lrfn3	290.423	1.22686	1.17216	0.763611	2.20189	1.85802	1.87679	1.01503	3.89e-05	up
ENSMUSG00000033313.5	Fbxl8	175.309	1.29589	0.756232	0.787719	2.00976	1.53043	1.83395	1.01044	0.00237359	up
ENSMUSG00000035277.9	Arx	161.186	0.634014	0.660807	0.454206	1.24631	1.13283	0.943297	1.00961	0.000601871	up
ENSMUSG00000026012.2	Cd28	546.861	1.17895	1.59837	1.19044	2.59563	2.36688	2.50054	1.00944	3.36e-09	up
ENSMUSG00000038155.8	Gstp2	4253.03	62.8534	52.5138	61.1954	123.266	105.751	102.915	1.00659	1.11e-14	up
ENSMUSG00000044716.5	Dok7	2604.85	13.0648	10.1958	6.51943	19.4857	16.6866	19.6899	1.00503	2.83e-06	up
ENSMUSG00000024661.6	Fth1	58094.8	641.043	726.243	728.043	1507.9	1223.08	1192.62	1.00339	1.14e-20	up
ENSMUSG00000039989.7	Cbx4	604.371	1.78615	0.872375	0.976797	2.5324	2.18847	2.09147	1.00308	0.000472186	up
ENSMUSG00000073240.1	2410017P09Rik	100.403	2.24433	1.3356	1.74106	2.98192	3.81174	3.11799	1.00278	0.0134494	up
ENSMUSG00000027333.9	Smox	3014.26	20.8188	14.2484	11.6059	33.2082	26.714	32.0405	1.00246	1.19e-07	up
ENSMUSG00000026649.8	1700009P17Rik	132.215	1.63363	1.84712	1.7143	3.41594	3.3362	3.26551	1.00142	0.0006762	up
ENSMUSG00000037349.2	Nudt22	552.382	9.62519	3.83884	3.758	11.5912	10.1346	10.5188	1.00139	0.00539061	up
ENSMUSG00000073565.3	Prr16	82.868	0.705665	0.783451	0.767081	0.244459	0.482451	0.328697	-1.00021	0.0258195	down
ENSMUSG00000032177.10	Pde4a	997.132	4.36151	4.9428	4.3627	2.50426	2.15893	1.81002	-1.00552	3.6e-11	down
ENSMUSG00000052812.4	Atad2b	734.212	2.99255	3.99482	2.86689	1.82111	1.36243	1.38923	-1.00584	1.44e-08	down
ENSMUSG00000038587.7	Akap12	854.305	2.86685	3.29346	2.45169	1.40809	1.3188	1.24173	-1.00705	1.92e-11	down
ENSMUSG00000031629.7	Mlf1ip	306.733	2.71076	2.95179	2.38712	1.59249	1.16013	1.0585	-1.00754	2.66e-06	down
ENSMUSG00000064061.7	Dzip3	3035.37	11.6612	12.7574	11.7893	6.08996	4.65554	5.73402	-1.01107	7.8e-20	down
ENSMUSG00000031134.9	Rbmx	1456.6	13.3524	14.971	12.1116	5.854	6.589	6.57495	-1.01314	1.24e-13	down
ENSMUSG00000054640.7	Slc8a1	797.194	7.90328	7.78733	6.599	3.94792	3.28686	3.66896	-1.01661	6.13e-10	down
ENSMUSG00000085912.1	Gm16197	361.507	2.22412	3.13983	2.36624	1.02677	1.26794	1.19475	-1.01942	8.77e-06	down
ENSMUSG00000073988.6	Ttpa	86.3428	0.600367	0.572866	0.658627	0.404017	0.243793	0.178177	-1.02037	0.0224892	down
ENSMUSG00000039187.9	Fanci	1023.45	4.2695	5.3207	4.45277	2.36073	2.05553	2.11908	-1.02421	2.23e-14	down
ENSMUSG00000022672.7	Prkdc	1577.6	2.46795	3.01333	2.37874	1.33502	1.04883	1.21018	-1.02507	1.6e-15	down
ENSMUSG00000072294.3	Klf12	347.347	1.24253	1.53863	1.05154	0.7534	0.516084	0.491023	-1.02623	1.54e-05	down
ENSMUSG00000058152.6	Chsy3	126.488	0.975482	1.18561	0.774488	0.698188	0.482469	0.525806	-1.03338	0.0147053	down
ENSMUSG00000038564.7	Ift172	1707.6	6.6512	7.56697	5.77318	3.24385	2.89488	2.92004	-1.03361	1.63e-17	down
ENSMUSG00000026544.5	Dusp23	118.002	1.99339	1.64697	1.5918	0.937511	0.5772	0.873761	-1.03391	0.00332733	down
ENSMUSG00000078870.3	Gm14410	293.055	4.59832	8.75175	5.32238	2.74901	3.11369	2.71855	-1.03609	0.000440092	down
ENSMUSG00000040225.7	Prrc2c	27508	70.6542	74.5814	54.3019	26.2452	28.4065	35.0238	-1.03631	1.53e-11	down
ENSMUSG00000079735.3	Gm2792	67.1736	0.916222	0.752807	0.647998	0.312546	0.320485	0.387112	-1.03796	0.0189782	down
ENSMUSG00000089769.1	Gm16574	129.181	3.52118	3.76146	3.64535	1.60512	1.90282	1.38444	-1.03923	0.00119039	down
ENSMUSG00000041180.6	Hectd2	263.559	1.00444	1.10393	1.60855	0.528216	0.512741	0.889032	-1.04178	0.00518828	down
ENSMUSG00000025407.5	Gli1	98.3819	0.761642	0.434492	0.490803	0.219687	0.231543	0.301957	-1.04182	0.0151112	down
ENSMUSG00000045991.9	Onecut2	69.8956	0.076652	0.12172	0.078421	0.06645	0.027509	0.033146	-1.04415	0.0397272	down
ENSMUSG00000070639.3	Lrrc8b	358.878	3.10359	3.06868	1.85527	1.39259	1.0803	1.14085	-1.04607	3.34e-05	down
ENSMUSG00000036377.10	C530008M17Rik	445.338	1.41468	1.76345	1.34453	0.645976	0.557629	0.891466	-1.04688	1.2e-07	down
ENSMUSG00000037254.11	Itih2	88.6903	0.507595	0.821844	0.541706	0.173702	0.2064	0.409614	-1.04793	0.0320387	down
ENSMUSG00000027204.7	Fbn1	5290.08	8.9402	10.7554	9.53475	5.01518	4.1111	5.24124	-1.05	2.63e-21	down
ENSMUSG00000038775.8	Vill	60.7628	0.362687	0.514597	0.398732	0.325429	0.122832	0.301744	-1.05308	0.0230323	down
ENSMUSG00000035293.7	G2e3	2175.03	7.4232	7.73666	7.7604	3.23208	3.39832	3.27628	-1.056	1.66e-19	down
ENSMUSG00000078247.3	Airn	527.312	9.18831	13.5057	8.30782	4.05953	4.44103	5.30715	-1.05665	1.43e-05	down
ENSMUSG00000014329.7	Bicc1	1068.22	3.81752	4.81453	4.29532	1.89604	1.78602	1.94721	-1.05761	1.35e-13	down
ENSMUSG00000042213.9	Anubl1	668.318	4.54869	5.12343	4.4315	2.02336	1.94824	2.09505	-1.05766	3.12e-13	down
ENSMUSG00000051444.9	Bbs12	712.149	5.862	6.69696	6.06744	3.26728	2.62547	2.44733	-1.05812	1.39e-11	down
ENSMUSG00000029778.6	Adcyap1r1	2204.12	9.71519	11.7654	9.48009	5.04606	2.63675	4.70394	-1.06471	0.0470757	down
ENSMUSG00000028226.7	Mmp16	512.617	1.95785	2.76338	1.94367	1.22379	0.793798	0.949126	-1.06532	3.76e-07	down
ENSMUSG00000020176.10	Grb10	4144.99	16.7263	19.0163	16.9842	8.08662	7.43878	7.67158	-1.06624	5.44e-31	down
ENSMUSG00000027939.7	Nup210l	157.511	0.435243	0.745008	0.589245	0.216096	0.227136	0.327739	-1.06696	0.00253768	down
ENSMUSG00000015748.7	Prpf3	1895.67	15.0883	17.2548	12.9019	8.2586	6.62669	6.94126	-1.06773	4.82e-19	down
ENSMUSG00000033952.8	Aspm	1837.79	3.72345	4.50905	3.64679	1.70539	1.75798	1.78126	-1.06787	5.38e-18	down
ENSMUSG00000057457.5	Phex	109.851	0.474269	0.471026	0.512786	0.163395	0.160637	0.361092	-1.06927	0.0170662	down
ENSMUSG00000055320.8	Tead1	6629.56	24.1267	27.1491	20.3288	11.1814	13.2893	15.7137	-1.07041	1.08e-08	down
ENSMUSG00000055951.8	Ccl25	66.1754	1.55659	1.23899	1.21128	0.90312	0.619156	0.389731	-1.07159	0.03331	down
ENSMUSG00000026888.8	Grb14	621.753	6.63624	7.59356	8.997	3.8367	2.66758	3.31562	-1.07276	1.56e-08	down
ENSMUSG00000024654.8	Asrgl1	440.58	2.05519	2.74107	2.07845	1.2499	0.95541	0.789692	-1.07326	1.59e-06	down
ENSMUSG00000028188.7	Spata1	160.045	1.54044	1.62062	1.76456	0.754203	0.760424	0.630132	-1.07731	0.000148145	down
ENSMUSG00000074521.3	Gm14327	74.3037	1.22898	1.53407	1.68332	0.344682	0.665114	0.987297	-1.07851	0.0120624	down
ENSMUSG00000044288.6	Cnr1	912.907	2.97655	4.19911	3.11194	1.23509	1.61283	1.52638	-1.08306	8.6e-09	down
ENSMUSG00000042320.8	Prox2	96.5829	0.539653	1.06627	0.708525	0.318495	0.233941	0.449354	-1.08415	0.0182632	down
ENSMUSG00000041695.2	Kcnj2	341.779	1.14767	1.52921	1.34009	0.507204	0.64568	0.583124	-1.08639	2.09e-06	down
ENSMUSG00000026365.9	Cfh	109.413	0.524213	0.38231	0.681162	0.195694	0.27146	0.22188	-1.0874	0.0100471	down
ENSMUSG00000028405.8	Aco1	3179.39	16.0327	20.3423	15.7085	9.09771	6.60291	6.70719	-1.08967	5.07e-16	down
ENSMUSG00000020185.10	E2f7	671.798	2.64096	2.93861	2.80771	1.17125	1.21093	1.1656	-1.09149	4.36e-14	down
ENSMUSG00000053414.6	Hunk	609.646	2.36523	2.74736	2.66303	1.25035	0.950761	1.20207	-1.09256	1.11e-10	down
ENSMUSG00000034334.7	Fam151b	137.006	1.3997	2.56431	2.37845	0.867406	0.938986	0.923268	-1.09359	0.00272427	down
ENSMUSG00000073633.3	Fbxo36	93.2212	1.84644	2.22211	2.37274	0.465388	0.881027	1.04241	-1.10228	0.00273321	down
ENSMUSG00000090433.1	9430037G07Rik	63.9761	0.486615	0.449265	0.438118	0.265724	0.115373	0.203003	-1.10554	0.0241111	down
ENSMUSG00000089817.1	Gm7162	175.324	3.24151	4.48168	3.30274	1.72706	1.17345	1.83053	-1.10764	0.00023883	down
ENSMUSG00000031004.7	Mki67	12485.6	25.4425	31.0713	23.3993	11.5159	10.7262	11.968	-1.1132	2.17e-24	down
ENSMUSG00000090837.1	Gm7233	97.255	1.18118	1.21135	1.16367	0.347569	0.472186	0.665551	-1.11697	0.0056897	down
ENSMUSG00000085687.1	Gm16153	130.061	0.646062	0.90161	0.498672	0.250822	0.28353	0.321869	-1.11703	0.0018275	down
ENSMUSG00000022324.7	Matn2	778.414	4.96744	4.84283	4.18591	1.98563	1.86313	2.10166	-1.11725	2.7e-14	down
ENSMUSG00000034342.7	Cbl	1474.98	6.24978	7.50301	5.05685	2.20575	2.59978	3.14292	-1.11804	3.83e-09	down
ENSMUSG00000071636.4	Rimbp3	54.0604	0.172238	0.213996	0.202931	0.08764	0.042471	0.116824	-1.12333	0.0433854	down
ENSMUSG00000092003.1	Gm3906	394.52	3.70519	4.27005	3.88476	2.12851	1.65178	1.32612	-1.12492	1.75e-07	down
ENSMUSG00000038994.5	Hils1	60.2102	1.58477	2.06232	1.23355	0.827078	0.48807	0.75464	-1.12718	0.021213	down
ENSMUSG00000022206.5	Npr3	503.902	1.57341	1.71281	1.8832	0.71365	0.660528	0.798837	-1.13506	2.11e-08	down
ENSMUSG00000037172.8	E330009J07Rik	407.997	1.34325	1.55777	1.13575	0.586258	0.531601	0.570051	-1.13952	2.46e-09	down
ENSMUSG00000034206.7	Polq	574.924	1.3518	1.5976	1.58411	0.607651	0.467736	0.751906	-1.14228	7.54e-08	down
ENSMUSG00000038630.8	Zkscan16	55.4629	0.48983	0.52734	0.273052	0.168255	0.148686	0.208678	-1.14452	0.0286929	down
ENSMUSG00000029868.7	Trpv6	87.8928	0.71381	0.560042	0.650561	0.271867	0.238084	0.296743	-1.1468	0.00281953	down
ENSMUSG00000084958.1	4930558J18Rik	57.0271	0.667421	0.58996	0.577344	0.120173	0.29192	0.321377	-1.14698	0.0362416	down
ENSMUSG00000024810.9	Il33	659.851	5.03492	5.32793	6.39095	2.04449	2.58213	2.37295	-1.14846	2.49e-08	down
ENSMUSG00000028246.7	6230409E13Rik	874.615	4.80653	5.01421	3.93729	1.66288	2.12067	2.67782	-1.15097	0.0315234	down
ENSMUSG00000063558.4	Aox1	1038.9	4.49527	5.46255	4.28498	2.03621	1.77719	2.23996	-1.15152	1.37e-14	down
ENSMUSG00000023206.9	Il15ra	126.981	1.18842	1.78138	2.25031	0.611829	0.782298	1.06193	-1.15172	0.00664908	down
ENSMUSG00000042453.7	Reln	699.973	1.89182	1.53109	0.898033	0.580193	0.495815	0.54303	-1.15741	2.08e-06	down
ENSMUSG00000034587.8	8430429K09Rik	246.313	3.74886	3.83771	3.86386	1.61842	1.69037	1.86933	-1.15775	1.88e-07	down
ENSMUSG00000087126.1	1700109K24Rik	171.802	2.7193	4.66798	3.35031	1.00979	1.5453	1.80167	-1.15894	0.00138073	down
ENSMUSG00000056145.4	AI504432	68.2819	0.795922	0.410303	0.637106	0.281538	0.23094	0.258188	-1.16043	0.0176363	down
ENSMUSG00000019734.10	Tmc4	154.708	2.43732	2.75721	2.29577	0.978421	0.871384	0.745392	-1.16171	4.93e-05	down
ENSMUSG00000057173.7	Rfx8	330.429	4.0428	4.62189	4.07284	2.21624	1.44898	1.62653	-1.16244	2.73e-08	down
ENSMUSG00000041147.7	Brca2	994.901	1.90184	2.05731	2.05797	0.897864	0.714954	0.893469	-1.16245	4.83e-16	down
ENSMUSG00000053877.6	Srcap	1148.89	5.29338	7.32657	4.98367	2.39321	2.82076	2.9923	-1.16301	9.1e-09	down
ENSMUSG00000072844.6	G530011O06Rik	125.21	1.01395	1.37121	1.05249	0.351072	0.395423	0.640016	-1.16972	0.00187267	down
ENSMUSG00000014782.8	Plekhg4	95.2488	0.583993	0.589058	0.569848	0.123699	0.182111	0.256282	-1.17236	0.00783559	down
ENSMUSG00000027562.7	Car2	417.556	4.67684	5.51889	5.04246	1.68226	2.32045	2.1507	-1.18076	5.33e-08	down
ENSMUSG00000085614.1	1700123M08Rik	58.3456	1.62555	2.10182	2.62185	0.291464	0.727877	1.1991	-1.1905	0.0496139	down
ENSMUSG00000062510.6	Nsl1	547.541	3.99631	4.60799	3.83904	1.87738	1.65379	1.68803	-1.19142	9.82e-14	down
ENSMUSG00000070315.5	4930581F22Rik	181.759	3.49281	4.24254	2.8397	1.08742	2.17117	1.15051	-1.19285	0.00133002	down
ENSMUSG00000029516.11	Cit	1017.82	3.23204	4.12957	2.40514	1.62668	1.24127	1.1575	-1.19568	3.2e-12	down
ENSMUSG00000062906.5	Hdac10	257.935	2.53078	2.60959	2.04547	1.58119	0.700742	0.711894	-1.19582	0.00014623	down
ENSMUSG00000038168.5	Leprel1	211.879	1.74562	1.64426	1.3741	0.578841	0.847984	0.599397	-1.19716	2.04e-05	down
ENSMUSG00000085227.1	6330418K02Rik	93.5917	1.63059	2.52225	2.25922	0.909407	0.407936	1.35264	-1.20046	0.00606644	down
ENSMUSG00000078883.4	Gm14430	64.4407	1.08113	1.05697	0.978243	0.651413	0.259868	0.396268	-1.20998	0.00700433	down
ENSMUSG00000024598.7	Fbn2	184.5	0.420681	0.455072	0.285628	0.169641	0.118311	0.175081	-1.21862	6.65e-05	down
ENSMUSG00000026589.8	Sec16b	494.616	2.13184	2.62047	2.36145	0.851098	0.922513	1.00309	-1.21871	9.09e-11	down
ENSMUSG00000070737.4	Gm12942	197.598	3.22409	5.18148	3.10694	1.60921	1.00303	1.81983	-1.22194	0.000214459	down
ENSMUSG00000073664.4	Nbeal1	1949	2.71945	3.12435	2.68039	1.45681	1.2858	1.61431	-1.22712	2.44e-21	down
ENSMUSG00000074220.3	Zfp382	227.09	2.07293	4.2948	2.09078	0.644818	1.06742	1.51015	-1.22957	0.00284392	down
ENSMUSG00000052949.8	Rnf157	799.936	4.09973	4.26703	4.04392	1.88143	1.55802	1.7207	-1.23111	1.53e-19	down
ENSMUSG00000090418.1	Gm17585	82.6982	0.813753	0.469543	0.540479	0.165359	0.258271	0.272485	-1.23259	0.0080228	down
ENSMUSG00000025656.9	Arhgef9	590.097	2.38741	3.03641	2.6266	1.10604	1.01847	1.16369	-1.2331	2.19e-11	down
ENSMUSG00000046618.7	Olfml2a	456.975	1.80933	1.63751	1.94813	0.573436	0.662264	0.85933	-1.2457	9.55e-08	down
ENSMUSG00000091562.2	Gm9581	155.985	0.931801	0.840349	0.918271	0.255486	0.339879	0.41853	-1.24807	9.69e-05	down
ENSMUSG00000020642.6	Rnf144a	363.159	1.75194	1.56868	1.33643	0.594418	0.492123	0.72615	-1.24884	5.52e-08	down
ENSMUSG00000035916.5	Ptprq	54.7975	0.161042	0.142833	0.202681	0.093865	0.044109	0.064367	-1.25134	0.0170137	down
ENSMUSG00000019989.7	Enpp3	48.4088	0.292286	0.402239	0.430068	0.194117	0.102588	0.140341	-1.25209	0.0199719	down
ENSMUSG00000056531.6	Ccdc18	364.31	1.59033	2.08962	1.52327	0.642885	0.717967	0.645987	-1.25512	2.72e-09	down
ENSMUSG00000034687.4	Fras1	1370.53	2.01455	2.09082	1.63979	0.711746	0.744819	0.760937	-1.25807	4.3e-20	down
ENSMUSG00000090924.1	Gm17390	74.8433	0.700856	0.745453	0.745982	0.394844	0.311204	0.151084	-1.25917	0.00851418	down
ENSMUSG00000021311.7	Mtr	1450.2	8.10955	8.62717	7.05828	3.33934	2.9373	2.94795	-1.26116	1.47e-27	down
ENSMUSG00000086566.1	2810429I04Rik	118.202	0.786653	0.735433	0.768938	0.341748	0.2134	0.357984	-1.26202	0.00018472	down
ENSMUSG00000046434.8	Hnrnpa1	30024.6	617.997	736.889	624.072	279.355	247.79	244.706	-1.26284	4.75e-48	down
ENSMUSG00000035948.6	Acss3	149.96	1.30004	1.89138	1.51373	0.509701	0.420962	0.814794	-1.26535	0.000522953	down
ENSMUSG00000026463.10	Atp2b4	4196.55	11.2956	13.5127	10.4831	4.21524	4.35757	4.7069	-1.27077	2.18e-24	down
ENSMUSG00000032839.6	Trpc1	108.616	0.763995	0.748628	0.916018	0.431019	0.193945	0.304149	-1.27132	0.00119031	down
ENSMUSG00000078919.3	Dpm1	5599.23	27.0504	25.2199	29.1479	18.599	20.3548	17.3759	-1.27266	0.0448733	down
ENSMUSG00000007655.9	Cav1	1951.39	14.7045	19.9305	17.0598	6.25929	6.50753	6.36834	-1.27319	2.38e-18	down
ENSMUSG00000005716.10	Pvalb	125.764	0.781284	3.14198	4.7138	0.812088	0.991644	1.44494	-1.2771	0.0429167	down
ENSMUSG00000032409.7	Atr	1562.28	3.95253	4.63399	4.29976	1.86659	1.48924	1.59374	-1.28048	3.1e-26	down
ENSMUSG00000025983.5	Ccdc150	47.1465	0.255807	0.339685	0.32804	0.036111	0.141001	0.119522	-1.28965	0.038582	down
ENSMUSG00000029414.7	Kntc1	2120.51	6.11159	7.59055	6.63521	2.8309	2.40932	2.49644	-1.29104	3.03e-29	down
ENSMUSG00000051048.9	P4ha3	546.216	4.40471	6.38107	4.89306	1.98323	1.74428	2.15331	-1.29201	1.73e-11	down
ENSMUSG00000043850.8	Clrn1	405.094	3.69437	5.04561	3.55905	1.34622	1.56517	1.14147	-1.29967	2.2e-11	down
ENSMUSG00000040537.10	Adam22	168.973	0.50419	0.441106	0.35429	0.155606	0.121732	0.187742	-1.30118	4.06e-06	down
ENSMUSG00000047193.8	Dync2h1	707.555	1.03636	1.27218	1.07475	0.43858	0.395882	0.447689	-1.30511	6.93e-18	down
ENSMUSG00000025262.8	Fam120c	821.481	3.28396	3.8205	2.94825	1.2012	1.23289	1.16364	-1.30716	1.38e-18	down
ENSMUSG00000086421.1	Gm14091	45.7994	1.29478	1.27048	0.930139	0.417537	0.48796	0.370521	-1.31085	0.0127813	down
ENSMUSG00000057329.6	Bcl2	413.05	1.1304	1.38476	1.34435	0.401467	0.37616	0.64198	-1.32479	3.26e-07	down
ENSMUSG00000001661.4	Hoxc6	709.371	13.0232	9.48683	10.1758	4.69483	4.31105	4.20952	-1.32563	2.7e-14	down
ENSMUSG00000058922.6	Gm10052	3661.65	83.7455	102.971	90.5857	33.7614	34.874	33.7504	-1.3285	1.58e-31	down
ENSMUSG00000053007.6	Creb5	80.8844	0.672842	0.531525	0.58209	0.10517	0.143965	0.383955	-1.3371	0.0185016	down
ENSMUSG00000028339.11	Col15a1	134.459	0.49939	0.579917	0.699382	0.086019	0.192599	0.344887	-1.34696	0.00680589	down
ENSMUSG00000022935.7	Grik1	52.1966	0.376042	0.448145	0.467439	0.170677	0.08442	0.183786	-1.34903	0.0105751	down
ENSMUSG00000038608.8	Dock10	353.957	0.948835	1.35509	1.16498	0.392386	0.390529	0.415328	-1.36261	3.06e-11	down
ENSMUSG00000049176.7	Frmpd4	230.109	0.539701	0.640932	0.627849	0.235572	0.208242	0.20611	-1.36939	3.8e-09	down
ENSMUSG00000085988.1	Gm16896	165.275	0.670307	0.772687	0.608788	0.176095	0.220421	0.321354	-1.37076	2.75e-05	down
ENSMUSG00000044749.7	Abca6	46.3368	0.218574	0.221472	0.157981	0.097757	0.084431	0.049689	-1.37777	0.0106793	down
ENSMUSG00000049092.10	Gpr137c	65.4666	0.64109	0.469006	0.7136	0.240761	0.279723	0.15129	-1.37873	0.00707727	down
ENSMUSG00000056476.7	Med12l	65.4818	0.170399	0.13428	0.134942	0.066731	0.044086	0.042131	-1.38584	0.0023661	down
ENSMUSG00000063450.7	Syne2	546.744	0.749954	0.999371	0.560057	0.289112	0.194623	0.346492	-1.39575	2.35e-12	down
ENSMUSG00000092299.1	Psmb9	62.5415	0.440359	0.928394	1.71686	0.381983	0.36286	0.375225	-1.39811	0.029025	down
ENSMUSG00000028369.9	Svep1	1376.19	2.30815	3.41176	2.41548	1.03923	0.90129	0.911406	-1.40043	3.37e-18	down
ENSMUSG00000020069.9	Hnrnph3	844.107	11.4333	12.9593	9.86231	3.79366	5.02827	3.04524	-1.407	2.35e-13	down
ENSMUSG00000032744.4	Heyl	970.366	4.12486	5.60938	5.0701	1.40788	1.78325	1.84514	-1.41732	3.38e-14	down
ENSMUSG00000085916.1	Gm16724	54.6535	0.956789	0.978463	0.712318	0.224896	0.35766	0.299469	-1.4192	0.00385913	down
ENSMUSG00000049791.3	Fzd4	1138.56	6.5942	7.4934	7.08391	2.15599	2.50971	2.59395	-1.42672	3.15e-21	down
ENSMUSG00000044966.4	Fbxo48	125.593	1.75243	1.68739	1.5893	0.422996	0.534031	0.637434	-1.42785	3.36e-05	down
ENSMUSG00000032564.9	Cpne4	382.086	2.21194	2.95538	1.87006	0.66687	0.780508	0.911732	-1.43538	2.54e-09	down
ENSMUSG00000079481.4	Nhsl2	55.2529	0.138964	0.185675	0.079078	0.066677	0.036193	0.038067	-1.4388	0.00416714	down
ENSMUSG00000003153.4	Slc2a3	98.5982	0.282442	0.527127	0.510077	0.108203	0.120107	0.191317	-1.44688	0.000780917	down
ENSMUSG00000041144.8	Dnahc7b	85.6961	0.138969	0.215822	0.127636	0.032808	0.05181	0.072863	-1.4503	0.00186493	down
ENSMUSG00000016386.9	Mpped2	68.2591	0.480695	0.576679	0.592672	0.163003	0.144676	0.241202	-1.46134	0.00115427	down
ENSMUSG00000001948.8	Spa17	45.8176	2.04298	1.68695	1.72247	0.515423	0.616976	0.642863	-1.47355	0.0043592	down
ENSMUSG00000090399.1	Nav1	62.9757	0.883389	0.877377	0.871055	0.351711	0.236415	0.291824	-1.47713	0.000666551	down
ENSMUSG00000054555.5	Adam12	354.07	0.920543	1.38249	0.962758	0.390866	0.345981	0.324244	-1.48545	5.25e-12	down
ENSMUSG00000091912.1	Gm17468	65.7818	0.699736	0.801714	0.764226	0.262561	0.291114	0.186774	-1.49727	0.000676428	down
ENSMUSG00000041679.7	Lrrc29	52.5337	0.716467	0.700998	0.502629	0.172163	0.238112	0.192427	-1.50741	0.00245189	down
ENSMUSG00000074744.1	Gm807	69.7974	1.05204	1.00168	0.78324	0.146143	0.14052	0.592027	-1.52531	0.0184928	down
ENSMUSG00000052387.8	Trpm3	98.5231	0.372628	0.485753	0.355978	0.118318	0.176913	0.111705	-1.52873	4.9e-05	down
ENSMUSG00000026839.10	Upp2	48.9056	0.864772	0.978894	1.87704	0.517116	0.747769	0.03084	-1.54177	0.0335907	down
ENSMUSG00000035606.6	Ky	49.5653	0.191845	0.240421	0.198231	0.123506	0.06582	0.017583	-1.55855	0.0226419	down
ENSMUSG00000022747.10	St3gal6	45.7256	0.258567	0.186679	0.477375	0.079631	0.087699	0.109054	-1.58693	0.00780302	down
ENSMUSG00000021702.7	Thbs4	62.8706	0.378582	0.539648	0.474116	0.152616	0.107951	0.159006	-1.6026	0.000376058	down
ENSMUSG00000027977.9	Ndst3	326.244	1.51588	1.39771	1.30482	0.447774	0.355268	0.46196	-1.61394	6.71e-15	down
ENSMUSG00000090231.2	Cfb	54.8099	0.439825	0.847778	0.407659	0.078704	0.301947	0.151656	-1.62726	0.0461305	down
ENSMUSG00000087558.2	1700030G06Rik	61.9042	0.576972	0.482188	0.391054	0.171375	0.17777	0.175663	-1.62862	0.000236972	down
ENSMUSG00000019906.8	Lin7a	67.377	0.249518	0.321246	0.244578	0.057206	0.098242	0.080699	-1.62922	0.00031844	down
ENSMUSG00000040987.8	Mill2	62.1822	1.49165	1.13425	1.39202	0.373372	0.338207	0.424347	-1.6396	0.000290089	down
ENSMUSG00000091475.1	2810468N07Rik	118.625	2.15776	2.12909	2.55035	0.387364	0.596212	0.971471	-1.65329	7.03e-05	down
ENSMUSG00000091684.1	Gm17358	51.5754	0.274121	0.707554	0.296512	0.098384	0.153103	0.104244	-1.66171	0.006237	down
ENSMUSG00000020848.7	Doc2b	81.1518	0.445796	0.36156	0.504925	0.171003	0.101113	0.117758	-1.66743	6.71e-05	down
ENSMUSG00000009378.3	Slc16a12	78.6476	0.528584	0.445954	0.410471	0.147595	0.077786	0.167929	-1.687	0.000125032	down
ENSMUSG00000061601.7	Pclo	117.915	0.156892	0.163987	0.103293	0.046463	0.050057	0.023842	-1.69349	2.91e-05	down
ENSMUSG00000048960.7	Prex2	110.955	0.213594	0.313665	0.197517	0.062558	0.063833	0.076186	-1.69638	1.9e-06	down
ENSMUSG00000091778.1	Gm17306	143.382	0.428128	1.84677	0.394036	0.256858	0.117011	0.355228	-1.72056	0.00698102	down
ENSMUSG00000039070.5	Cpa4	75.2932	0.693984	0.637401	0.650123	0.136954	0.172569	0.227726	-1.72162	4.04e-05	down
ENSMUSG00000040536.9	Necab1	338.152	1.56922	1.70152	1.68403	0.356974	0.491568	0.528598	-1.72362	1.26e-13	down
ENSMUSG00000057337.6	Chst3	88.4779	0.32683	0.347284	0.376873	0.11361	0.085973	0.093422	-1.73137	2.23e-06	down
ENSMUSG00000031285.7	Dcx	312.222	0.721893	1.02253	0.869777	0.154891	0.28832	0.232412	-1.74023	5.98e-10	down
ENSMUSG00000034810.7	Scn7a	168.315	0.455686	0.579488	0.617747	0.168046	0.155978	0.134398	-1.74172	1.85e-09	down
ENSMUSG00000085062.1	4933404O12Rik	211.681	1.2307	1.39819	1.24737	0.262607	0.404052	0.369569	-1.75572	1.14e-10	down
ENSMUSG00000052854.9	Nrk	460.553	1.35566	1.6155	1.67185	0.273606	0.434325	0.456262	-1.75982	2.05e-13	down
ENSMUSG00000047497.8	Adamts12	238.128	0.933088	0.962605	0.888354	0.202072	0.265404	0.267554	-1.78736	2.44e-13	down
ENSMUSG00000036334.7	Igsf10	97.8263	0.263596	0.187433	0.248092	0.094037	0.055063	0.042703	-1.79814	1.99e-05	down
ENSMUSG00000022899.2	Slc15a2	48.7685	0.442765	0.624222	0.441391	0.051124	0.11213	0.061509	-1.82647	0.000915075	down
ENSMUSG00000055022.8	Cntn1	133.822	0.509103	0.604031	0.62848	0.111036	0.200844	0.122435	-1.84341	4.61e-07	down
ENSMUSG00000038670.8	Mybpc2	50.2463	0.051046	0.264414	0.710984	0.078661	0.103573	0.064118	-1.96663	0.029839	down
ENSMUSG00000001663.4	Gstt1	56.057	1.36655	1.61621	1.07002	0	0.325148	0.54106	-2.01242	0.0166792	down
ENSMUSG00000027971.9	Ndst4	250.191	1.39182	1.93601	1.79694	0.218116	0.358047	0.366077	-2.06662	3.02e-14	down
ENSMUSG00000020140.9	Lgr5	60.026	0.300382	0.435289	0.250336	0.057666	0.07174	0.077052	-2.0714	1.23e-05	down
ENSMUSG00000038070.8	Cntln	643.762	2.61638	3.50836	3.14208	0.6926	0.800982	0.600802	-2.07394	4.67e-31	down
ENSMUSG00000038540.8	Tmc3	63.2251	0.233131	0.308043	0.321366	0.03026	0.056199	0.048772	-2.35755	4.14e-07	down
ENSMUSG00000067276.5	Capn6	140.101	0.874192	1.04961	1.17146	0.107183	0.278518	0.141027	-2.38984	7.39e-09	down
ENSMUSG00000036523.9	Greb1	373.196	1.47963	1.53947	1.37975	0.249436	0.269466	0.175333	-2.43737	1.67e-34	down
ENSMUSG00000000889.7	Dbh	134.941	3.15129	2.98325	3.16107	0.336187	0.173179	0.384444	-2.52548	1.46e-14	down
ENSMUSG00000089661.2	Mia1	110.336	0.347408	2.57676	2.89235	0.367104	0.274485	0.34911	-3.50862	0.00368149	down
ENSMUSG00000079172.2	Gm17290	102.343	3.21853	6.01495	0	0	0	0	-9.86575	0.0338118	down
