# Supplementary material for: Data describing the effects of Induced knockout of Heterogeneous nuclear ribonucleoprotein K in mouse skeletal muscle satellite cells
Source: Data Brief. 2024 Jun 12;55:110576. doi: 10.1016/j.dib.2024.110576 (PMC11239480; doi:10.1016/j.dib.2024.110576)
Supplement: Supplementary file 2 [file mmc2.xlsx]

## Sheet: Sheet1
Supplementary Table S2. The significant dys-regulated gene transcripts as determined by RNA-seq in MuSCs proliferation 48 h after treated with 4-OHT.
gene id	gene name	baseMean	ethanol 48h-1	ethanol 48h-2	ethanol 48h-3	4-OHT 48h-1	4-OHT 48h-2	4-OHT 48h-3	log2FoldChange	Q-value	regulated
ENSMUSG00000062593.8	Lilrb4	54.3296	0	0	0	0.828739	1.4267	0.998663	9.19305	1.84224e-11	up
ENSMUSG00000015340.4	Cybb	103.819	0.007074	0	0	0.404598	0.782032	0.596421	7.70799	4.0016e-15	up
ENSMUSG00000024737.2	Slc15a3	297.201	0.012155	0	0.026369	3.27827	0.505942	0.843384	7.58366	1.08651e-07	up
ENSMUSG00000089672.2	Gp49a	72.8079	0	0	0.02363	0.731165	2.15868	1.50925	7.20903	1.62096e-11	up
ENSMUSG00000050578.9	Mmp13	84.7986	0.066376	0	0	0.616125	1.26996	0.626982	5.16332	0.0139071	up
ENSMUSG00000017002.8	Slpi	1575.39	1.49688	1.07836	2.25653	38.8422	48.6502	53.7725	4.81377	4.77939e-160	up
ENSMUSG00000022156.6	Gzme	2980.3	3.01761	2.69901	4.39738	67.2231	101.088	82.2985	4.57727	4.07412e-197	up
ENSMUSG00000059256.6	Gzmd	762.484	0.969011	0.678899	0.813558	18.31	24.936	18.1206	4.57678	2.09637e-100	up
ENSMUSG00000063193.4	Cd300lb	72.2745	0.016093	0.042295	0.01419	0.515661	0.809449	0.724504	4.55321	1.1566e-13	up
ENSMUSG00000037833.7	Sh2d4b	151.963	0.087757	0.031552	0.091854	1.96679	1.41106	1.5927	4.43886	1.1503e-25	up
ENSMUSG00000030361.9	Klrb1a	83.1358	0	0.068877	0.142102	1.47813	1.75178	1.96198	4.43219	1.28796e-09	up
ENSMUSG00000074483.2	Bglap	326.445	0.870416	0.946996	0.730036	16.7944	22.6649	18.9023	4.4248	8.1775e-55	up
ENSMUSG00000062345.4	Serpinb2	501.54	0.294993	0.208917	0.658598	5.07884	7.89243	6.69385	4.23714	1.30405e-59	up
ENSMUSG00000022269.7	44631	53.8232	0.12003	0	0.059834	1.04828	1.2069	0.800439	4.09753	2.18513e-07	up
ENSMUSG00000075593.4	Gal3st4	80.6666	0.001377	0.005378	0.181206	0.479121	1.01838	1.25	4.04689	1.26893e-05	up
ENSMUSG00000026870.10	D730039F16Rik	99.0314	0.16132	0.058371	0.053599	1.05163	1.1045	1.14798	3.99482	8.38415e-19	up
ENSMUSG00000040026.7	Saa3	140.221	0.351591	0.28158	0.673286	6.12455	6.94237	6.84006	3.8393	2.3631e-22	up
ENSMUSG00000048373.7	Fgfbp1	740.724	0.995008	1.16509	1.28225	13.3182	18.8337	16.3855	3.75194	4.23049e-89	up
ENSMUSG00000018774.7	Cd68	771.124	1.12441	0.612381	1.92947	11.6661	18.6253	17.3314	3.66732	5.35431e-38	up
ENSMUSG00000021950.9	Anxa8	636.033	0.382119	0.775969	0.784295	7.98534	9.03786	8.346	3.63098	1.0958e-38	up
ENSMUSG00000074486.2	Bglap2	765.122	4.36395	1.86054	3.65308	25.1947	46.4164	52.2553	3.58421	1.45641e-38	up
ENSMUSG00000028238.6	Atp6v0d2	95.3655	0.047435	0.064043	0.121121	0.650542	1.03143	1.14398	3.49554	9.08597e-13	up
ENSMUSG00000029378.4	Areg	534.652	0.891787	0.93102	1.06538	9.03519	13.3525	10.8141	3.45582	2.54728e-63	up
ENSMUSG00000027524.3	Edn3	69.8498	0	0.054945	0.090263	0.396917	0.705642	0.697525	3.43444	7.71602e-05	up
ENSMUSG00000032487.7	Ptgs2	9306.88	5.15996	4.1804	6.22096	47.2237	60.0176	58.9624	3.36918	3.6247e-298	up
ENSMUSG00000074892.3	B3galt5	1240.15	0.67417	0.46269	0.551012	5.29904	6.59349	5.98246	3.30216	6.60917e-107	up
ENSMUSG00000030745.7	Il21r	128.316	0.201004	0.097655	0.045345	1.07321	1.56923	0.961972	3.30085	6.19256e-10	up
ENSMUSG00000090124.1	Ugt1a7c	599.777	0.501464	0.366877	0.465252	3.93717	3.67266	6.44422	3.2969	8.50539e-42	up
ENSMUSG00000069867.2	Pabpn1l	56.2416	0.086146	0.073105	0.187483	0.592167	1.31269	1.79096	3.29679	4.57712e-07	up
ENSMUSG00000020068.4	Pbld2	292.191	0.48395	0.522212	0.658949	3.43482	4.60462	4.46828	3.26875	1.24143e-34	up
ENSMUSG00000089722.2	Gm11711	52.2855	0.176794	0.166925	0.084545	0.990481	2.27704	1.27421	3.26462	6.3556e-07	up
ENSMUSG00000022157.7	Mcpt8	948.842	2.68823	2.37759	3.17945	22.9937	28.7804	29.7385	3.25041	3.29678e-115	up
ENSMUSG00000038591.3	Colec10	179.036	0.069448	0.096404	0.120059	0.632662	1.17978	1.0868	3.24432	1.65773e-19	up
ENSMUSG00000021587.4	Pcsk1	1672.27	1.52006	1.30367	1.95916	12.1636	16.8752	16.9412	3.20834	1.94665e-123	up
ENSMUSG00000045776.2	Lrtm1	165.459	0.064738	0.04302	0.066831	0.520106	0.523729	0.597533	3.18001	9.58296e-23	up
ENSMUSG00000026981.9	Il1rn	711.541	0.920594	0.827255	0.67775	6.99317	8.80415	7.01726	3.1696	1.56256e-46	up
ENSMUSG00000090691.1	Gm3667	288.714	0.36354	0.399309	0.330591	2.56941	4.62602	3.11387	3.15591	1.22941e-25	up
ENSMUSG00000020676.2	Ccl11	133.246	0.312815	0.10991	0.556268	2.47849	3.11821	3.40013	3.15316	1.65904e-11	up
ENSMUSG00000024747.3	Aldh1a7	149.571	0.16746	0.135428	0.269502	1.366	2.13768	1.79559	3.13951	3.25583e-18	up
ENSMUSG00000069607.4	Cd300lh	85.1477	0.377532	0.138918	0.263003	2.62066	2.56797	1.94088	3.12262	7.37024e-10	up
ENSMUSG00000022123.7	Scel	209.761	0.241665	0.202957	0.103385	1.45464	1.83848	1.68191	3.09945	1.61435e-16	up
ENSMUSG00000049719.6	Prss46	70.6563	0.045414	0.194179	0.223405	1.1364	1.42112	1.65856	3.06818	6.16699e-07	up
ENSMUSG00000091002.2	Tcerg1l	154.824	0.143662	0.17476	0.17803	1.0552	1.79383	1.56146	3.03475	3.48648e-18	up
ENSMUSG00000043388.7	Tmem130	54.7892	0.103153	0.03341	0.031187	0.395006	0.609997	0.394387	2.96837	8.28695e-06	up
ENSMUSG00000035020.8	Epgn	52.1767	0.094764	0.075551	0.085111	0.576285	0.835374	0.704652	2.9428	9.51508e-08	up
ENSMUSG00000015702.7	Anxa9	219.941	0.478951	0.167802	0.430074	2.99124	3.07114	3.28996	2.93171	7.18477e-17	up
ENSMUSG00000026360.3	Rgs2	617.209	0.802362	0.593293	0.731879	4.60097	6.24772	5.17317	2.92784	3.51644e-51	up
ENSMUSG00000057123.7	Gja5	3515.76	3.35017	3.13752	3.67688	23.6017	29.0323	29.0993	2.92006	4.73936e-225	up
ENSMUSG00000027022.6	Xirp2	3884.14	0.997193	0.950285	0.997465	6.88678	8.20663	8.06899	2.91748	4.24207e-187	up
ENSMUSG00000071656.5	Lrrn4cl	123.267	0.217832	0.133659	0.140011	0.727289	1.28063	1.48285	2.91732	2.81376e-11	up
ENSMUSG00000044217.9	Aqp5	246.485	0.547455	0.438957	0.472554	2.12024	3.39313	6.10444	2.88938	2.05431e-14	up
ENSMUSG00000025746.7	Il6	1167.84	3.70604	3.08669	3.6684	22.9592	28.39	24.5919	2.80711	6.56335e-91	up
ENSMUSG00000040584.8	Abcb1a	223.03	0.101764	0.207615	0.122605	0.921219	1.43907	1.26751	2.79818	9.80829e-15	up
ENSMUSG00000020037.9	Rfx4	53.561	0.022766	0.067138	0.050845	0.222196	0.499491	0.380025	2.78761	2.18841e-05	up
ENSMUSG00000046805.9	Mpeg1	144.317	0.066407	0.13064	0.125519	0.662219	0.997499	0.692165	2.78259	1.57251e-11	up
ENSMUSG00000015365.8	Mov10l1	50.7688	0.059703	0.019974	0.039472	0.267298	0.460965	0.266764	2.77711	7.23108e-06	up
ENSMUSG00000090697.1	Nsun4	92.5396	0.173583	0	0.07207	0.595857	0.508844	0.526157	2.74271	0.00267056	up
ENSMUSG00000032739.10	Pram1	55.4696	0.07001	0.145466	0.119846	0.78212	0.36367	0.755879	2.73256	6.09532e-06	up
ENSMUSG00000050345.8	4930486L24Rik	68.4913	0.182697	0.124572	0.201936	1.10323	1.48747	0.906724	2.71777	1.01494e-07	up
ENSMUSG00000052013.7	Btla	288.585	0.319362	0.259258	0.345444	1.39911	2.77286	2.14886	2.69574	1.17517e-21	up
ENSMUSG00000031558.8	Slit2	494.029	0.234812	0.314702	0.258185	1.56353	1.83933	1.94064	2.68828	4.48028e-31	up
ENSMUSG00000028644.9	Ermap	477.205	0.508661	0.273149	0.314119	2.33753	3.00631	2.81818	2.68719	2.56513e-26	up
ENSMUSG00000026173.9	Plcd4	105.377	0.051067	0.074383	0.103642	0.656126	0.670651	0.687509	2.67623	2.15551e-10	up
ENSMUSG00000075420.6	1110017F19Rik	91.8838	0.464388	0.236112	0.266441	2.17996	2.33381	1.9676	2.66377	5.89585e-09	up
ENSMUSG00000090373.1	Gm17435	191.548	0.247954	0.24642	0.171416	1.2027	1.60695	1.67711	2.66185	2.47425e-16	up
ENSMUSG00000027004.3	Frzb	59.8542	0.097274	0.05567	0.037487	0.429309	0.394556	0.491613	2.66158	4.21837e-06	up
ENSMUSG00000019851.7	Perp	192.357	0.242088	0.20468	0.654458	2.01333	2.75859	2.31236	2.65801	3.73437e-10	up
ENSMUSG00000055831.3	Gm9982	70.1726	0.145275	0.147912	0.318788	1.00473	1.41876	1.71355	2.64809	3.49077e-07	up
ENSMUSG00000089896.3	Wnk1	159.159	0.469219	0.157551	0.724309	2.51033	2.59996	3.41404	2.63337	5.89853e-09	up
ENSMUSG00000025934.9	Gsta3	237.891	0.784802	0.538375	0.977946	4.88946	5.22534	4.61633	2.57429	8.81282e-20	up
ENSMUSG00000029072.3	Tas1r3	129.384	0.099709	0.200324	0.103591	0.687553	0.878004	0.977686	2.55642	1.09135e-08	up
ENSMUSG00000050711.5	Scg2	628.507	1.06494	0.771916	1.23601	5.06259	7.12936	6.71397	2.53878	1.36389e-47	up
ENSMUSG00000055926.2	Gm14137	368.753	0.669106	0.315908	0.394636	2.60061	3.06855	2.59227	2.53412	2.80376e-18	up
ENSMUSG00000032315.5	Cyp1a1	390.514	0.534075	0.350109	0.858706	2.9492	3.45953	3.8999	2.52953	4.68852e-20	up
ENSMUSG00000026228.6	Htr2b	188.24	0.485911	0.238681	0.334519	1.91213	2.58519	1.9793	2.49937	1.81379e-13	up
ENSMUSG00000047330.6	Kcne4	70.1767	0.132649	0.102527	0.104331	0.795728	0.518353	0.68922	2.48946	2.47463e-06	up
ENSMUSG00000066952.4	Myo1h	63.9967	0.073341	0.144135	0.019263	0.487207	0.832971	0.91385	2.47976	0.000203841	up
ENSMUSG00000039238.6	Zfp750	129.281	0.133469	0.174093	0.162591	0.85382	0.826529	1.04002	2.46743	1.47651e-11	up
ENSMUSG00000024347.8	Psd2	533.589	0.302884	0.356227	0.751618	2.387	2.8548	2.67245	2.45571	1.0262e-16	up
ENSMUSG00000015243.4	Abca1	1347.3	0.51848	0.483221	0.577859	2.65724	3.14192	3.22502	2.45356	2.65663e-96	up
ENSMUSG00000047728.6	BC025446	544.632	1.81671	1.08669	1.59884	6.88498	9.90976	8.62972	2.44403	7.21116e-33	up
ENSMUSG00000063683.6	Glyat	113.462	0.237795	0.066382	0.173429	0.776445	1.10513	0.998132	2.43829	2.23995e-08	up
ENSMUSG00000086208.1	Gm2716	86.1663	0.347865	0.167597	0.138495	1.12785	1.3921	1.19854	2.42255	1.25472e-06	up
ENSMUSG00000068227.2	Il2rb	179.346	0.280135	0.159907	0.389825	1.32028	1.75448	1.46916	2.41837	2.15273e-12	up
ENSMUSG00000035373.2	Ccl7	1468.26	8.06704	5.71095	9.0529	32.3396	51.5757	41.9725	2.41039	9.02342e-51	up
ENSMUSG00000027737.5	Slc7a11	2230.98	0.845311	1.27463	0.844531	4.53627	5.93698	6.20188	2.40968	6.68183e-27	up
ENSMUSG00000072682.2	Ssh2	90.13	0.524272	0.021167	0.209151	1.32864	1.82054	0.872499	2.40171	0.00241621	up
ENSMUSG00000041700.9	Lhfpl1	249.554	0.691694	0.766459	0.514386	3.04833	3.46234	3.31084	2.39401	6.48425e-14	up
ENSMUSG00000036655.7	Colec11	137.124	0.34468	0.394463	0.499796	1.59562	1.94746	3.26276	2.38507	1.80741e-09	up
ENSMUSG00000031304.12	Il2rg	107.965	0.289818	0.248646	0.31518	1.48167	1.31809	1.69188	2.37412	1.05079e-09	up
ENSMUSG00000037747.3	Phyhipl	101.122	0.163002	0.119255	0.16312	0.764389	0.833521	0.735573	2.37313	8.62223e-10	up
ENSMUSG00000078234.4	Klhdc7a	270.277	0.118093	0.153662	0.158984	0.776374	0.688948	0.873679	2.37179	6.91604e-17	up
ENSMUSG00000041771.6	Slc24a4	849.81	1.42453	1.14176	1.23298	5.72419	6.23987	8.23408	2.36698	1.72981e-41	up
ENSMUSG00000053279.6	Aldh1a1	258.704	0.403416	0.435103	0.767478	2.54401	3.31161	2.67273	2.36645	6.27827e-15	up
ENSMUSG00000031886.7	Ces2e	319.561	0.433092	0.444661	0.87904	3.20115	3.45666	2.86455	2.36469	4.87413e-17	up
ENSMUSG00000044361.8	BC024139	72.142	0.096501	0.134307	0.064359	0.37218	0.741906	0.602025	2.35466	1.54195e-05	up
ENSMUSG00000061531.7	Fam23a	73.5003	0.066068	0.073141	0.117184	0.317715	0.439676	0.619949	2.34622	2.39808e-06	up
ENSMUSG00000033213.9	AA467197	303.608	1.88217	1.44445	1.62481	8.18854	8.94205	9.78821	2.34355	1.35548e-24	up
ENSMUSG00000007653.5	Gabrb2	213.605	0.189159	0.112488	0.088328	0.5483	0.785284	0.888935	2.32626	2.66403e-11	up
ENSMUSG00000027273.7	Snap25	66.8901	0.225884	0.038377	0.114448	0.537705	0.798233	1.11724	2.31997	0.0010677	up
ENSMUSG00000038128.5	Camk4	239.18	0.100066	0.075655	0.075503	0.388587	0.430935	0.485841	2.31639	4.4938e-18	up
ENSMUSG00000002289.9	Angptl4	1893.43	3.16131	2.24105	3.33655	13.037	15.4588	16.257	2.30721	2.85414e-58	up
ENSMUSG00000028864.3	Hgf	4803.32	7.97507	5.94829	9.23632	33.4735	41.1666	42.9507	2.29881	1.35027e-107	up
ENSMUSG00000026012.2	Cd28	216.371	0.208208	0.192962	0.255847	1.27065	1.31465	1.08087	2.28927	8.82424e-17	up
ENSMUSG00000004371.7	Il11	86.9345	0.421576	0.221564	0.253525	1.23039	1.21532	2.22749	2.28722	3.51032e-06	up
ENSMUSG00000072647.3	Adam1a	183.198	0.293586	0.176362	0.324348	1.35856	1.20789	1.36239	2.27129	2.24577e-12	up
ENSMUSG00000079355.2	Ccrl1	68.7554	0.144472	0.126784	0.16024	0.697028	0.624808	0.843804	2.27091	1.50532e-06	up
ENSMUSG00000042254.7	Cilp	57.8617	0.06975	0.034752	0.08511	0.227401	0.292333	0.423989	2.26224	5.54938e-05	up
ENSMUSG00000000386.8	Mx1	231.333	0.426785	0.301235	0.270509	1.60192	2.05542	1.73628	2.25757	1.32055e-14	up
ENSMUSG00000028494.6	Plin2	14493.7	40.3982	33.0495	44.2645	161.257	201.793	184.268	2.25706	1.04544e-184	up
ENSMUSG00000027377.2	Mall	69.0145	0.166937	0.13238	0.157429	0.781187	0.761244	0.722467	2.25192	1.65554e-06	up
ENSMUSG00000022015.7	Tnfsf11	2265.38	5.14633	3.46264	5.21868	20.3179	24.7656	22.6156	2.24955	1.32791e-70	up
ENSMUSG00000085589.1	A430078I02Rik	446.158	0.84254	0.987308	0.846645	4.07315	4.65982	4.57165	2.24493	1.02782e-24	up
ENSMUSG00000027978.8	Prss12	276.371	0.548928	0.26868	0.648889	1.908	2.51007	2.70742	2.24094	8.60252e-14	up
ENSMUSG00000030771.8	Micalcl	85.9951	0.167831	0.070515	0.289089	0.976764	0.682432	0.857148	2.23152	2.50764e-05	up
ENSMUSG00000032281.5	Acsbg1	119.766	0.167501	0.109312	0.300287	0.737491	0.973047	1.07915	2.22664	1.44736e-07	up
ENSMUSG00000074743.3	Thbd	6225.41	7.78586	6.39241	8.98602	30.9301	37.8502	43.3483	2.22277	8.93941e-117	up
ENSMUSG00000079432.1	Gm15023	57.9988	0.072656	0.073397	0.06598	0.239617	0.38943	0.422203	2.21747	2.05512e-05	up
ENSMUSG00000013936.6	Myl2	93.0539	0.486828	0.265401	1.33965	2.9465	2.87444	3.49268	2.20843	0.00010027	up
ENSMUSG00000022439.3	Parvg	349.131	0.965108	0.965404	1.01504	3.63279	3.60951	4.05901	2.20557	1.54944e-27	up
ENSMUSG00000014453.3	Blk	160.855	0.32428	0.261629	0.316126	1.23722	1.87475	1.21298	2.2006	6.37945e-11	up
ENSMUSG00000090145.1	Ugt1a6b	472.697	0.650603	0.820837	1.43195	2.75877	6.60112	4.55186	2.19805	9.19989e-11	up
ENSMUSG00000024818.8	Slc25a45	265.188	0.3246	0.510773	0.609885	2.24762	2.74743	2.3492	2.18803	2.05338e-12	up
ENSMUSG00000028036.5	Ptgfr	51.2347	0.058871	0.053702	0.055263	0.247585	0.180192	0.430442	2.16265	0.000514427	up
ENSMUSG00000073805.3	Fam196a	169.402	0.173723	0.174475	0.168878	0.643387	0.944204	0.849346	2.16258	1.14428e-12	up
ENSMUSG00000021575.8	Ahrr	154.268	0.15729	0.113823	0.191193	0.788111	0.767095	0.610538	2.14949	3.57476e-10	up
ENSMUSG00000068587.5	Mgam	117.151	0.106826	0.085182	0.060544	0.381872	0.357176	0.441513	2.14814	1.41717e-07	up
ENSMUSG00000056656.4	Apol8	477.43	0.742656	0.711801	1.13695	3.39384	4.505	3.906	2.13964	2.22678e-23	up
ENSMUSG00000029490.3	Mfsd7a	501.103	1.04255	0.862402	0.970241	3.38348	5.11	4.79197	2.13903	4.30847e-29	up
ENSMUSG00000031204.2	Asb12	99.5691	0.318217	0.244593	0.58906	1.73201	1.76776	1.66088	2.13106	1.52857e-06	up
ENSMUSG00000021091.8	Serpina3n	60.3445	0.193715	0.131644	0.090003	0.581152	0.80688	0.522583	2.12773	0.000184547	up
ENSMUSG00000028558.8	Calr4	65.5918	0.355507	0.080991	0.27292	0.889746	0.76111	0.821189	2.11266	0.000118147	up
ENSMUSG00000042251.6	Pm20d1	171.829	0.164021	0.194868	0.35491	0.90438	1.52758	1.37259	2.11134	6.08628e-09	up
ENSMUSG00000029377.4	Ereg	424.818	0.517047	0.361413	0.641459	2.14899	2.23802	2.33027	2.10927	7.10446e-22	up
ENSMUSG00000020787.8	P2rx1	206.748	0.473438	0.291433	0.467846	1.39337	1.65388	2.50652	2.10865	4.69743e-11	up
ENSMUSG00000024907.6	Gal	202.548	1.86115	0.790265	1.58276	5.17045	5.22667	8.3911	2.10738	9.12563e-09	up
ENSMUSG00000029304.8	Spp1	546536	2040.46	1465.6	2200.33	6958.01	9262	8885.12	2.09628	1.57191e-114	up
ENSMUSG00000048234.8	Rnf149	3749.12	8.65026	6.56228	8.12486	29.8285	37.6534	33.3646	2.09401	3.41519e-92	up
ENSMUSG00000027077.6	Smtnl1	189.743	0.636747	0.395025	0.564749	2.04781	2.33917	2.67951	2.08806	5.32722e-13	up
ENSMUSG00000078949.2	R3hdml	926.125	5.49984	3.10871	4.05724	14.8462	20.6714	20.2664	2.08281	4.70454e-27	up
ENSMUSG00000042476.7	Abcb4	223.276	0.321322	0.205392	0.29758	1.14661	1.28978	1.17	2.071	1.75933e-14	up
ENSMUSG00000037379.4	Spon2	96.5565	0.134451	0.196474	0.315108	0.663666	1.23333	0.951269	2.06445	1.30806e-05	up
ENSMUSG00000073490.3	AI607873	227.558	0.413539	0.277668	0.39677	1.37609	1.9512	1.35909	2.06345	1.07672e-12	up
ENSMUSG00000005107.7	Slc2a9	362.902	0.713744	0.463343	0.695348	2.43015	2.60786	3.09279	2.06229	1.3117e-18	up
ENSMUSG00000042759.6	Apobr	54.0366	0.093798	0.04846	0.075474	0.253034	0.252535	0.46036	2.06188	0.000337649	up
ENSMUSG00000032554.9	Trf	559.821	1.12067	0.831249	1.36049	3.34366	5.49924	5.68187	2.061	1.15476e-21	up
ENSMUSG00000028451.6	1700022I11Rik	62.1776	0.238256	0.140297	0.572758	0.378459	1.81058	1.87911	2.05991	0.00690626	up
ENSMUSG00000045083.7	Lingo2	82.5869	0.067786	0.100082	0.140506	0.448246	0.654394	0.35801	2.05037	3.32695e-05	up
ENSMUSG00000031506.5	Ptpn7	380.992	0.695528	0.301912	0.811433	2.2212	2.83066	2.88007	2.04566	9.17275e-12	up
ENSMUSG00000057182.7	Scn3a	689.797	0.436067	0.27778	0.407215	1.72393	1.96822	2.09298	2.04235	5.66479e-31	up
ENSMUSG00000037440.7	Vnn1	234.49	0.702224	0.346233	0.442257	1.95867	2.18089	2.15009	2.03065	9.40016e-11	up
ENSMUSG00000085040.1	A230028O05Rik	67.3434	0.120424	0.116506	0.124678	0.536939	0.665564	0.341189	2.02906	0.000140607	up
ENSMUSG00000031448.6	Adprhl1	339.582	1.2452	1.14026	1.50908	4.1638	6.09698	5.93027	2.02811	2.04844e-19	up
ENSMUSG00000033386.6	Frrs1	685.12	1.43851	1.37842	1.56924	5.47636	6.93267	6.16474	2.02621	7.80992e-37	up
ENSMUSG00000000182.7	Fgf23	243.289	0.722861	0.628531	0.710052	2.49553	3.256	2.95857	2.01829	1.40946e-16	up
ENSMUSG00000072620.3	Slfn2	267.924	1.02693	0.517621	0.968614	3.10882	4.1883	3.13332	2.01431	1.03807e-11	up
ENSMUSG00000042045.5	Sln	2251.57	26.346	18.1909	23.3941	79.4015	116.022	89.0601	2.01286	1.15756e-42	up
ENSMUSG00000072945.3	Ripply1	1232.43	9.45017	7.25108	6.82405	32.2328	35.8708	29.5503	2.00294	5.5832e-26	up
ENSMUSG00000063388.3	BC023105	375.77	1.15311	0.778014	0.927879	3.61451	4.27733	3.99426	2.00174	6.54464e-20	up
ENSMUSG00000029816.7	Gpnmb	1286.59	1.62144	1.65035	2.01133	5.37085	7.48294	9.35906	2.00065	7.57666e-32	up
ENSMUSG00000062438.3	Adam1b	81.3873	0.13111	0.062787	0.256654	0.548187	0.568494	0.704132	1.9947	0.000261121	up
ENSMUSG00000026579.8	F5	413.39	0.228868	0.273686	0.370986	0.90904	1.14863	1.57536	1.99149	2.1593e-14	up
ENSMUSG00000042842.3	Serpinb6b	1070.46	3.27647	2.26826	2.93061	10.2875	13.6252	11.1333	1.98962	1.06112e-34	up
ENSMUSG00000043747.4	1520401A03Rik	364.924	0.559346	0.423055	0.558205	1.48774	2.51487	2.40659	1.98243	1.41866e-17	up
ENSMUSG00000038264.7	Sema7a	1028.13	1.63596	1.42694	1.8706	4.40971	6.64405	9.45	1.98012	2.29925e-20	up
ENSMUSG00000034792.8	Gna15	82.8162	0.213698	0.18125	0.285595	0.724175	1.02574	0.992949	1.97088	3.6254e-06	up
ENSMUSG00000006386.9	Tek	68.0786	0.116873	0.040521	0.073154	0.225872	0.482859	0.251743	1.9651	0.000812401	up
ENSMUSG00000092274.1	Neat1	23361.6	12.2319	11.0018	10.6562	59.7997	53.3429	55.6369	1.96301	6.58694e-68	up
ENSMUSG00000026580.9	Selp	748.659	1.14103	1.02354	1.63512	4.11739	4.73339	5.50947	1.95028	4.65405e-29	up
ENSMUSG00000019102.4	Aldh3a1	1588.36	5.55377	3.83644	5.45492	16.9919	21.8541	20.4587	1.94986	4.51294e-53	up
ENSMUSG00000024512.2	2310002L13Rik	1237.36	7.05939	4.47315	7.79573	19.8891	29.9988	27.114	1.9459	7.19455e-30	up
ENSMUSG00000091247.1	Gm16529	93.1148	0.157294	0.309769	0.40723	0.817886	1.1945	1.56809	1.94207	0.000127679	up
ENSMUSG00000027713.5	1810062G17Rik	50.3538	1.00009	0.539794	0.504531	2.04677	3.13221	3.14494	1.93988	0.000917488	up
ENSMUSG00000062808.4	Hist1h3d	90.9288	0.525124	0.397474	0.215391	1.31039	2.18935	1.16819	1.93844	0.000294064	up
ENSMUSG00000084888.1	Gm16908	213.038	0.620058	0.505971	0.809152	2.10763	3.2565	2.34848	1.93679	5.02418e-11	up
ENSMUSG00000036242.7	3632451O06Rik	5560.21	10.5217	8.52096	9.01651	32.9512	41.5269	37.3529	1.93514	1.58068e-70	up
ENSMUSG00000030134.8	Rasgef1a	79.7477	0.183014	0.076984	0.136365	0.530263	0.613659	0.412387	1.93449	0.000107214	up
ENSMUSG00000041347.4	Bdkrb1	138.988	0.710349	0.474462	0.490226	1.83541	1.82429	3.02257	1.93392	5.34057e-07	up
ENSMUSG00000000317.5	Bcl6b	277.854	0.445575	0.371885	0.5258	1.32009	1.73767	2.33515	1.93358	4.80551e-13	up
ENSMUSG00000045620.6	Odf3l1	105.579	0.620594	0.266909	0.72602	2.06799	1.7555	2.38844	1.93271	2.17941e-05	up
ENSMUSG00000078909.2	Gm17407	58.503	0.304969	0.286516	0.149898	0.675738	1.41263	1.00917	1.93263	0.00117808	up
ENSMUSG00000022197.8	Pdzd2	70.9045	0.033923	0.020454	0.029928	0.102861	0.107815	0.125959	1.92487	2.62149e-05	up
ENSMUSG00000034459.8	Ifit1	16321.1	39.1801	27.6951	33.369	110.993	150.056	133.715	1.92326	8.34461e-72	up
ENSMUSG00000070392.2	Hist2h3c1	264.894	0.602635	0.412279	0.444068	1.53178	2.2579	1.96769	1.91872	2.90283e-13	up
ENSMUSG00000037921.8	Ddx60	11971.3	14.393	10.5207	11.4113	40.2905	52.0107	47.5053	1.91694	4.45845e-57	up
ENSMUSG00000029685.8	Asb15	140.371	0.280653	0.099848	0.143417	0.429535	1.03207	0.627109	1.91557	8.30797e-05	up
ENSMUSG00000026399.6	Cd55	1988.99	4.29079	4.20287	5.03229	14.0441	17.3815	18.4896	1.91331	3.49375e-71	up
ENSMUSG00000049134.8	Nrap	7505.33	8.88782	5.30185	9.35756	47.8526	20.0471	18.1342	1.91167	0.00459596	up
ENSMUSG00000085219.1	Gm16617	57.3664	0.203167	0.366272	0.730638	1.85192	1.11285	2.0757	1.90966	0.00432584	up
ENSMUSG00000030108.8	Slc6a13	68.5099	0.144855	0.055214	0.372007	0.834846	0.824414	0.707824	1.90762	0.00421023	up
ENSMUSG00000082361.2	Btc	325.899	0.83314	0.546174	0.525546	2.37457	2.64358	2.38553	1.90672	2.45924e-12	up
ENSMUSG00000034394.8	Lif	859.811	1.43463	1.71567	1.10614	3.81327	5.51377	4.71943	1.90636	3.4753e-29	up
ENSMUSG00000001131.5	Timp1	12154.1	80.0436	67.6057	82.6589	270.53	334.466	286.923	1.90468	4.18148e-96	up
ENSMUSG00000003665.6	Has1	55.0873	0.165928	0.141976	0.111104	0.564593	0.504311	0.588146	1.9036	0.000430831	up
ENSMUSG00000074934.3	Grem1	2639.04	3.78846	3.04077	3.65221	12.5791	14.0251	13.89	1.9021	1.0033e-74	up
ENSMUSG00000084943.1	Gm13014	110.574	1.47916	1.78654	1.96878	6.02351	7.09564	7.31498	1.89895	2.60716e-07	up
ENSMUSG00000082962.2	Gm10601	62.059	0.27538	0.171388	0.259117	0.691352	0.960878	1.25208	1.89756	0.000132729	up
ENSMUSG00000086866.1	4930512H18Rik	333.834	1.37967	0.978783	1.33723	3.28766	5.18498	6.00516	1.89678	4.99292e-14	up
ENSMUSG00000022636.7	Alcam	2542.02	3.15312	2.10128	3.198	8.36399	10.9838	12.6817	1.8946	6.59912e-52	up
ENSMUSG00000029005.4	2610109H07Rik	94.0115	0.079463	0.091701	0.126772	0.326751	0.315861	0.506494	1.87341	2.12702e-05	up
ENSMUSG00000037541.12	Shank2	52.8134	0.047535	0.023487	0.026681	0.119602	0.133405	0.117602	1.87094	0.00100112	up
ENSMUSG00000034739.10	Mfrp	84.1239	0.125106	0.064885	0.176922	0.536267	0.397761	0.284109	1.86487	0.000453355	up
ENSMUSG00000089669.1	Tnfsf13	72.7874	0.163479	0.326998	0.35652	0.475166	2.17347	0.616832	1.85791	0.00939708	up
ENSMUSG00000070305.4	Mpzl3	118.583	0.222139	0.117797	0.385344	0.778685	0.634593	0.968989	1.85691	1.55044e-05	up
ENSMUSG00000033022.7	Cdo1	168.356	0.645739	0.572766	0.630258	1.6166	2.60006	2.85001	1.85156	5.04098e-09	up
ENSMUSG00000027188.8	Pamr1	69.7148	0.101085	0.087221	0.229967	0.39012	0.772324	0.613411	1.84679	0.00116917	up
ENSMUSG00000085584.2	Rgag1	96.9036	0.155945	0.102209	0.139626	0.376792	0.580774	0.576295	1.84635	3.72377e-06	up
ENSMUSG00000085850.1	4833412C05Rik	222.532	0.801949	1.86096	1.44244	4.42001	5.81066	5.50357	1.84526	1.82024e-06	up
ENSMUSG00000032128.7	Robo3	315.721	1.03161	0.677876	1.51162	4.29601	4.8896	8.16564	1.83934	5.23753e-09	up
ENSMUSG00000037849.7	Gm4955	94.9243	0.423105	0.347237	0.312841	1.29283	1.47866	1.26537	1.83556	2.27359e-06	up
ENSMUSG00000086578.2	Gm13583	54.9544	0.135916	0.113462	0.410853	0.668582	0.813894	1.18461	1.83462	0.00675492	up
ENSMUSG00000010538.7	1700021C14Rik	247.488	2.99411	1.44732	2.84791	8.53273	9.66011	8.45414	1.82887	1.21858e-09	up
ENSMUSG00000003849.8	Nqo1	5479.59	21.5902	17.3425	21.6451	68.5293	80.3238	73.3501	1.82836	8.69692e-86	up
ENSMUSG00000028600.8	Podn	193.851	0.31927	0.264507	0.340971	0.814891	1.17192	2.27655	1.81489	3.15062e-07	up
ENSMUSG00000044390.4	Tigd3	55.921	0.12421	0.179232	0.133808	0.350897	0.860818	0.475877	1.81464	0.00274166	up
ENSMUSG00000073599.3	Ecscr	57.7825	0.436837	0.14251	0.347803	1.02122	1.27279	1.2423	1.81419	0.00131067	up
ENSMUSG00000015134.8	Aldh1a3	191.993	0.32552	0.314873	0.435068	0.883238	1.36427	1.47562	1.80929	9.35152e-10	up
ENSMUSG00000027347.11	Rasgrp1	85.8477	0.117254	0.064659	0.103381	0.209604	0.404808	0.453296	1.7916	0.000123197	up
ENSMUSG00000066867.5	Oas1e	180.509	0.780956	0.48652	0.570936	2.16586	2.12975	2.24882	1.78563	1.48875e-08	up
ENSMUSG00000055301.7	Adh7	69.4208	0.126138	0.129316	0.094038	0.368123	0.568149	0.353451	1.78006	0.00047571	up
ENSMUSG00000069270.4	Hist1h2ac	120.04	0.168049	0.339267	0.321631	1.11332	0.954712	0.901605	1.77552	9.7631e-05	up
ENSMUSG00000036136.8	Fam110c	187.031	0.404009	0.299506	0.538612	1.42321	1.4136	1.52464	1.77155	5.27334e-09	up
ENSMUSG00000035385.5	Ccl2	960.358	6.83017	6.0811	7.04957	19.6411	27.1261	25.4251	1.76825	3.41809e-38	up
ENSMUSG00000054994.2	AV320801	103.365	0.121362	0.186342	0.18044	0.520602	0.662261	0.55574	1.76504	1.98891e-05	up
ENSMUSG00000030088.9	Aldh1l1	65.359	0.06477	0.069782	0.139775	0.195618	0.569396	0.57073	1.75877	0.00168241	up
ENSMUSG00000040747.8	Cd53	422.11	1.03761	0.714715	0.932868	2.50177	3.5502	3.42307	1.75841	4.83561e-18	up
ENSMUSG00000067780.2	Pi15	615.261	0.515462	0.374516	0.712498	1.46818	1.8198	2.30678	1.75809	1.92164e-15	up
ENSMUSG00000025491.8	Ifitm1	165.527	1.26355	1.36794	1.16188	3.41714	5.94992	4.72652	1.75665	1.87933e-07	up
ENSMUSG00000023039.9	Krt7	217.036	0.379087	0.234617	0.333095	0.886243	1.43478	1.37729	1.75657	1.77909e-10	up
ENSMUSG00000024379.3	Tslp	451.264	2.48566	2.03114	2.61247	6.35064	9.94646	8.75768	1.74697	1.32064e-18	up
ENSMUSG00000008193.6	Spib	98.5849	0.175032	0.135583	0.320253	0.567561	0.685138	0.918658	1.74312	0.00011043	up
ENSMUSG00000049871.6	Nlrc3	263.639	0.338189	0.331263	0.509532	1.39675	1.35619	1.38833	1.73488	8.91988e-11	up
ENSMUSG00000044041.4	Krt13	69.7569	0.205573	0.14927	0.460529	0.709583	1.08547	0.927803	1.73433	0.00183658	up
ENSMUSG00000047150.8	1700001C19Rik	49.9487	0.292026	0.107225	0.144538	0.732212	0.66867	0.569074	1.73414	0.00659226	up
ENSMUSG00000075416.5	Gm14488	114.025	0.576611	0.61144	0.702432	2.09137	2.70527	2.30763	1.73349	1.17544e-06	up
ENSMUSG00000022219.8	Cideb	142.996	0.628269	0.787647	1.10618	2.03502	3.30712	3.11571	1.72532	2.42061e-06	up
ENSMUSG00000073535.4	Gm5532	62.9635	0.32117	0.157374	0.16097	0.756831	0.779311	0.660457	1.72034	0.00163028	up
ENSMUSG00000072735.3	Gm10406	55.9815	0.176879	0.167561	0.195546	0.688939	0.771843	0.415467	1.71798	0.00262041	up
ENSMUSG00000047139.8	Cd24a	1730.7	6.13551	4.65407	6.69551	16.7857	23.2357	19.3558	1.71488	4.50838e-39	up
ENSMUSG00000030921.9	Trim30a	978	2.14895	1.57585	1.92041	5.1795	6.23353	5.88869	1.69743	1.54179e-29	up
ENSMUSG00000086825.1	Gm15675	367.259	0.766127	0.401783	0.686123	2.01925	1.9867	2.11811	1.69299	4.07077e-11	up
ENSMUSG00000056687.3	Gm11696	52.1212	0.108444	0.057827	0.180204	0.250614	0.403045	0.522677	1.69107	0.00594669	up
ENSMUSG00000026649.8	1700009P17Rik	161.166	1.328	0.865182	1.44251	2.87662	5.8962	5.06084	1.68627	2.50481e-06	up
ENSMUSG00000024827.8	Gldc	125.753	0.213231	0.148501	0.262269	0.583693	0.652644	0.831794	1.68076	2.5365e-06	up
ENSMUSG00000032495.4	Lrrc2	397.014	0.701064	0.647015	0.653993	2.22465	2.13062	2.27671	1.68047	1.66862e-14	up
ENSMUSG00000085977.1	Gm5970	65.1439	0.440062	0.222815	0.331368	0.748859	1.75876	0.841417	1.67934	0.00370229	up
ENSMUSG00000037185.7	Krt80	100.317	0.144594	0.181236	0.160044	0.399489	0.636212	0.904255	1.67681	0.000124588	up
ENSMUSG00000020865.9	Abcc3	53.1605	0.096304	0.041689	0.076508	0.192903	0.167898	0.303545	1.67313	0.00523066	up
ENSMUSG00000004266.9	Ptpn6	405.087	1.28402	1.22894	0.853951	2.95229	4.08712	4.61233	1.67055	6.3648e-09	up
ENSMUSG00000031355.9	Arhgap6	121.61	0.12561	0.053189	0.245164	0.479258	0.665358	0.709827	1.66762	0.00106511	up
ENSMUSG00000068299.5	1700019G17Rik	89.8652	0.263989	0.193961	0.123624	0.857478	0.94615	0.678483	1.66317	0.00089093	up
ENSMUSG00000069307.4	Hist1h2bq	111.293	0.356219	0.314893	0.281912	0.984036	1.13804	0.957291	1.65931	1.19028e-05	up
ENSMUSG00000092397.1	C130080G10Rik	161.411	0.765831	0.535982	0.746026	2.10942	2.15265	2.02221	1.65905	1.56506e-07	up
ENSMUSG00000036596.5	Cpz	229.529	0.477969	0.568049	0.876769	1.64138	2.26907	2.40639	1.65726	5.9863e-08	up
ENSMUSG00000052565.5	Hist1h1d	297.167	0.433677	0.566298	0.434991	1.37883	1.90719	1.48976	1.65498	6.9935e-09	up
ENSMUSG00000032548.7	Slco2a1	67.1435	0.099786	0.064557	0.149468	0.264184	0.395389	0.37645	1.65136	0.00090808	up
ENSMUSG00000070385.5	Ampd1	763.523	2.07708	2.00839	1.89122	6.25001	7.42922	5.9029	1.64466	1.70789e-18	up
ENSMUSG00000032561.8	Acpp	595.644	0.873067	0.607373	1.08982	2.27876	3.15509	3.02229	1.64455	1.17895e-16	up
ENSMUSG00000025582.4	Nptx1	318.322	0.40744	0.312124	0.437458	1.0086	1.23569	1.51723	1.64401	5.27869e-13	up
ENSMUSG00000085894.1	Gm15832	437.967	1.28404	1.02289	2.29648	4.18627	5.43582	5.06546	1.64062	1.63323e-09	up
ENSMUSG00000039270.3	Megf9	5389.83	4.66153	3.68796	4.63625	12.1702	14.9015	14.6738	1.63956	1.76351e-91	up
ENSMUSG00000005465.7	Il27ra	66.7341	0.102941	0.197646	0.16195	0.404778	0.424252	0.708874	1.63903	0.00323594	up
ENSMUSG00000025977.9	Boll	48.2272	0.302925	0.233474	0.074624	0.245711	0.339708	0.729336	1.63899	0.0136232	up
ENSMUSG00000045664.3	Cdc42ep2	1281.82	6.30546	5.28562	5.27418	16.0689	19.1379	19.5004	1.6372	7.973e-31	up
ENSMUSG00000047230.6	Cldn2	3475.71	8.18011	6.38159	7.1229	20.3192	26.6408	22.9898	1.63384	2.60175e-44	up
ENSMUSG00000045284.3	Dcaf12l1	123.822	0.197319	0.227857	0.23462	0.498229	0.938779	0.746338	1.63372	1.73101e-05	up
ENSMUSG00000054072.5	Iigp1	5801.12	14.1726	9.8567	13.2293	34.9897	47.2036	38.3397	1.63088	5.15705e-43	up
ENSMUSG00000057899.6	Gpr111	56.3191	0.149827	0.063577	0.108506	0.235257	0.360547	0.465889	1.63086	0.00429999	up
ENSMUSG00000085348.1	Gm12300	169.594	1.6492	1.0271	1.11114	3.64221	4.34817	3.92799	1.63016	3.56955e-07	up
ENSMUSG00000001739.7	Cldn15	144.471	0.36594	0.34689	0.778614	1.04557	2.11816	1.72802	1.62675	0.000117941	up
ENSMUSG00000056940.7	Gm3629	68.413	0.190221	0.366562	0.150247	0.953981	0.733208	0.621592	1.62646	0.00996887	up
ENSMUSG00000022296.7	Baalc	2696.1	11.9633	8.46378	10.0919	28.4232	37.5306	33.312	1.62503	1.61489e-45	up
ENSMUSG00000030137.7	Tuba8	58.7973	0.043567	0.133534	0.335707	0.428943	0.681577	0.506211	1.62318	0.0331849	up
ENSMUSG00000048647.3	Exd1	319.453	0.346046	0.390142	0.33689	1.05656	1.35402	1.08794	1.6216	1.48123e-11	up
ENSMUSG00000027570.8	Col9a3	114.575	0.315767	0.22744	0.290666	1.10326	0.71764	1.39358	1.6211	0.00016728	up
ENSMUSG00000025041.9	Nt5c2	5585.91	12.1395	9.47354	12.0721	27.138	33.2965	33.2703	1.61803	7.57143e-90	up
ENSMUSG00000016496.7	Cd274	267.787	0.454802	0.440063	0.515913	1.42777	1.47397	1.58508	1.61797	1.11648e-11	up
ENSMUSG00000032060.8	Cryab	40826.2	271.649	218.308	278.742	559.246	863.593	753.767	1.61323	3.84964e-54	up
ENSMUSG00000054753.7	AU018091	95.2346	0.185283	0.079812	0.27561	0.327225	0.602718	0.793043	1.61048	0.00259774	up
ENSMUSG00000040035.7	Disp2	2438.25	2.61111	1.84787	2.85758	6.10606	8.11357	9.11905	1.6104	2.70449e-35	up
ENSMUSG00000086236.1	5830418P13Rik	55.113	0.095014	0.090504	0.314724	0.551528	0.525878	0.434808	1.60794	0.017252	up
ENSMUSG00000031312.5	Itgb1bp2	13830.1	74.8971	63.3058	68.3648	186.443	251.633	210.138	1.60041	2.07024e-52	up
ENSMUSG00000042529.8	Kcnj12	156.004	0.389932	0.445022	0.372382	1.09603	1.3086	1.44859	1.60018	8.25651e-07	up
ENSMUSG00000021765.6	Fst	13991.5	45.3102	35.7058	43.5061	111.79	141.524	128.068	1.59746	1.51608e-76	up
ENSMUSG00000024505.9	Dtwd2	91.1002	0.15377	0.231055	0.254714	0.566239	1.15628	0.463038	1.59441	0.00216598	up
ENSMUSG00000022235.8	Cmbl	217.215	1.5094	1.34162	1.25563	4.37504	4.41803	3.80039	1.59025	1.03929e-07	up
ENSMUSG00000052906.5	Ubxn8	213.673	0.477493	0.531316	0.44075	1.35915	1.58432	1.65045	1.58975	2.29444e-08	up
ENSMUSG00000060284.5	Sp7	1256.79	2.96182	2.68749	3.5195	7.25596	9.84301	10.7636	1.589	1.88171e-33	up
ENSMUSG00000042485.6	Mustn1	2931.26	16.8221	15.3332	16.2443	37.1029	61.5203	54.189	1.58369	5.66346e-30	up
ENSMUSG00000064337.1	mt-Rnr1	64740.5	534.769	399.656	385.799	1281.13	1509.54	1304.49	1.57932	9.01136e-30	up
ENSMUSG00000078995.2	Zfp456	170.857	0.381411	0.232092	0.42439	0.801725	1.11936	0.957868	1.57524	1.10269e-07	up
ENSMUSG00000024087.2	Cyp1b1	3146.07	4.3937	3.51714	4.61517	11.1505	13.4756	12.8668	1.57382	1.89303e-62	up
ENSMUSG00000067359.4	Gm5128	80.3128	0.114627	0.143577	0.16493	0.425023	0.535331	0.348532	1.57212	0.000786525	up
ENSMUSG00000078776.3	9530053A07Rik	330.037	0.248335	0.258247	0.308637	0.653142	0.968595	0.918662	1.57191	3.77107e-12	up
ENSMUSG00000027610.9	Gss	2131.86	7.39227	6.33266	7.75881	18.8862	22.4803	24.6627	1.57063	1.55073e-48	up
ENSMUSG00000003354.4	Ccdc65	147.177	0.551672	0.343484	0.635933	1.16681	1.50363	2.0507	1.56952	1.10928e-05	up
ENSMUSG00000021728.7	Emb	3802.22	12.1314	8.60801	12.6864	28.2571	38.7961	35.5652	1.56939	5.36025e-45	up
ENSMUSG00000032725.8	Folr2	50.7992	0.214302	0.315688	0.385054	0.978178	0.982585	0.894186	1.56794	0.00615269	up
ENSMUSG00000087484.1	2900089D17Rik	53.9917	0.252662	0.419913	0.231903	0.681065	0.626289	0.676046	1.56617	0.00602479	up
ENSMUSG00000084835.1	Gm12352	84.9635	0.554666	0.768252	0.838516	2.07286	2.80307	1.82467	1.56319	0.000750861	up
ENSMUSG00000074896.3	Ifit3	14539.8	62.0747	47.5971	54.8775	147.896	195.7	160.17	1.56118	9.49244e-46	up
ENSMUSG00000029659.9	6330406I15Rik	464.895	1.01885	1.06952	0.999985	2.97385	3.3939	3.14777	1.54944	4.54411e-14	up
ENSMUSG00000074604.3	Mgst2	551.259	3.93766	3.52005	2.71909	10.2662	12.9416	9.19818	1.54633	8.10141e-17	up
ENSMUSG00000016756.9	Cmah	539.431	0.546805	0.563702	0.71679	1.60987	1.37845	1.44909	1.54597	6.64708e-17	up
ENSMUSG00000023918.6	Gpr115	71.3778	0.150662	0.180169	0.123513	0.368137	0.468809	0.561207	1.53253	0.00179411	up
ENSMUSG00000032122.8	Slc37a2	1538	2.71812	2.25217	2.62003	7.15405	7.75113	7.74389	1.53179	8.52437e-37	up
ENSMUSG00000030693.9	Klk10	85.0311	0.573592	0.278414	0.398498	1.1691	1.27253	1.30797	1.5298	0.000629429	up
ENSMUSG00000036330.6	Slc18a1	220.693	0.435228	0.405841	0.579274	1.12663	1.67495	1.51573	1.5269	1.66079e-08	up
ENSMUSG00000020566.11	Atp6v1c2	70.5815	0.254946	0.104517	0.576133	0.829103	0.932675	0.981395	1.52605	0.0153316	up
ENSMUSG00000028525.9	Pde4b	5183.4	9.1755	8.90535	9.89717	25.8755	32.8038	27.7768	1.526	2.07716e-77	up
ENSMUSG00000028270.6	Gbp2	2081.03	6.19796	4.93323	5.55774	14.6247	18.4446	16.521	1.5157	4.33175e-37	up
ENSMUSG00000028575.5	4930579C15Rik	81.7648	0.564648	0.401004	0.498113	1.30657	1.63209	1.42412	1.51432	0.000311302	up
ENSMUSG00000073771.4	Btbd19	1093.78	6.7756	4.25408	6.59365	14.5688	17.113	19.752	1.51432	8.04139e-20	up
ENSMUSG00000026678.5	Rgs5	36943.3	66.5394	50.5415	66.6284	159.944	203.486	192.375	1.51194	2.29934e-88	up
ENSMUSG00000028124.7	Gclm	3901.29	5.52297	4.58394	6.29035	14.073	17.9031	16.3923	1.51193	2.25233e-58	up
ENSMUSG00000071862.2	Lrrtm2	121.514	0.158326	0.125118	0.146135	0.352163	0.481756	0.454282	1.51014	9.03165e-06	up
ENSMUSG00000034898.9	Filip1	4254.01	6.32271	6.15917	5.96368	17.2992	18.5162	18.856	1.51008	4.13507e-35	up
ENSMUSG00000048442.9	2210020M01Rik	832.293	7.35116	5.39249	5.4471	12.8428	18.6651	20.3266	1.50951	2.09871e-15	up
ENSMUSG00000079260.1	Glb1	204.988	0.380444	0.485928	0.549048	1.1998	1.34221	1.65863	1.50551	5.12787e-07	up
ENSMUSG00000044349.8	Snhg11	133.441	0.111042	0.156007	0.191636	0.405385	0.493358	0.475193	1.50175	4.05899e-05	up
ENSMUSG00000022103.8	Gfra2	267.833	0.554449	0.451094	0.55936	2.32178	1.69887	1.29952	1.5016	2.29305e-08	up
ENSMUSG00000063428.6	Ddo	66.1309	0.225921	0.085183	0.130934	0.400859	0.461164	0.486806	1.49896	0.00587832	up
ENSMUSG00000029158.6	Yipf7	500.26	3.10971	2.50525	2.75547	6.49709	10.7452	7.53818	1.49859	2.21479e-11	up
ENSMUSG00000059108.3	Ifitm6	74.2856	0.945082	0.5652	1.30272	2.59816	3.21861	2.32558	1.49755	0.00227979	up
ENSMUSG00000087578.1	Gm15605	75.9655	0.556542	0.711783	0.646382	1.72831	2.11779	1.60378	1.4931	0.00071539	up
ENSMUSG00000050315.5	Synpo2	15713.1	23.5297	19.9209	23.4589	58.3516	68.0004	73.5025	1.49165	8.08579e-98	up
ENSMUSG00000029032.6	Arhgef16	181.298	0.242778	0.421634	0.427991	0.708227	0.878656	1.43571	1.48668	8.66197e-05	up
ENSMUSG00000079055.2	Slc8a3	2089.44	2.87559	2.70626	3.13861	7.19975	9.06715	9.02989	1.4816	4.45818e-48	up
ENSMUSG00000028950.2	Tas1r1	324.079	0.758711	0.616421	0.358785	1.37189	1.94501	2.15913	1.47728	5.27211e-07	up
ENSMUSG00000047821.8	Trim16	2793.46	5.59648	4.93946	6.19925	11.5522	16.4554	16.9345	1.47695	1.5122e-48	up
ENSMUSG00000067358.4	Gm7903	63.98	0.103945	0.123728	0.123839	0.360621	0.391931	0.264385	1.47575	0.00447355	up
ENSMUSG00000020884.8	Asgr1	75.2622	0.488217	0.278519	0.54424	0.946796	1.47372	1.07063	1.47036	0.0012806	up
ENSMUSG00000073485.3	Gm16067	146.112	0.354197	0.386452	0.281948	1.01882	0.965594	0.960533	1.46358	6.7524e-05	up
ENSMUSG00000087090.1	Nctc1	715.714	2.38145	1.88621	2.32212	5.21979	6.37884	5.90828	1.46254	5.3345e-23	up
ENSMUSG00000026347.7	Tmem163	62.6159	0.186865	0.156456	0.122597	0.381098	0.560721	0.405007	1.46083	0.00477347	up
ENSMUSG00000021779.9	Thrb	289.287	0.392843	0.328155	0.26406	0.87362	1.02065	1.22455	1.45801	1.12678e-07	up
ENSMUSG00000085980.1	Gm12408	52.4473	0.347526	0.450745	0.242127	0.904138	1.05111	1.14483	1.45404	0.0128109	up
ENSMUSG00000029120.7	Ppp2r2c	135.294	0.124312	0.279609	0.274675	0.50726	0.718957	0.74172	1.44734	0.001174	up
ENSMUSG00000032845.8	Alpk2	2529.72	3.08068	2.76466	3.09064	6.69441	7.65025	9.4099	1.44612	1.06702e-38	up
ENSMUSG00000043463.6	Rab9b	52.1336	0.065114	0.091961	0.109728	0.244741	0.337047	0.184624	1.44551	0.0153434	up
ENSMUSG00000085852.1	Gm13807	66.9716	0.240949	0.464064	0.347015	0.754818	0.907892	1.39922	1.44205	0.00990124	up
ENSMUSG00000029765.9	Plxna4	85.9866	0.03657	0.038716	0.068504	0.070034	0.171681	0.172768	1.43799	0.00578589	up
ENSMUSG00000087364.1	Gm13398	293.953	0.687351	0.65177	0.83314	1.74156	2.39759	1.99057	1.43797	6.37571e-10	up
ENSMUSG00000031098.11	Syt8	177.414	1.00581	0.829278	0.875687	2.88582	2.82265	3.75225	1.43729	1.79698e-06	up
ENSMUSG00000026185.8	Igfbp5	64537.5	81.2773	66.5019	78.9018	184.467	218.55	232.672	1.43377	8.44062e-94	up
ENSMUSG00000075602.4	Ly6a	10190.9	99.4502	78.2867	84.0155	225.733	280.491	226.526	1.43312	8.14701e-31	up
ENSMUSG00000074607.5	Tox2	743.262	1.79713	1.66667	1.97159	4.57456	5.00225	5.26774	1.42916	6.83302e-22	up
ENSMUSG00000084929.1	4732418A04Rik	198.919	0.53959	0.633234	0.637034	1.58243	1.81211	1.70104	1.42898	5.91791e-07	up
ENSMUSG00000051159.10	Cited1	200.474	1.59192	1.71907	1.29948	3.10965	4.24274	5.79322	1.42864	3.41658e-05	up
ENSMUSG00000051985.5	Igfn1	5166.51	4.21969	4.21315	3.95828	9.39162	13.3654	13.6069	1.42115	2.70435e-28	up
ENSMUSG00000048827.4	Pkd1l3	156.193	0.200701	0.118528	0.178971	0.486124	0.471641	0.403953	1.41798	5.18101e-05	up
ENSMUSG00000028417.3	Tal2	140.578	0.430371	0.247874	0.323887	0.831823	1.13845	0.807803	1.41766	0.00010953	up
ENSMUSG00000054484.8	Tmem62	1228.11	4.24289	2.90964	3.86583	8.01292	10.5321	10.5275	1.413	9.80285e-22	up
ENSMUSG00000031877.8	Ces2g	1443.17	3.18567	3.14055	4.4859	8.52073	11.3221	9.88003	1.4086	5.279e-21	up
ENSMUSG00000020717.11	Pecam1	137.493	0.346124	0.295355	0.326878	0.579393	0.998769	0.928135	1.40822	6.42814e-05	up
ENSMUSG00000091302.1	2310043M15Rik	391.265	1.94711	1.786	1.59003	4.06131	5.83566	4.96098	1.40693	1.0984e-09	up
ENSMUSG00000027208.8	Fgf7	3878.23	10.9969	9.47263	11.8457	25.2732	32.8757	29.8413	1.40683	3.80523e-55	up
ENSMUSG00000019990.8	Pde7b	1128.56	2.31935	1.63551	1.88031	4.4071	5.65367	6.1133	1.40621	2.14049e-19	up
ENSMUSG00000044350.7	9030625A04Rik	2186.09	7.57146	4.49655	7.4066	15.986	19.5585	17.0152	1.40181	2.64084e-19	up
ENSMUSG00000011179.6	Odc1	29902.5	91.4252	74.2736	97.5789	201.325	256.899	252.565	1.39987	8.22292e-91	up
ENSMUSG00000029699.7	Srcrb4d	87.5807	0.642995	0.338655	0.509131	1.42304	1.67322	1.17657	1.39967	0.00195044	up
ENSMUSG00000020638.7	Cmpk2	2096.47	5.19845	4.21213	4.6366	11.0756	14.6321	12.7969	1.39657	5.90195e-30	up
ENSMUSG00000056328.7	Myh1	150295	203.524	169.69	180.509	455.556	498.435	555.192	1.3903	1.41292e-51	up
ENSMUSG00000062488.8	I830012O16Rik	5994.81	22.7714	23.1073	18.6063	55.831	63.1124	57.9512	1.38917	5.46652e-20	up
ENSMUSG00000019027.6	Dnahc1	93.6805	0.04038	0.048441	0.066767	0.137209	0.173066	0.111185	1.38789	0.00201725	up
ENSMUSG00000073474.4	A330023F24Rik	165.19	0.271274	0.187472	0.230773	0.598423	0.725934	0.527202	1.38765	2.44442e-05	up
ENSMUSG00000070337.4	Gpr179	54.8802	0.042927	0.042519	0.038799	0.086568	0.138204	0.124698	1.38761	0.00801602	up
ENSMUSG00000021458.9	2010111I01Rik	5302.04	18.3562	13.3186	15.4699	33.9852	43.2159	41.6879	1.38697	5.12757e-38	up
ENSMUSG00000031266.6	Gla	1357.14	3.47222	2.56743	3.23133	7.51015	9.33149	8.19986	1.38215	4.25582e-25	up
ENSMUSG00000030107.9	Usp18	5727.24	25.8446	19.3338	25.1177	52.7523	74.9926	62.1523	1.38044	3.6581e-36	up
ENSMUSG00000005950.8	P2rx5	312.614	0.947654	0.783544	1.09725	1.97259	3.12919	2.58235	1.37928	4.54911e-09	up
ENSMUSG00000036528.8	Ppfibp2	688.348	1.41129	1.10132	1.48677	3.07474	4.02527	3.70027	1.37919	2.27565e-19	up
ENSMUSG00000026958.7	Dpp7	514.297	1.86292	1.53	2.17879	4.78516	5.41176	5.87189	1.37868	3.0737e-15	up
ENSMUSG00000021549.6	Rasa1	15190.2	26.8791	21.0196	26.9927	54.7114	74.9486	71.2011	1.37844	5.11441e-66	up
ENSMUSG00000023092.9	Fhl1	19720.7	67.9439	52.3498	72.9086	138.64	190.268	172.253	1.37728	6.47997e-59	up
ENSMUSG00000058183.8	Mmel1	157.455	0.441587	0.350376	0.464153	1.20547	1.01593	1.22547	1.37571	2.46913e-05	up
ENSMUSG00000001249.8	Hpn	90.1956	0.716015	0.380731	0.463947	0.728055	1.83909	2.07711	1.37512	0.00608091	up
ENSMUSG00000026831.9	1700007K13Rik	327.871	2.73605	3.07583	2.85982	7.35461	7.05423	9.02846	1.37136	4.44453e-08	up
ENSMUSG00000031963.7	Bmper	121.206	0.264218	0.192127	0.238424	0.452061	0.708451	0.722336	1.3647	0.00013149	up
ENSMUSG00000005413.6	Hmox1	8248.83	39.4957	32.2225	41.9707	75.4772	102.766	126.741	1.36304	6.48149e-29	up
ENSMUSG00000084843.1	B230312C02Rik	73.4454	0.326965	0.319815	0.281331	0.661425	0.827958	1.03022	1.36229	0.00306074	up
ENSMUSG00000027792.5	Bche	460.62	0.677506	0.382144	0.613604	1.11172	1.8082	1.52476	1.36168	8.74349e-09	up
ENSMUSG00000086605.1	Gm14290	426.057	1.77713	1.64738	1.57438	4.37447	4.83978	4.05333	1.36069	7.46515e-10	up
ENSMUSG00000005131.2	4930550C14Rik	88.1841	0.543015	0.505424	0.483153	1.23032	1.86875	1.25033	1.36	0.00119287	up
ENSMUSG00000020411.2	Nipal4	137.508	0.311605	0.233275	0.330401	0.850875	0.74508	0.686572	1.35733	0.000161307	up
ENSMUSG00000057596.7	Trim30d	220.58	0.763743	0.385176	0.603733	1.09954	1.83391	1.47145	1.35341	5.47887e-05	up
ENSMUSG00000032890.10	Rims3	269.323	0.181634	0.282982	0.447728	0.593045	0.823032	1.82907	1.35308	0.000257907	up
ENSMUSG00000019970.9	Sgk1	2106.66	7.12259	5.33671	7.54832	15.6346	17.4273	18.2727	1.34716	6.54956e-31	up
ENSMUSG00000028396.5	2310002L09Rik	402.295	2.33383	1.62973	1.32545	3.71552	5.82247	5.34114	1.34134	9.78823e-07	up
ENSMUSG00000087691.1	Gm15674	131.467	0.39402	0.281214	0.528413	0.893291	0.938163	1.29659	1.33464	0.000286575	up
ENSMUSG00000031936.9	Hephl1	98.8993	0.135711	0.083761	0.201235	0.307259	0.451044	0.331282	1.33434	0.00271328	up
ENSMUSG00000044337.5	Cxcr7	1868.64	4.93194	4.18592	4.66238	10.2891	13.5675	12.2304	1.33433	6.49762e-29	up
ENSMUSG00000075330.3	A930003A15Rik	1010.96	11.2121	9.08605	9.62843	23.1398	30.4808	24.8626	1.33292	1.7273e-16	up
ENSMUSG00000030966.6	Trim21	1080.15	2.66601	2.62067	3.3479	6.41061	8.70176	7.48041	1.33242	1.07205e-19	up
ENSMUSG00000023078.4	Cxcl13	459.344	2.98963	2.54848	3.13302	7.17767	8.68316	6.6613	1.33027	1.90041e-10	up
ENSMUSG00000064344.1	mt-Tm	115.958	11.0405	13.0379	12.4896	33.4592	31.6564	30.8726	1.32908	0.000494509	up
ENSMUSG00000023913.10	Pla2g7	350.745	1.41784	0.982161	1.6011	2.73946	3.95702	4.15184	1.32604	2.07308e-09	up
ENSMUSG00000059588.7	Calcrl	2396.23	4.05634	3.12056	4.06765	8.68721	10.8268	9.77581	1.32573	1.83611e-34	up
ENSMUSG00000048148.9	Nwd1	395.992	0.338269	0.467405	0.441237	0.758452	1.04923	1.43284	1.3228	7.30348e-07	up
ENSMUSG00000039115.7	Itga9	426.116	0.526708	0.377407	0.445083	0.946554	1.47463	1.10534	1.32243	6.18746e-09	up
ENSMUSG00000026778.6	Prkcq	188.484	0.532292	0.354886	0.315252	0.860467	1.25684	1.18173	1.31978	5.41024e-05	up
ENSMUSG00000031957.5	Ctrb1	112.526	0.71699	0.726119	1.41709	0.901475	2.99701	3.6984	1.31768	0.0207504	up
ENSMUSG00000020577.9	Tspan13	2754.77	12.7368	8.40178	10.9068	24.6138	30.3342	27.4768	1.31742	2.09587e-23	up
ENSMUSG00000078771.4	Evi2a	902.232	4.24863	3.86912	4.60278	9.07261	10.0143	9.78029	1.31727	5.87827e-23	up
ENSMUSG00000040046.7	Tph1	143.538	0.5454	0.626404	0.498729	1.23702	1.6702	1.18629	1.31479	0.000176375	up
ENSMUSG00000038295.8	Atg9b	607.856	1.15864	1.02908	1.32026	2.60572	3.06511	3.32337	1.31161	9.04288e-17	up
ENSMUSG00000032350.8	Gclc	8667.13	18.7191	16.174	22.1153	40.1964	56.0158	50.4761	1.30965	9.45671e-45	up
ENSMUSG00000087189.1	D130017N08Rik	482.834	1.1941	0.804726	0.918068	2.40261	2.41835	2.80434	1.30961	1.28107e-09	up
ENSMUSG00000076498.1	Trbc2	425.07	6.85543	4.40623	7.18887	12.0627	19.0772	16.3242	1.30882	6.97498e-09	up
ENSMUSG00000007030.2	D17H6S56E-3	52.73	0.063981	0.057717	0.155519	0.164556	0.200968	0.347386	1.30713	0.0444361	up
ENSMUSG00000045281.5	Gpr20	527.017	1.93459	1.25412	2.41258	3.84806	4.94703	5.44462	1.30445	2.65315e-09	up
ENSMUSG00000048572.4	E030010A14Rik	1296.67	4.38883	3.095	4.43992	9.82301	11.045	9.26277	1.30247	2.14782e-16	up
ENSMUSG00000057003.5	Myh4	6392.22	6.36463	11.6206	5.38943	20.7677	20.2545	20.3402	1.29644	0.0138835	up
ENSMUSG00000042751.8	Nmnat2	859.507	1.31014	1.33527	1.63784	3.47398	4.13862	3.25406	1.29566	5.55689e-13	up
ENSMUSG00000091754.1	Gm3636	385.185	1.82269	1.41895	1.73192	3.52016	4.88621	4.62455	1.29336	8.22388e-11	up
ENSMUSG00000022096.8	Hr	347.56	0.452038	0.425325	0.66804	0.732613	1.26876	1.73227	1.29245	4.99403e-06	up
ENSMUSG00000021213.5	Akr1c13	195.708	1.41505	1.02641	1.47547	2.88343	3.57707	2.89609	1.29119	4.74152e-06	up
ENSMUSG00000002396.8	Ocel1	554.819	1.1728	0.927196	1.04403	2.21063	2.41519	2.68073	1.29072	8.47714e-15	up
ENSMUSG00000028348.6	Murc	23518	96.903	75.0146	87.8183	201.975	239.877	215.552	1.29034	5.76464e-41	up
ENSMUSG00000039347.5	Atp6v0e2	435.876	1.42439	1.5635	2.4232	3.38326	5.16587	5.25263	1.28997	2.50673e-07	up
ENSMUSG00000020641.8	Rsad2	11188.9	25.3907	19.0684	22.7499	51.4835	62.6558	56.1967	1.28883	3.71534e-38	up
ENSMUSG00000022548.8	Apod	100.704	0.666228	0.355562	0.452682	1.44265	1.55161	1.33315	1.28609	0.0018459	up
ENSMUSG00000087117.1	Gm11523	247.416	2.7107	2.76611	1.50399	5.25885	6.99794	5.78876	1.2831	0.000363335	up
ENSMUSG00000027961.5	Lrrc39	846.45	2.2319	1.48744	2.63148	5.22799	5.55024	4.95296	1.28195	4.91163e-11	up
ENSMUSG00000005716.10	Pvalb	217.503	1.83172	1.0338	2.36396	3.78227	4.89497	4.33905	1.28107	5.61108e-05	up
ENSMUSG00000040441.7	Slc26a10	294.12	0.46436	0.51452	0.927246	1.4657	1.79288	1.42866	1.27884	4.48997e-05	up
ENSMUSG00000027776.6	Il12a	278.413	1.80328	1.25752	1.84159	2.72481	5.2302	4.47646	1.27322	5.76251e-06	up
ENSMUSG00000027775.8	Mfsd1	2793.06	7.32407	6.181	7.97819	16.1302	20.0313	17.4298	1.27056	2.48869e-33	up
ENSMUSG00000037405.7	Icam1	558.866	1.85556	1.29675	1.90538	2.85634	4.95225	4.97689	1.26944	6.1806e-09	up
ENSMUSG00000024389.8	Gpank1	260.523	1.732	1.29654	1.55822	2.95507	4.80723	3.8205	1.26888	1.29709e-06	up
ENSMUSG00000039099.7	Wdr93	84.8024	0.308178	0.184852	0.357342	0.66941	0.82161	0.611169	1.26786	0.00470083	up
ENSMUSG00000002831.7	Plin4	110.403	0.195597	0.125305	0.114459	0.374642	0.345551	0.360767	1.26736	0.0025546	up
ENSMUSG00000072969.2	Armcx5	2372.49	6.56016	5.70107	7.75426	14.0749	18.2094	17.39	1.26674	1.14876e-34	up
ENSMUSG00000046879.5	Irgm1	8354.68	34.4448	26.3622	33.3169	68.1668	90.5216	81.2153	1.26648	3.12484e-42	up
ENSMUSG00000032667.10	Pon2	1060.66	3.85989	2.99936	3.90427	7.69264	9.65399	8.71462	1.26283	1.42673e-22	up
ENSMUSG00000039450.5	Dcxr	1624.52	15.7234	12.3393	15.0028	27.3345	40.8309	38.4149	1.26207	6.92374e-22	up
ENSMUSG00000028860.7	Sytl1	100.887	0.380983	0.333757	0.369233	0.601412	0.648685	1.37657	1.26202	0.0048546	up
ENSMUSG00000035578.9	Iqcg	134.552	0.663733	0.446071	0.571161	1.4138	1.31804	1.9599	1.26138	0.00150714	up
ENSMUSG00000039714.8	Cplx3	392.843	1.04792	1.08589	1.01816	2.03399	3.20162	2.73916	1.26096	4.3374e-08	up
ENSMUSG00000022099.9	Epb4.9	74.4613	0.274729	0.06559	0.217479	0.197086	0.42954	0.749262	1.26036	0.0257675	up
ENSMUSG00000078902.3	Gm14443	253.598	0.427845	0.488207	0.759877	1.15414	1.52377	1.20871	1.25972	9.3085e-06	up
ENSMUSG00000032849.7	Abcc4	709.759	0.868815	0.817488	1.17463	1.86005	2.54944	2.7121	1.25799	7.93999e-13	up
ENSMUSG00000032355.8	2310046A06Rik	643.631	4.79499	4.18998	4.56617	9.36108	12.4267	10.6353	1.25749	5.20657e-13	up
ENSMUSG00000032776.7	Mctp2	392.019	0.558139	0.433211	0.569201	1.28851	1.24742	1.29404	1.25735	3.29349e-09	up
ENSMUSG00000085779.1	2310050B05Rik	5296.51	16.3711	15.9032	14.0219	32.5851	37.2356	35.0533	1.25706	2.29521e-24	up
ENSMUSG00000041261.8	Car8	1570.36	3.55401	2.42131	3.50817	6.8167	8.64364	7.81249	1.25051	1.35485e-20	up
ENSMUSG00000027560.4	Dok5	55.5145	0.322144	0.198744	0.191325	0.65852	0.527663	0.559931	1.24964	0.0285049	up
ENSMUSG00000017754.7	Pltp	2236.42	9.07265	7.62428	11.3938	14.1598	19.7614	29.6343	1.24489	1.1289e-16	up
ENSMUSG00000065336.1	Snora34	87.7795	5.26835	4.53747	4.68943	9.52366	12.6899	14.0237	1.24335	0.00226535	up
ENSMUSG00000040613.7	Apobec1	1030.69	4.27972	3.3901	3.884	8.7912	11.4495	10.2945	1.24112	1.03358e-16	up
ENSMUSG00000060548.5	Tnfrsf19	1615.16	3.07657	2.17127	3.18997	6.19097	6.98648	7.09167	1.24056	5.59993e-24	up
ENSMUSG00000029468.10	P2rx7	657.882	1.15409	0.757698	1.31646	2.62414	3.54419	2.63327	1.23828	1.85369e-09	up
ENSMUSG00000079339.6	Gm14446	93.153	0.382679	0.212239	0.38739	0.749599	0.670745	0.954548	1.23622	0.00459879	up
ENSMUSG00000087579.1	1500017E21Rik	1916.28	13.8061	10.2628	13.2939	18.1425	28.2849	24.4082	1.23582	1.15451e-17	up
ENSMUSG00000047746.8	Fbxo40	148.215	0.263272	0.177297	0.260335	0.483024	0.6711	0.628065	1.23547	0.000131775	up
ENSMUSG00000054545.10	Ugt1a6a	1460	4.68631	4.17858	5.67752	9.90988	13.737	10.8698	1.2348	8.68246e-21	up
ENSMUSG00000020689.3	Itgb3	1237.41	1.64717	1.42815	1.96863	4.06696	4.0326	4.06727	1.23462	1.20715e-16	up
ENSMUSG00000016356.10	Col20a1	478.117	0.799047	0.758975	1.11116	1.71354	2.43774	2.38207	1.23315	1.02429e-09	up
ENSMUSG00000031725.8	Ces1f	55.8546	0.202308	0.18174	0.262999	0.543641	0.769278	0.391374	1.23023	0.0330989	up
ENSMUSG00000037868.8	Egr2	886.186	2.68952	1.89225	2.49864	4.78454	5.64727	6.61392	1.22995	3.04578e-15	up
ENSMUSG00000021874.5	4933413J09Rik	94.565	0.256693	0.1855	0.198894	0.603813	0.645803	0.295893	1.22944	0.0179992	up
ENSMUSG00000056666.6	Retsat	2447.38	7.07299	4.99017	7.45369	13.2465	17.8641	16.363	1.2268	4.30501e-24	up
ENSMUSG00000031465.6	Angpt2	74.144	0.11662	0.1643	0.280776	0.338427	0.499341	0.372824	1.22442	0.0176137	up
ENSMUSG00000074673.8	Ttll9	81.3671	0.335059	0.237884	0.577304	0.620339	1.41291	1.01301	1.22258	0.0183258	up
ENSMUSG00000055639.9	Dach1	195.054	0.181172	0.320596	0.365002	0.485291	0.771622	0.90947	1.22096	0.00164346	up
ENSMUSG00000027435.8	Cd93	177.823	0.171847	0.2054	0.241721	0.40161	0.501854	0.610283	1.22069	0.000101096	up
ENSMUSG00000039942.9	Ptger4	1854.36	4.85953	3.62978	4.73139	8.17147	11.4344	12.5422	1.21904	1.18045e-20	up
ENSMUSG00000032802.7	Srxn1	4416.78	13.6146	10.9078	15.0689	26.0614	40.2885	32.713	1.21827	5.33869e-39	up
ENSMUSG00000037188.7	Grhl3	178.991	0.447162	0.488185	0.559314	1.01563	1.34802	1.27312	1.21695	2.90838e-05	up
ENSMUSG00000031995.2	St14	211.371	0.554525	0.331186	0.655281	1.23274	1.11619	1.29516	1.21308	0.00012013	up
ENSMUSG00000092260.1	Zfp963	287.83	0.853556	0.837284	1.27821	2.00626	2.48193	2.62987	1.21188	1.20166e-06	up
ENSMUSG00000054013.5	Tmem179	208.375	0.821338	0.487282	0.773367	1.32132	1.71478	1.95284	1.20578	3.19743e-05	up
ENSMUSG00000070354.6	Evi2b	67.5462	0.202457	0.077271	0.130258	0.214945	0.384827	0.388463	1.20279	0.0308441	up
ENSMUSG00000024727.8	Trpm6	88.7674	0.125581	0.066943	0.130759	0.221368	0.244648	0.303813	1.20236	0.00570392	up
ENSMUSG00000020656.9	Grhl1	326.348	0.827988	0.510298	0.911377	1.40964	1.91861	2.02292	1.20088	1.19366e-06	up
ENSMUSG00000030894.3	Tpp1	7787.66	18.3102	13.9253	20.2009	34.61	44.6297	45.3891	1.19999	6.45899e-40	up
ENSMUSG00000018761.7	Mpdu1	845.866	6.32512	5.25794	6.1491	10.1454	17.2175	15.5772	1.19927	3.94428e-13	up
ENSMUSG00000039865.7	Slc44a3	71.1306	0.213549	0.143919	0.306531	0.537318	0.492715	0.515393	1.19776	0.0152401	up
ENSMUSG00000078606.1	Gm4070	819.194	0.752879	0.669366	0.76572	1.70115	1.80633	1.67145	1.19691	1.25023e-13	up
ENSMUSG00000032262.6	Elovl4	678.053	1.56283	1.397	2.34997	3.57241	4.62808	4.34295	1.19688	9.14671e-10	up
ENSMUSG00000021676.8	Iqgap2	413.705	0.582719	0.402135	0.736205	1.02739	1.42413	1.62417	1.19536	5.18306e-07	up
ENSMUSG00000000126.5	Wnt9a	1476.94	3.74905	3.30205	3.45893	7.10342	9.00684	9.00877	1.19392	1.11186e-21	up
ENSMUSG00000005481.10	Ddx39	2442.87	10.6137	8.72095	11.9582	22.0041	30.5146	25.0537	1.19286	1.84699e-23	up
ENSMUSG00000074862.4	BC025920	138.144	0.707635	0.637839	0.846715	1.49785	1.6764	1.24775	1.19172	0.00124283	up
ENSMUSG00000022037.8	Clu	116.193	0.607968	0.462919	0.578808	0.955826	1.44018	1.32202	1.19103	0.000927942	up
ENSMUSG00000064246.4	Chi3l1	350.486	3.44889	3.14016	3.6136	7.95825	8.74794	7.54087	1.18737	1.68592e-07	up
ENSMUSG00000041828.8	Abca8a	1822.78	2.66173	2.27547	3.07856	5.43253	6.88113	6.92444	1.18679	7.41157e-27	up
ENSMUSG00000090400.1	A330094K24Rik	268.715	1.77623	2.01032	2.40162	4.26216	5.85658	4.58219	1.18678	7.26957e-06	up
ENSMUSG00000060716.5	Plekhh1	3357.16	4.5915	3.48941	4.38198	8.27376	9.81932	11.3516	1.18569	4.98457e-29	up
ENSMUSG00000021898.6	Asb14	57.0047	0.273247	0.229198	0.197122	0.34656	0.803616	0.677575	1.18334	0.0316968	up
ENSMUSG00000057137.3	Tmem140	982.063	3.16058	1.676	3.65288	4.74658	7.78909	6.92563	1.18236	1.4424e-07	up
ENSMUSG00000034648.7	Lrrn1	41185.9	100.072	73.4244	94.7542	183.001	230.212	216.301	1.18174	4.0852e-44	up
ENSMUSG00000052131.7	Akr1b7	67.3343	0.321166	0.410426	0.508612	0.798811	1.25502	0.896293	1.17606	0.0190557	up
ENSMUSG00000022231.8	Sema5a	197.823	0.143809	0.126472	0.168988	0.286228	0.338834	0.402482	1.17162	1.79006e-05	up
ENSMUSG00000056468.3	5730596B20Rik	115.432	0.218824	0.235455	0.37647	0.478558	0.638215	0.825253	1.16929	0.00391978	up
ENSMUSG00000002020.8	Ltbp2	2838.81	3.78336	2.8118	3.8251	5.97151	8.091	10.1954	1.16906	2.61771e-16	up
ENSMUSG00000028691.6	Prdx1	26268.2	100.468	78.5736	101.229	193.596	250.4	205.572	1.1682	5.40063e-34	up
ENSMUSG00000071192.4	Wfikkn1	95.8378	0.260338	0.280128	0.363388	0.309831	0.780452	1.09279	1.1679	0.0287115	up
ENSMUSG00000092241.1	Gm20522	56.3855	0.754041	0.4767	0.480554	1.00989	1.52578	1.51276	1.16583	0.0311562	up
ENSMUSG00000087446.1	4930578M01Rik	56.3012	0.685547	0.38678	0.398186	1.14824	1.38017	0.892592	1.16543	0.0446315	up
ENSMUSG00000044367.6	Slc16a13	377.646	1.59146	0.805155	1.22031	2.46426	2.53062	3.38313	1.16531	2.00337e-05	up
ENSMUSG00000066861.7	Oas1g	376.909	1.47557	2.24636	1.95069	3.41809	4.75619	4.41351	1.16524	1.80373e-06	up
ENSMUSG00000058728.6	Cd300c	124.002	1.47987	1.31885	1.47218	2.22301	4.87575	3.0769	1.16401	0.00430346	up
ENSMUSG00000028116.7	Myoz2	3592.1	29.4968	21.6732	23.8769	55.0701	66.9134	55.6503	1.16223	2.143e-16	up
ENSMUSG00000005803.7	Sqrdl	1336.43	6.35659	5.3895	6.48512	11.8881	15.6565	14.8551	1.15978	1.87131e-23	up
ENSMUSG00000049734.8	Trex1	300.108	1.88224	2.37265	2.49091	1.41066	5.1851	9.91053	1.15862	0.0316916	up
ENSMUSG00000045868.5	Gvin1	774.211	0.73745	0.666275	0.698772	1.62584	1.60778	1.61242	1.15739	3.29853e-11	up
ENSMUSG00000048065.6	Cyb5r2	96.0681	0.336709	0.287126	0.20821	0.623084	0.804947	0.517761	1.15352	0.0140205	up
ENSMUSG00000078922.3	Tgtp1	3600.05	9.93515	11.3339	9.50046	23.3593	26.0646	21.3465	1.15232	9.92591e-11	up
ENSMUSG00000036585.9	Fgf1	622.541	1.45988	0.954075	1.4482	2.25774	3.33069	3.38123	1.14791	4.71478e-09	up
ENSMUSG00000018752.12	BC096441	209.463	1.33022	0.799834	0.626904	2.65178	1.12553	2.67198	1.14281	0.0105479	up
ENSMUSG00000053963.5	6330403A02Rik	67.7724	0.078286	0.094737	0.074238	0.135706	0.221682	0.227228	1.1412	0.0226468	up
ENSMUSG00000058624.6	Gda	491.234	0.978387	0.550138	0.703358	1.46496	1.67351	2.02005	1.14	7.88997e-07	up
ENSMUSG00000006411.6	Pvrl4	123.561	0.142386	0.271917	0.444768	0.548868	0.698752	0.778046	1.1392	0.0183258	up
ENSMUSG00000023886.8	Smoc2	85.5755	0.287896	0.178909	0.265363	0.457252	0.653605	0.582995	1.1385	0.00663626	up
ENSMUSG00000062760.4	1810041L15Rik	1994.9	2.93596	2.56716	2.68806	5.32312	6.55215	6.93396	1.1369	3.64931e-22	up
ENSMUSG00000017697.3	Ada	218.918	0.954502	0.988728	1.35242	2.333	2.03373	2.83896	1.13449	0.000149741	up
ENSMUSG00000025591.5	1810029B16Rik	1062.11	3.88365	4.3766	4.51704	5.94933	8.77132	7.30368	1.13433	6.31679e-16	up
ENSMUSG00000073427.3	Gm4924	231.405	0.754305	0.651769	0.715738	1.36029	1.8594	1.65213	1.13391	7.657e-06	up
ENSMUSG00000019837.7	Gtf3c6	911.616	7.62492	7.16859	6.85639	16.9376	17.4606	14.7401	1.13329	5.23968e-09	up
ENSMUSG00000057719.4	Sh3rf2	2079.37	3.51619	2.8927	3.74232	7.00014	8.02894	7.90599	1.13215	2.22729e-28	up
ENSMUSG00000057604.8	Lmcd1	5357.79	27.8295	23.1385	24.5026	35.7927	58.7319	81.1579	1.13176	6.3648e-09	up
ENSMUSG00000029084.4	Cd38	89.1492	0.168772	0.218161	0.335627	0.539732	0.542527	0.544127	1.13105	0.0136244	up
ENSMUSG00000035692.6	Isg15	18258.7	210.609	187.774	189.352	353.786	545.712	451.481	1.1297	2.26794e-20	up
ENSMUSG00000049536.5	Tceal1	1400.41	4.00622	3.97639	4.18906	7.64447	10.8612	9.33235	1.12702	1.35874e-15	up
ENSMUSG00000092216.1	RP23-191I16.2	76.1213	0.533589	0.555807	0.772544	1.21161	1.17868	1.87658	1.12543	0.0175623	up
ENSMUSG00000029683.6	Lmod2	12838.3	54.1747	50.9015	54.3384	103.927	135.292	123.585	1.12445	1.2671e-34	up
ENSMUSG00000036533.8	Cdc42ep3	5385.6	24.7826	20.0198	22.261	47.1025	52.3195	51.9938	1.12436	9.86651e-28	up
ENSMUSG00000040152.8	Thbs1	17597.5	24.5919	19.4105	30.8335	46.7466	57.6819	63.6278	1.12433	1.06652e-25	up
ENSMUSG00000024661.6	Fth1	58131.5	593.283	491.09	561.199	1179.99	1357.22	1168.09	1.12393	5.20415e-28	up
ENSMUSG00000023224.6	Serping1	1551.45	8.64456	6.27317	7.88742	13.1512	17.6998	18.4681	1.11892	1.43745e-20	up
ENSMUSG00000022151.10	Ttc33	2223.43	11.4104	9.06156	11.9245	21.9511	24.1089	21.9895	1.11789	4.44333e-21	up
ENSMUSG00000048720.6	Tbc1d12	158.992	0.316929	0.19586	0.427973	0.604062	0.757326	0.732099	1.11758	0.00130081	up
ENSMUSG00000025921.7	Rdh10	736.594	1.84134	1.38779	1.95172	3.07844	4.63887	3.82995	1.11727	9.74063e-11	up
ENSMUSG00000044026.2	Tmem20	107.344	0.368752	0.202299	0.183669	0.480693	0.654778	0.576504	1.1162	0.0127475	up
ENSMUSG00000090998.1	Gm17586	134.374	1.29585	1.14781	1.15648	1.9662	3.8613	2.43091	1.11601	0.00406427	up
ENSMUSG00000044149.6	Nkrf	578.017	1.29647	1.13228	1.97559	2.8893	3.36695	3.53295	1.11325	9.81007e-08	up
ENSMUSG00000041476.6	Smpx	16907.7	160.864	127.576	138.474	299.447	349.834	293.401	1.11255	1.78215e-25	up
ENSMUSG00000032103.3	Pus3	1180.92	5.68426	4.3204	4.81544	9.31616	12.7604	11.4731	1.1125	3.02383e-12	up
ENSMUSG00000020184.8	Mdm2	20725.2	66.6718	57.7459	80.2951	134.582	165.076	152.49	1.11206	2.11245e-52	up
ENSMUSG00000037111.8	Setd7	9710.28	11.1878	9.45049	11.878	21.906	25.9619	25.4986	1.1118	9.50548e-54	up
ENSMUSG00000029371.5	Cxcl5	204.028	1.13497	0.920995	0.966024	1.77054	2.97546	2.11637	1.11032	0.000299923	up
ENSMUSG00000043631.7	Ecm2	60.3983	0.130656	0.154919	0.11689	0.229447	0.390357	0.309888	1.10995	0.0365181	up
ENSMUSG00000059456.6	Ptk2b	3063.96	6.60567	5.50451	7.9324	13.493	16.8443	15.8608	1.1098	2.70435e-28	up
ENSMUSG00000039496.2	Cdnf	523.666	1.43424	1.26305	1.6306	2.77967	3.60492	3.29877	1.10937	9.6752e-11	up
ENSMUSG00000032261.9	Sh3bgrl2	302.105	0.68882	0.531893	0.928303	1.52191	1.69313	1.52673	1.10669	1.41268e-05	up
ENSMUSG00000061322.9	Dnaic1	273.795	1.68315	1.78894	1.96372	2.94423	4.82723	4.20439	1.10551	7.25699e-06	up
ENSMUSG00000091839.1	Gm17315	83.0681	0.356497	0.262702	0.190531	0.474351	0.715566	0.6474	1.1024	0.0223735	up
ENSMUSG00000026466.9	Tor1aip1	3453.82	8.23017	6.75608	8.31489	14.7429	18.9059	16.0193	1.10206	2.50782e-26	up
ENSMUSG00000029534.11	St7	566.624	2.17609	1.88466	2.35545	3.97132	5.33903	4.90062	1.10033	1.25541e-11	up
ENSMUSG00000073680.2	Tmem88b	176.909	0.353234	0.331709	0.587883	0.787308	0.891492	1.13826	1.09989	0.0010549	up
ENSMUSG00000020681.8	Ace	1028.2	1.52406	1.54322	2.51891	2.88103	4.34455	4.92479	1.09982	6.75998e-07	up
ENSMUSG00000037016.6	Frem2	3233.94	2.17823	1.99569	2.31935	4.12381	5.02511	5.33659	1.09943	1.14793e-33	up
ENSMUSG00000072830.2	Gm10425	153.026	0.377364	0.379978	0.358261	0.659616	0.930238	0.931888	1.09927	0.000591792	up
ENSMUSG00000029417.7	Cxcl9	108.651	0.465003	0.174059	0.358096	0.653764	0.838204	0.640455	1.09924	0.0204499	up
ENSMUSG00000007891.8	Ctsd	74377	325.212	258.182	362.851	554.517	782.667	701.884	1.09877	2.14337e-30	up
ENSMUSG00000036676.8	Tmtc3	4326.98	6.74026	5.34223	7.11957	11.9953	14.9076	15.905	1.09855	3.4368e-34	up
ENSMUSG00000063235.8	Ptpmt1	797.282	5.56571	4.41473	7.12999	12.6256	13.9128	11.8514	1.09826	7.48206e-13	up
ENSMUSG00000090222.1	Gm16340	390.726	1.6797	1.44608	1.32584	2.99878	3.2599	3.68315	1.09802	1.20592e-06	up
ENSMUSG00000058914.6	C1qtnf3	21917.4	90.5578	65.0502	80.8805	148.029	195.43	180.261	1.09636	2.58931e-28	up
ENSMUSG00000025932.7	Eya1	452.352	0.996127	0.810849	0.958365	1.67585	1.80957	2.32904	1.09615	1.316e-07	up
ENSMUSG00000004891.10	Nes	94232.3	132.153	117.114	135.151	247.137	305.653	301.737	1.09585	2.28763e-62	up
ENSMUSG00000025933.8	Tmem14a	175.945	1.18964	1.22015	1.16996	2.78157	2.6718	2.48217	1.0957	0.000616937	up
ENSMUSG00000027611.6	Procr	317.553	1.6679	1.18306	2.19419	3.42173	4.03536	3.5576	1.0922	2.28044e-05	up
ENSMUSG00000053199.7	Arhgap20	864.182	0.904681	0.915097	1.22846	2.21293	2.29992	2.11922	1.09087	7.67057e-10	up
ENSMUSG00000078921.3	Tgtp2	7378.32	24.2602	19.2543	23.3478	45.5205	53.1101	47.4154	1.09064	1.03505e-27	up
ENSMUSG00000033405.3	Nudt15	57.8324	0.210793	0.145029	0.19167	0.366198	0.41608	0.445655	1.0901	0.0290775	up
ENSMUSG00000044224.10	Dnajc21	3804.72	16.4152	13.4919	16.5664	30.5401	38.1629	33.0681	1.09003	4.90248e-28	up
ENSMUSG00000002147.11	Stat6	2083.91	4.77638	4.19562	5.57891	9.08195	11.0948	12.4106	1.08969	3.07032e-22	up
ENSMUSG00000078956.2	Gm14221	142.807	2.88567	3.80957	3.62393	6.19279	7.51341	9.48935	1.08908	0.00230237	up
ENSMUSG00000027339.9	Rassf2	70.5432	0.083721	0.080438	0.064573	0.115383	0.23268	0.130509	1.089	0.0398623	up
ENSMUSG00000054034.4	Tceal5	4720.4	39.125	38.2451	36.1997	90.5799	75.8119	81.876	1.08497	6.25293e-11	up
ENSMUSG00000020598.8	Nrcam	184.344	0.198876	0.159509	0.24608	0.342827	0.419352	0.753757	1.08428	0.000615815	up
ENSMUSG00000068606.4	Gm4841	95.1587	0.252671	0.276861	0.367938	0.56713	0.76593	0.646484	1.08254	0.00741644	up
ENSMUSG00000037035.5	Inhbb	2760.95	5.49029	4.64358	6.18054	8.87506	11.5185	15.6543	1.07941	1.66315e-12	up
ENSMUSG00000022969.5	Il10rb	1028.41	4.58756	4.33855	5.05615	9.08837	11.6511	10.234	1.07913	2.42943e-14	up
ENSMUSG00000029657.8	Hsph1	15065.9	35.0679	32.414	39.6743	68.8178	82.1313	73.0145	1.07634	1.31597e-37	up
ENSMUSG00000023341.8	Mx2	1142.82	4.7184	3.96339	3.05015	7.30334	9.94876	8.75916	1.07461	3.79284e-07	up
ENSMUSG00000085389.1	1700003M07Rik	97.8194	2.01153	0.589235	1.91721	3.66561	3.14625	2.74647	1.07416	0.0482691	up
ENSMUSG00000047910.5	Pcdhb16	735.449	1.19402	0.985242	1.34292	2.2451	2.7595	2.65572	1.07195	2.55383e-13	up
ENSMUSG00000080845.1	Gm9115	110.298	0.554244	0.806919	0.642228	1.50966	1.49337	1.41483	1.07156	0.0109546	up
ENSMUSG00000046675.6	D230037D09Rik	420.393	1.09625	0.879734	1.16831	1.9852	2.5993	2.26341	1.07113	2.55641e-08	up
ENSMUSG00000038007.8	Acer2	97.9317	0.1494	0.211792	0.247034	0.516593	0.477008	0.780576	1.07108	0.0120932	up
ENSMUSG00000023067.7	Cdkn1a	104906	512.986	421.144	474.568	907.765	1059.96	1054.61	1.06597	4.0674e-41	up
ENSMUSG00000021070.5	Bdkrb2	77.97	0.4449	0.241914	0.487133	0.559644	0.726276	1.28605	1.06553	0.0432791	up
ENSMUSG00000037366.8	Pafah2	1817.34	5.27682	3.93299	6.71116	8.81579	12.1625	11.3549	1.06421	1.16073e-12	up
ENSMUSG00000028069.9	Gpatch4	708.37	4.03393	2.88293	3.99104	7.5747	8.59316	7.37423	1.06346	2.28854e-09	up
ENSMUSG00000020644.8	Id2	3667.49	26.5945	20.6368	25.8457	42.7335	59.3237	56.9383	1.06341	1.92215e-26	up
ENSMUSG00000033542.6	Arhgef5	1077.86	1.57557	1.45745	2.01839	3.00548	3.75609	4.19838	1.06211	2.39263e-13	up
ENSMUSG00000047632.10	Fgfbp3	148.101	0.685565	0.696423	0.70439	1.52169	1.5674	1.42953	1.06205	0.00138237	up
ENSMUSG00000053192.5	Mllt11	4845.12	23.2154	18.9427	21.4263	38.1748	51.7579	48.5202	1.06202	3.22404e-27	up
ENSMUSG00000030470.7	Csrp3	9389.61	103.396	77.478	93.4581	160.099	199.579	236.269	1.0592	2.68433e-22	up
ENSMUSG00000019960.6	Dusp6	3693.13	13.1751	9.12293	11.2398	20.6859	27.018	24.6402	1.05692	1.89872e-18	up
ENSMUSG00000028048.5	Gba	2589.77	13.0234	8.69911	14.5158	22.2648	30.019	26.7636	1.05616	7.09588e-14	up
ENSMUSG00000021622.3	Ckmt2	1395.94	8.51239	6.34324	9.07001	14.2058	20.0232	17.3354	1.05607	8.02298e-15	up
ENSMUSG00000004328.8	Hif3a	122.736	0.231336	0.102685	0.166449	0.323751	0.347609	0.371778	1.05554	0.0142421	up
ENSMUSG00000026202.7	Tuba4a	7692.68	34.8812	25.5558	35.0598	55.3779	73.5345	77.058	1.05527	6.69828e-28	up
ENSMUSG00000020955.7	Ap4s1	248.503	2.64876	1.81501	2.92659	5.1659	6.20431	4.36693	1.05526	0.000349309	up
ENSMUSG00000021611.7	Tert	302.697	0.894332	0.548704	0.808259	1.11984	1.85993	1.9134	1.05508	9.98091e-05	up
ENSMUSG00000034457.4	Eda2r	13066.3	24.298	21.0492	30.5945	48.1592	58.2321	56.5878	1.05494	3.41188e-30	up
ENSMUSG00000086950.1	Gm16907	800.296	3.19586	2.41541	3.17264	5.78161	6.35404	6.68994	1.05448	1.12131e-12	up
ENSMUSG00000084903.1	Gm16624	129.434	0.203644	0.183042	0.168911	0.472166	0.421448	0.288652	1.05436	0.0135978	up
ENSMUSG00000084910.1	C630043F03Rik	176.504	0.737949	0.370473	0.642862	0.928356	1.37138	1.47421	1.0535	0.00210854	up
ENSMUSG00000030101.9	Sumf1	1406.27	4.34998	4.48126	4.87385	8.9046	11.5266	9.55216	1.05213	1.64011e-12	up
ENSMUSG00000028927.6	Padi2	1377.21	2.5402	2.05572	3.12619	4.92055	5.37032	5.77664	1.05115	1.19293e-13	up
ENSMUSG00000033618.6	Map3k13	450.963	0.567399	0.461789	0.686613	1.04791	1.2262	1.40309	1.05073	5.41969e-08	up
ENSMUSG00000050732.9	Vamp8	1200.44	11.8412	11.1074	13.378	24.1183	26.5079	25.8565	1.05006	4.18386e-15	up
ENSMUSG00000058656.6	Samd12	110.085	0.670103	1.09497	0.850295	1.72315	1.84605	2.39311	1.04742	0.0181092	up
ENSMUSG00000044788.9	Fads6	137.434	0.238974	0.250608	0.231581	0.398665	0.522633	0.596933	1.04707	0.0021262	up
ENSMUSG00000035960.6	Apex1	2593.27	21.3263	18.6326	20.386	27.6502	52.4778	44.2026	1.04693	7.15378e-09	up
ENSMUSG00000069303.4	Hist1h2br	148.626	0.486042	0.733866	0.456644	1.25231	1.26408	1.12067	1.04674	0.0108881	up
ENSMUSG00000034706.9	Dnaic2	207.633	1.04691	0.422049	1.06247	1.61299	1.88853	1.8707	1.04549	0.00179842	up
ENSMUSG00000066677.4	Pydc3	67.585	0.271172	0.187544	0.15411	0.358773	0.68598	0.403762	1.04544	0.0479834	up
ENSMUSG00000052776.9	Oas1a	1096.22	5.64051	4.04466	6.01428	8.8892	13.2503	10.713	1.04503	1.3869e-10	up
ENSMUSG00000027397.8	Slc20a1	4121.67	12.6198	9.97053	14.668	22.9682	27.668	26.2878	1.04437	5.25252e-25	up
ENSMUSG00000003604.7	Aven	306.754	0.686658	0.454177	0.579972	1.16317	1.17839	1.15937	1.04298	9.87876e-06	up
ENSMUSG00000065147.1	Snora31	100.761	8.26268	5.10239	6.36801	13.3279	17.7744	10.7388	1.04208	0.0184503	up
ENSMUSG00000030560.9	Ctsc	934.149	3.56505	2.7599	3.35759	5.60926	7.7274	7.00542	1.04165	1.10576e-11	up
ENSMUSG00000026235.7	Epha4	478.35	0.67599	0.536089	0.720027	1.18595	1.54199	1.393	1.0407	6.30028e-09	up
ENSMUSG00000069874.5	Irgm2	6723.89	18.737	13.9793	17.0907	31.5931	38.1291	36.2025	1.03969	5.95963e-28	up
ENSMUSG00000056271.7	Lman1l	1365.12	7.3578	6.06861	7.67649	13.1454	16.0039	15.768	1.03785	1.33631e-20	up
ENSMUSG00000060147.8	Serpinb6a	14571.2	93.2316	69.1506	98.8323	153.55	201.182	190.658	1.03391	1.47592e-26	up
ENSMUSG00000006638.8	Abhd1	173.84	1.06782	1.02147	1.2158	1.89706	2.67916	2.44912	1.03347	0.000353591	up
ENSMUSG00000002985.9	Apoe	988.021	6.01763	6.25906	6.54157	9.21422	9.68804	22.1769	1.03251	0.000708642	up
ENSMUSG00000025283.9	Sat1	6820.09	50.3899	41.2555	55.5919	92.474	108.668	97.8401	1.03137	6.1657e-29	up
ENSMUSG00000025020.5	Slit1	122.091	0.233677	0.152371	0.243618	0.278131	0.393328	0.531	1.03094	0.00548084	up
ENSMUSG00000037709.7	Fam13a	2172.64	3.58461	2.65704	3.74504	5.6969	7.47544	7.44293	1.03047	2.18859e-19	up
ENSMUSG00000027368.6	Dusp2	1047.78	6.29199	5.57892	6.16816	10.641	12.2208	15.4821	1.02654	4.69309e-10	up
ENSMUSG00000064339.1	mt-Rnr2	65461	435.737	309.503	315.766	696.235	831.926	709.74	1.02549	3.28116e-13	up
ENSMUSG00000031750.9	Il34	358.052	2.47318	1.46596	2.35176	2.88665	5.92274	5.04684	1.02537	0.000527516	up
ENSMUSG00000073489.3	Ifi204	4346.23	18.8162	15.1932	14.7508	31.0502	38.4182	34.3824	1.02502	2.05431e-14	up
ENSMUSG00000090942.1	F830016B08Rik	1305.47	3.64176	2.755	3.83052	6.21499	7.41028	7.90001	1.02475	6.09757e-17	up
ENSMUSG00000078853.2	Igtp	6034.86	29.1628	21.4426	26.8207	47.8816	63.5182	51.1295	1.02471	1.07307e-17	up
ENSMUSG00000091244.1	Gm17690	370.491	0.849592	0.916968	0.959568	1.84808	2.05754	1.85337	1.02461	5.30262e-06	up
ENSMUSG00000027394.7	Ttl	2280.5	4.46875	4.09569	4.50487	8.30261	10.5681	10.0024	1.02279	2.57818e-22	up
ENSMUSG00000020708.5	Psmc5	8203.57	58.285	44.4583	57.0823	96.1694	128.5	113.17	1.02163	3.91781e-27	up
ENSMUSG00000024778.6	Fas	1495.56	8.64988	7.08808	10.7903	16.475	20.7993	17.7516	1.02066	4.4653e-13	up
ENSMUSG00000027346.9	Gpcpd1	1945.25	4.82809	3.81768	4.89267	8.3628	10.825	9.72176	1.01993	3.16688e-19	up
ENSMUSG00000041731.7	Pgm5	9246.24	27.0539	21.3425	25.487	44.8315	57.0294	53.1676	1.0185	3.31203e-33	up
ENSMUSG00000027559.4	Car3	63172.6	375.063	296.558	415.535	642.065	801.361	835.097	1.01821	1.06939e-41	up
ENSMUSG00000042724.7	Map3k9	4168.42	3.28972	2.95774	3.90037	6.2149	7.42495	7.64635	1.01791	1.22091e-30	up
ENSMUSG00000021327.11	Zkscan3	4715.46	14.443	14.3837	14.2931	24.1256	27.0299	29.9325	1.01728	8.17035e-26	up
ENSMUSG00000055900.8	Tmem69	964.565	7.59935	5.80106	6.62878	11.8281	16.3951	13.4702	1.0168	6.1788e-12	up
ENSMUSG00000037855.9	Zfp365	6343.97	12.4472	11.8938	14.5146	26.0563	30.7555	29.5615	1.0152	6.81597e-35	up
ENSMUSG00000047989.5	Ino80c	794.469	3.00672	2.51491	2.67028	5.31471	6.78509	5.10435	1.0152	7.72217e-08	up
ENSMUSG00000028698.7	Pik3r3	3871.47	6.55464	5.64026	6.97435	12.1268	14.0338	14.0754	1.01259	1.88261e-31	up
ENSMUSG00000064373.5	Sepp1	4076.91	18.927	15.2218	22.1795	31.1819	42.4505	40.8793	1.01233	3.70214e-23	up
ENSMUSG00000047246.5	Hist1h2be	107.449	0.394048	0.431602	0.285156	0.510802	0.825348	1.11428	1.01138	0.0320208	up
ENSMUSG00000086620.1	Gm14157	134.739	1.07357	0.794661	0.830548	1.42693	2.04101	2.26817	1.0093	0.00414983	up
ENSMUSG00000079057.2	Cyp4v3	273.711	0.767892	0.839242	0.766275	1.32397	1.9135	1.80008	1.00838	0.00010027	up
ENSMUSG00000090157.1	Gm16534	264.863	2.05758	1.59713	2.11869	2.43453	4.61184	4.52661	1.00705	0.000826897	up
ENSMUSG00000090272.1	Mndal	1371.8	6.56164	6.25324	5.6492	10.9871	15.6473	12.3207	1.00695	6.30378e-09	up
ENSMUSG00000021255.10	Esrrb	137.795	0.269537	0.223623	0.339563	0.527119	0.740358	0.644483	1.00589	0.00244928	up
ENSMUSG00000027340.9	Slc23a2	2856.69	4.33645	3.17553	4.92796	7.19804	8.77741	8.95316	1.00522	4.97115e-22	up
ENSMUSG00000037085.7	Trmt12	435.754	0.994845	0.820289	0.915693	1.59464	2.08563	2.03022	1.00512	1.02477e-07	up
ENSMUSG00000085604.1	Gm11547	193.306	1.15656	1.01741	0.944864	1.51579	2.2737	2.83443	1.00457	0.00209354	up
ENSMUSG00000028158.8	Mttp	1697.45	3.5245	2.96679	3.92518	6.38504	8.58628	6.53442	1.00367	4.84244e-12	up
ENSMUSG00000080850.1	Gm12439	549.766	15.639	10.5726	12.9361	26.2819	27.4754	27.0481	1.0035	5.96846e-07	up
ENSMUSG00000031639.5	Tlr3	532.563	1.41837	0.872144	0.901178	1.87698	2.3315	2.52395	1.00312	3.29724e-05	up
ENSMUSG00000083678.1	Gm12989	716.607	10.5838	3.66861	11.9983	12.9606	21.1281	19.4578	1.00304	0.00301734	up
ENSMUSG00000021614.9	Vcan	13524.4	12.4302	10.4567	13.8806	21.9036	24.4188	26.6738	1.00294	5.4042e-40	up
ENSMUSG00000021867.8	Gm9746	107.651	0.751112	0.559621	0.61815	1.12696	1.83858	1.21744	1.00235	0.0112102	up
ENSMUSG00000026094.8	Stk17b	7910.55	22.2071	18.0356	22.2448	38.4556	47.6066	43.5906	1.00234	1.244e-33	up
ENSMUSG00000034940.8	Synrg	3386.75	5.89544	5.61411	6.80151	11.0661	15.5065	13.236	1.00136	6.14366e-28	up
ENSMUSG00000078729.5	Gm7819	100.685	0.243949	0.260383	0.222813	0.467321	0.560499	0.492189	1.00035	0.0124151	up
ENSMUSG00000068959.4	Zfp619	232.859	0.32896	0.290275	0.394313	0.59848	0.816702	0.692651	1.00033	9.48708e-05	up
ENSMUSG00000021636.7	Marveld2	712.394	2.98544	2.68075	3.35708	5.49783	7.02291	6.20184	0.998846	2.61404e-10	up
ENSMUSG00000044770.8	Scml4	372.215	1.07634	0.46018	0.755283	1.13643	2.34823	2.30771	0.995262	0.0150018	up
ENSMUSG00000011589.8	Fsd1	293.306	3.12208	2.51861	3.08396	0.863122	1.745	2.02326	-0.995817	0.00118291	down
ENSMUSG00000000740.5	Rpl13	17916.9	373.62	436.595	350.554	197.97	179.683	226.085	-0.995876	2.43606e-09	down
ENSMUSG00000053469.7	Tg	395.396	1.14818	1.39465	1.57226	0.377963	0.524409	0.773783	-0.996717	1.18108e-06	down
ENSMUSG00000022369.7	Mtbp	878.841	5.29118	4.11886	5.52412	2.36419	2.77688	2.67616	-0.997631	3.52409e-12	down
ENSMUSG00000041354.9	Rgl2	935.924	6.92888	6.30351	7.37548	2.81487	3.03414	4.57383	-0.997732	4.58487e-08	down
ENSMUSG00000021262.8	Evl	1283.55	9.42229	10.0183	11.0861	4.43885	5.20309	6.34629	-0.998243	7.12792e-11	down
ENSMUSG00000019254.9	Ppp1r12c	1467.09	11.9243	9.62462	12.8227	7.16153	9.93357	7.94236	-0.998806	1.3787e-09	down
ENSMUSG00000064043.7	Trerf1	1146.2	4.3985	4.02658	4.66815	1.81629	2.08791	2.93956	-0.999594	3.71464e-09	down
ENSMUSG00000050503.8	Fbxl22	150.301	0.850649	0.688005	0.41178	0.306249	0.289369	0.432358	-0.999634	0.024075	down
ENSMUSG00000066892.7	Fbxl12	996.001	6.13651	6.52871	6.8987	4.58616	3.08036	4.3888	-0.999752	6.61678e-08	down
ENSMUSG00000025464.8	Paox	263.74	2.82748	2.15763	2.96855	1.04935	1.54867	1.45189	-0.999892	3.37004e-05	down
ENSMUSG00000040618.5	Pck2	2235.19	12.3307	9.81434	12.2272	4.33632	6.5162	7.08065	-1.00001	1.08112e-13	down
ENSMUSG00000025154.7	Arhgap19	1036.47	3.09791	2.84397	4.64646	1.84888	1.74849	1.7889	-1.00017	3.69765e-07	down
ENSMUSG00000001506.9	Col1a1	1888.51	6.11991	5.10558	5.40862	1.71503	3.047	4.12326	-1.00055	1.37771e-05	down
ENSMUSG00000022760.9	Thap7	386.845	6.90546	5.39633	7.72819	2.37975	2.67252	6.33353	-1.00176	0.0179776	down
ENSMUSG00000038236.6	Hoxa7	854.076	8.61796	7.18289	8.0061	3.02874	4.4029	4.19881	-1.00217	5.99134e-12	down
ENSMUSG00000039116.4	Gpr126	560.914	1.78343	1.21138	1.50552	0.718443	0.838563	0.756623	-1.00278	2.60123e-07	down
ENSMUSG00000020486.11	44808	1495.67	17.2602	14.868	18.7641	7.9502	9.40281	8.45814	-1.0028	2.18715e-18	down
ENSMUSG00000064326.6	Siva1	1050.82	23.9149	22.6881	23.4002	9.13528	7.32024	20.1403	-1.00325	0.00154253	down
ENSMUSG00000057069.6	Ero1lb	648.848	2.57193	2.30625	3.11259	1.26465	1.41753	1.42953	-1.00396	5.2498e-10	down
ENSMUSG00000027983.8	Cyp2u1	194.636	1.71257	1.02484	1.68588	0.618045	0.75529	0.873841	-1.0046	0.000880356	down
ENSMUSG00000017897.11	Eya2	355.189	2.68344	2.13819	3.362	0.78765	1.4669	2.06503	-1.00461	0.00143261	down
ENSMUSG00000038020.5	Rapgefl1	587.923	2.40282	1.92191	2.85602	1.16459	1.48428	1.44938	-1.00482	9.30572e-08	down
ENSMUSG00000014075.9	Tctex1d2	612.21	11.8892	10.4133	10.5499	5.74309	5.69379	5.08505	-1.00636	1.75278e-07	down
ENSMUSG00000026764.9	Kif5c	2572.63	6.41456	6.04601	7.37183	2.85597	3.74302	3.6222	-1.00653	1.42539e-24	down
ENSMUSG00000002835.7	Chaf1a	981.813	5.48871	5.49273	7.0012	2.9236	3.11159	3.20497	-1.00658	5.2939e-11	down
ENSMUSG00000024338.8	Psmb8	1216.76	12.5916	12.3057	13.5944	5.44075	7.90153	6.70202	-1.00693	3.4194e-12	down
ENSMUSG00000009876.7	Cox4i2	212.193	4.53513	5.18535	5.33141	1.77297	3.22171	2.90879	-1.00719	0.00113981	down
ENSMUSG00000044934.6	Zfp367	971.023	5.08282	4.22331	6.09705	2.25505	2.82216	2.76795	-1.00753	2.12556e-12	down
ENSMUSG00000028702.9	Rad54l	459.916	2.40995	1.76105	2.87847	0.886494	1.30408	1.15973	-1.00817	4.81071e-06	down
ENSMUSG00000007216.4	Zfp775	492.69	2.30615	1.84556	2.12535	0.938726	1.2255	1.08225	-1.00861	4.14184e-08	down
ENSMUSG00000030584.7	Dpf1	185.764	2.08061	1.19914	1.56023	0.486215	1.26054	0.924815	-1.00955	0.000867265	down
ENSMUSG00000038838.9	Vars2	1322.86	6.11729	5.03943	6.11242	2.50101	2.27705	3.99816	-1.00994	1.3006e-06	down
ENSMUSG00000027858.7	Tspan2	765.594	2.85387	2.77197	3.2555	1.29172	1.67152	1.63153	-1.01022	1.20225e-11	down
ENSMUSG00000046179.10	E2f8	1795.52	8.51615	7.22472	10.5769	3.88189	4.57992	5.03992	-1.01029	5.53269e-15	down
ENSMUSG00000020087.4	Tysnd1	640.874	6.04885	4.22961	4.31016	2.23982	1.99088	3.28302	-1.01041	6.30653e-05	down
ENSMUSG00000020553.8	Pctp	296.092	1.73371	1.70347	2.23139	1.02624	1.09959	0.754239	-1.01063	0.000465504	down
ENSMUSG00000029771.5	Irf5	129.871	0.930766	1.09309	1.02706	0.329409	0.761299	0.479461	-1.01066	0.0168008	down
ENSMUSG00000081600.2	Gm12286	214.009	2.70932	5.58836	2.53129	1.89865	1.42749	2.35477	-1.01129	0.0339379	down
ENSMUSG00000042066.9	Tmcc2	1947.13	10.6257	9.37413	9.23823	3.92055	3.94431	6.89526	-1.01138	7.51899e-07	down
ENSMUSG00000033059.7	Pygb	3141.65	13.3504	10.8378	18.5266	6.24307	8.518	6.98808	-1.01238	2.11739e-11	down
ENSMUSG00000062300.7	Pvrl2	2864.88	23.5836	21.335	22.0478	9.76928	11.6442	12.4066	-1.01267	3.46827e-20	down
ENSMUSG00000024371.6	C2	291.011	3.3168	1.80274	2.7434	1.07376	1.56651	0.806687	-1.01305	0.00100959	down
ENSMUSG00000035735.4	Dagla	1473.14	4.98175	3.56435	5.35374	1.41314	2.21418	3.70329	-1.01319	0.000125526	down
ENSMUSG00000024654.8	Asrgl1	637.033	3.06137	2.06161	2.95669	1.11018	1.44239	1.5752	-1.01362	9.50309e-09	down
ENSMUSG00000028911.9	Srsf4	2159.67	15.5467	16.6932	15.4727	6.61563	6.8022	12.9832	-1.01463	4.75449e-05	down
ENSMUSG00000034173.7	2410018M08Rik	580.207	4.80275	8.19911	5.76406	6.27811	2.08374	2.30009	-1.01498	0.0199358	down
ENSMUSG00000027496.9	Aurka	1547.44	14.9945	11.9013	16.5981	6.01374	8.89463	7.46834	-1.01571	4.44591e-14	down
ENSMUSG00000017499.9	Cdc6	329.176	1.41989	1.0458	1.27502	0.656398	0.701623	0.727378	-1.01575	4.74933e-06	down
ENSMUSG00000000552.8	Zfp385a	1562.96	12.9103	11.8679	10.4466	4.61128	5.82132	7.71441	-1.01606	3.18685e-08	down
ENSMUSG00000004655.5	Aqp1	357.532	2.31076	1.99581	2.83474	0.97812	1.22737	1.45456	-1.0162	3.037e-06	down
ENSMUSG00000022463.6	Srebf2	5304.99	20.4221	16.6112	18.4929	7.3949	8.86551	13.0127	-1.01689	6.03574e-10	down
ENSMUSG00000038775.8	Vill	205.914	1.41383	1.09499	1.18765	0.588844	0.567697	0.612491	-1.01713	0.000631872	down
ENSMUSG00000006731.8	B4galnt1	1320.49	9.34526	7.89452	11.3282	3.3768	4.91751	6.46535	-1.01716	5.08526e-08	down
ENSMUSG00000022332.7	Khdrbs3	586.59	4.86997	4.55166	6.91631	2.26588	2.87548	3.21255	-1.01737	2.05106e-07	down
ENSMUSG00000017765.9	Slc12a4	4071.61	19.9073	16.6914	25.2249	8.90974	13.4194	16.6951	-1.01783	1.31547e-09	down
ENSMUSG00000031381.8	Piga	758.568	3.58321	3.29196	4.83569	1.58256	2.1258	2.05411	-1.01815	3.64917e-10	down
ENSMUSG00000060244.1	Refbp2	105.473	1.74066	1.39539	1.12497	0.384133	0.760827	1.10801	-1.01819	0.040671	down
ENSMUSG00000031765.6	Mt1	784.555	24.2609	30.6224	18.5967	9.30364	7.72591	21.7356	-1.0182	0.00778061	down
ENSMUSG00000020048.7	Hsp90b1	99043.7	627.035	500.922	720.322	272.479	337.909	329.586	-1.01884	3.01328e-38	down
ENSMUSG00000087566.1	C920006O11Rik	202.313	2.55195	2.05984	2.71433	1.07101	1.19167	1.46905	-1.01923	0.000162968	down
ENSMUSG00000027353.8	Mcm8	496.189	2.7919	2.38569	3.33009	1.20544	1.6108	1.50045	-1.01961	7.59793e-09	down
ENSMUSG00000035011.9	Zbtb7a	1993.04	9.25296	6.21664	5.2124	2.57179	2.09597	4.32736	-1.01964	3.85234e-05	down
ENSMUSG00000022203.6	Efs	1666.67	8.66815	7.77762	7.80143	3.12277	3.20593	6.2795	-1.0201	1.78086e-05	down
ENSMUSG00000022179.4	4931414P19Rik	620.593	4.09303	3.48777	5.03714	1.81917	1.8415	2.76976	-1.02044	1.25901e-06	down
ENSMUSG00000032332.10	Col12a1	5568.36	9.55891	8.75588	11.5329	4.2966	4.59457	5.21057	-1.02068	1.01655e-24	down
ENSMUSG00000059518.8	Znhit1	817.134	19.9911	13.4516	13.1129	5.00151	4.04275	16.4921	-1.02069	0.00575601	down
ENSMUSG00000001918.10	Slc1a5	2034.09	14.1825	11.9521	16.5088	5.91239	7.94583	7.542	-1.02077	1.53708e-16	down
ENSMUSG00000053830.2	Gm9923	172.24	2.03748	1.47402	1.34502	0.759819	0.895674	0.835447	-1.02124	0.00235663	down
ENSMUSG00000025289.9	Prdx4	2004.67	38.6367	30.1988	37.0268	16.0054	19.7255	18.3072	-1.02161	1.47331e-20	down
ENSMUSG00000034471.6	Caskin2	1468.46	6.0846	4.74179	5.01797	1.78241	2.30064	4.06787	-1.02235	3.68212e-05	down
ENSMUSG00000029126.4	Nsg1	211.046	1.42332	1.80028	1.88647	0.994852	0.798451	0.782379	-1.02325	0.00253083	down
ENSMUSG00000041642.11	Kif21b	2125.17	3.85652	3.46517	5.01286	1.38196	2.38169	2.57107	-1.02354	7.99622e-09	down
ENSMUSG00000020083.6	2010107G23Rik	132.611	2.942	1.3672	1.17863	0.574755	0.690785	0.941521	-1.02367	0.00627533	down
ENSMUSG00000017390.9	Aldoc	140.94	1.15	0.849717	0.983564	0.215751	0.580322	0.643595	-1.02442	0.0178326	down
ENSMUSG00000003531.8	Dgcr6	960.381	14.4622	12.7097	16.3761	4.64273	5.01998	12.8839	-1.02483	0.000769427	down
ENSMUSG00000003355.6	Fkbp11	594.472	15.3073	10.6692	16.9976	4.36852	6.72056	11.0565	-1.02498	0.000417315	down
ENSMUSG00000034201.7	Gas2l1	927.022	9.31274	6.5028	7.02326	2.26408	2.22593	3.90032	-1.0254	1.12907e-05	down
ENSMUSG00000015087.8	B230208H17Rik	4599.21	27.0023	22.6817	30.1288	13.5402	16.5327	19.8648	-1.02665	2.31887e-18	down
ENSMUSG00000091869.1	9330104G04Rik	187.221	1.6521	1.08812	1.67775	0.509368	0.888638	0.859424	-1.02694	0.00118176	down
ENSMUSG00000070737.4	Gm12942	387.197	5.1297	4.93122	6.81201	2.21883	2.52685	2.15069	-1.02711	9.75133e-05	down
ENSMUSG00000064215.7	Ifi27l1	3814	73.995	67.9644	83.0874	29.6467	45.5738	42.1941	-1.02745	3.48648e-18	down
ENSMUSG00000020492.5	Fam33a	1621.76	10.4687	7.65995	10.7455	4.3358	5.29605	5.36332	-1.02796	1.05727e-18	down
ENSMUSG00000039232.5	Stx11	1325.93	11.1144	8.24151	10.1186	4.51666	4.93656	5.45318	-1.02881	7.52379e-15	down
ENSMUSG00000021957.6	Tkt	1907.85	10.6416	8.82935	12.5813	4.07407	5.65821	6.80436	-1.02889	6.24458e-12	down
ENSMUSG00000029499.5	Pxmp2	62.9289	1.1051	1.00252	1.25555	0.472535	0.543077	0.577413	-1.02895	0.0310953	down
ENSMUSG00000089862.2	Gm16039	1032.38	6.37019	4.51025	7.2063	3.55273	5.55232	4.81638	-1.02903	8.63414e-07	down
ENSMUSG00000033450.7	Tagap	326.665	1.43585	2.60696	1.31249	1.08895	1.03842	0.631152	-1.0311	0.0187105	down
ENSMUSG00000072825.3	AW555464	4275.68	11.7411	10.1413	11.8251	3.97618	5.01307	8.44078	-1.03116	1.5635e-07	down
ENSMUSG00000021464.8	Ror2	72.9675	0.23826	0.29886	0.421835	0.116659	0.144566	0.225536	-1.03229	0.0456084	down
ENSMUSG00000024845.11	Tmem134	2080.1	25.1686	18.9423	25.3835	8.08864	10.0992	10.2146	-1.03237	2.65608e-21	down
ENSMUSG00000021815.3	Zmynd17	206.085	1.7889	1.68037	2.45949	0.703701	1.22908	1.09354	-1.03258	0.000607523	down
ENSMUSG00000020256.8	Aldh1l2	1685.8	5.35541	5.24147	5.95062	2.0947	2.90825	2.66722	-1.03268	3.90213e-16	down
ENSMUSG00000079228.3	Gm4694	875.561	11.9514	13.8469	9.5656	5.96968	6.3802	5.7878	-1.03361	1.77533e-05	down
ENSMUSG00000024793.8	Tnfrsf25	100.509	1.71864	0.87943	1.70262	0.235573	0.941547	1.22632	-1.03441	0.0417494	down
ENSMUSG00000039994.8	Timeless	641.964	2.87853	2.80505	3.26938	1.32921	1.47074	1.9165	-1.03468	4.2342e-08	down
ENSMUSG00000025732.5	Fam195a	242.401	5.65703	5.45127	4.2322	1.66994	2.5713	3.7554	-1.03472	0.0034151	down
ENSMUSG00000044786.5	Zfp36	1776.6	19.2087	15.0049	17.8176	7.72606	8.42926	10.1495	-1.03621	3.19464e-16	down
ENSMUSG00000059939.7	9430015G10Rik	1467.78	11.2129	8.50077	11.9732	4.10725	6.29425	5.25605	-1.03638	2.40054e-10	down
ENSMUSG00000038695.6	Josd2	1623.93	42.2635	33.3258	34.1199	13.6204	18.8589	26.537	-1.03736	1.31526e-06	down
ENSMUSG00000049411.7	6030446N20Rik	476.209	2.75658	2.35846	3.09714	1.12974	1.45639	1.45773	-1.03846	3.03858e-09	down
ENSMUSG00000006494.5	Pdk1	4617.54	16.9667	14.5482	17.2154	6.84458	8.7148	8.53544	-1.03925	3.9017e-36	down
ENSMUSG00000086456.1	Gm16861	83.9383	0.806321	1.04589	0.760272	0.424328	0.365499	0.540338	-1.03939	0.0319466	down
ENSMUSG00000023873.6	1700010I14Rik	107.78	0.833236	0.896701	1.3316	0.451551	0.510753	0.56551	-1.04011	0.0077701	down
ENSMUSG00000020474.5	Polm	421.48	2.93351	2.45448	3.08163	1.00287	1.62353	1.59535	-1.04053	3.44613e-07	down
ENSMUSG00000062075.6	Lmnb2	4235.49	22.8177	19.0819	22.6943	7.52746	9.62829	15.2264	-1.04172	1.08257e-08	down
ENSMUSG00000027796.2	Smad9	281.071	0.993336	0.786645	0.971899	0.406728	0.494164	0.479677	-1.04185	3.44701e-06	down
ENSMUSG00000024958.6	Gpr137	854.373	8.34569	9.34524	7.76414	2.82768	3.65055	6.41234	-1.04249	0.000152795	down
ENSMUSG00000052688.6	5430435G22Rik	581.431	4.33031	3.08292	5.30553	2.28259	2.12747	1.98576	-1.04374	9.50028e-06	down
ENSMUSG00000029022.11	Miip	882.355	7.95684	7.38717	10.642	2.93677	4.56966	5.78972	-1.04417	6.29256e-07	down
ENSMUSG00000024590.8	Lmnb1	2341.28	13.9125	13.0363	16.5114	6.51383	8.34804	6.97211	-1.047	8.13166e-18	down
ENSMUSG00000034810.7	Scn7a	114.088	0.386904	0.168331	0.272649	0.14836	0.101812	0.152381	-1.04734	0.024807	down
ENSMUSG00000046711.9	Hmga1	9341.14	114.332	112.688	107.33	34.3412	47.3504	76.0726	-1.04745	2.83435e-08	down
ENSMUSG00000032782.11	Cntrob	1040.48	5.04049	4.32533	6.04003	1.53059	2.70394	3.56711	-1.04766	5.22349e-06	down
ENSMUSG00000030123.8	Plxnd1	3261.36	8.30304	6.89953	9.77893	3.27638	3.59452	5.68386	-1.04833	7.66952e-10	down
ENSMUSG00000025925.7	Terf1	735.174	7.6932	7.80904	8.20343	4.26116	3.3611	4.17605	-1.04853	6.86721e-07	down
ENSMUSG00000060402.6	Chst8	222.618	1.93256	1.71631	1.26838	0.710548	0.599742	1.15902	-1.0489	0.00533061	down
ENSMUSG00000037992.9	Rara	2919.14	19.5625	16.4442	17.614	5.64445	7.76337	13.146	-1.04894	2.39644e-06	down
ENSMUSG00000085037.1	4933421O10Rik	191.866	0.695795	0.890176	1.01748	0.428287	0.390778	0.481874	-1.04953	0.00123964	down
ENSMUSG00000033313.5	Fbxl8	220.224	2.44131	2.28416	1.21463	1.06241	0.731414	1.18668	-1.04972	0.014404	down
ENSMUSG00000024112.9	Cacna1h	2680.43	6.79567	5.81584	6.51867	2.37182	3.02658	4.2157	-1.05163	6.49835e-12	down
ENSMUSG00000061479.8	Snrpa	2537.94	42.3458	34.952	35.7286	17.2864	20.1779	21.5753	-1.05198	1.29769e-13	down
ENSMUSG00000043445.6	Pgp	288.93	6.28944	5.36015	2.84034	2.25748	1.55999	3.55793	-1.05219	0.0171381	down
ENSMUSG00000048978.7	Nrsn1	80.831	0.758026	0.43821	0.736999	0.155644	0.360876	0.461542	-1.05381	0.0488665	down
ENSMUSG00000027959.8	Sass6	345.735	1.40509	1.45142	1.39186	0.696105	0.809918	0.620856	-1.05397	2.96869e-05	down
ENSMUSG00000023927.7	Satb1	2201.58	10.4382	8.78347	10.4303	3.98768	4.72022	5.22835	-1.05498	5.89104e-16	down
ENSMUSG00000087130.1	D230004N17Rik	994.884	5.55348	5.00223	7.03761	2.89343	3.09857	2.67806	-1.05582	4.67953e-10	down
ENSMUSG00000059970.6	Hspa2	621.364	4.16419	4.15117	4.62813	1.90132	1.66289	2.91059	-1.05613	9.31512e-06	down
ENSMUSG00000041624.8	Gucy1a2	77.4988	0.256785	0.200752	0.32027	0.068117	0.189117	0.137152	-1.05782	0.0414526	down
ENSMUSG00000037572.9	Wdhd1	646.441	2.52418	2.7126	2.76349	1.31911	1.2875	1.35374	-1.05802	1.8892e-08	down
ENSMUSG00000016024.3	Lbp	306.525	2.4664	1.85654	2.1645	1.02116	1.14302	1.08831	-1.05817	3.62268e-06	down
ENSMUSG00000063506.6	Arhgap22	2644.25	27.8561	28.6899	25.0379	8.67643	9.34314	15.7772	-1.05835	5.72376e-07	down
ENSMUSG00000032850.9	Rnft2	374.431	1.84325	1.50179	1.97732	0.677394	1.00072	0.886513	-1.05839	2.8081e-07	down
ENSMUSG00000017550.7	Atad5	656.918	1.87669	1.45136	1.65372	0.707727	0.816637	0.83954	-1.05848	6.08302e-12	down
ENSMUSG00000022443.9	Myh9	54934.6	123.667	118.427	150.441	46.5897	54.7838	96.7221	-1.059	0.000703602	down
ENSMUSG00000044707.7	Ccnjl	71.0933	0.537351	0.434194	0.415433	0.251566	0.1614	0.267271	-1.05995	0.0391352	down
ENSMUSG00000042035.6	Igsf3	2863.3	7.17568	6.02861	7.42032	2.7432	3.41978	4.14632	-1.06048	4.33122e-20	down
ENSMUSG00000038168.5	Leprel1	395.559	2.47902	1.80418	2.54297	0.879899	1.22446	1.10682	-1.06215	1.20954e-07	down
ENSMUSG00000037339.10	Fam53a	1752.09	10.8661	8.83724	9.28687	3.39535	3.64696	6.38948	-1.06254	1.57678e-14	down
ENSMUSG00000025395.7	Prim1	623.23	5.77529	4.86904	6.67996	2.87493	3.88854	2.69857	-1.06271	9.01414e-08	down
ENSMUSG00000044847.7	Lsm11	1282.72	3.03702	3.28877	4.15578	1.51102	1.79481	1.90312	-1.06311	1.47678e-12	down
ENSMUSG00000002578.8	Ikzf4	134.401	0.425772	0.394402	0.571061	0.126396	0.210481	0.374639	-1.06334	0.0195671	down
ENSMUSG00000026921.11	Egfl7	332.454	6.97002	4.15267	5.58469	1.2326	1.34077	3.4577	-1.06394	0.00111161	down
ENSMUSG00000028164.9	Manba	1490.1	7.3837	6.24008	8.6279	3.19076	4.50764	4.22482	-1.06465	6.58727e-19	down
ENSMUSG00000013833.8	Med16	603.212	4.5446	3.03595	3.24481	0.997108	1.45502	2.73805	-1.06471	0.00057715	down
ENSMUSG00000037152.6	Ndufc1	1369.39	19.9941	22.5178	15.3666	12.8655	11.9557	9.59195	-1.06497	1.72534e-05	down
ENSMUSG00000002249.10	Tead3	2530.66	16.2021	15.8625	18.7509	7.35447	6.54866	11.9473	-1.06539	1.73454e-08	down
ENSMUSG00000058756.6	Thra	4587.74	40.1951	34.9738	40.2312	18.3944	20.5702	24.9579	-1.06556	2.20896e-28	down
ENSMUSG00000032344.10	E330016A19Rik	235.461	1.20046	0.884981	1.1308	0.389699	0.626586	0.537239	-1.06568	5.26257e-05	down
ENSMUSG00000027459.9	Fam110a	1309.25	16.0704	11.9743	11.1545	4.69501	6.83338	8.08813	-1.06615	1.3941e-07	down
ENSMUSG00000073749.3	A330069E16Rik	69.7374	1.29029	1.44291	1.35731	0.391635	0.722897	0.944302	-1.06633	0.0391714	down
ENSMUSG00000087143.1	A830082K12Rik	59.5729	0.680876	0.649303	0.80302	0.298765	0.199075	0.310061	-1.06636	0.0353327	down
ENSMUSG00000035293.7	G2e3	2161.23	5.57308	5.07875	7.14172	2.51524	3.79839	3.09254	-1.06836	1.5189e-13	down
ENSMUSG00000035392.10	Dennd1a	1379.8	7.5177	6.30616	6.79508	2.77351	3.42267	5.27391	-1.06931	1.1375e-18	down
ENSMUSG00000010048.5	Ifrd2	687.157	6.51444	5.1402	6.74788	2.84867	2.45228	3.71618	-1.06953	1.53123e-07	down
ENSMUSG00000027833.8	Shox2	180.489	1.11627	1.49248	1.17047	0.319119	0.962855	0.635662	-1.07062	0.0218622	down
ENSMUSG00000021411.9	1300014I06Rik	559.923	5.06316	4.86597	5.89302	1.65723	3.16986	2.8245	-1.07219	4.86492e-07	down
ENSMUSG00000023990.11	Tcfeb	341.692	2.94564	2.50717	2.36252	0.821305	0.660833	2.54066	-1.07355	0.0262841	down
ENSMUSG00000041617.3	Ccdc74a	96.9632	1.35376	1.45114	1.13405	0.531453	0.585377	0.854861	-1.07361	0.0141083	down
ENSMUSG00000037474.7	Dtl	1184.14	4.85205	4.18612	5.99075	1.91364	2.88403	2.72953	-1.07431	4.81958e-13	down
ENSMUSG00000040269.5	Mrps28	354.745	10.1208	8.85908	4.42211	4.45073	3.66322	3.44232	-1.07477	0.00681458	down
ENSMUSG00000042821.7	Snai1	860.575	9.88844	9.25355	8.71238	2.65063	3.72076	7.78905	-1.07482	0.000750184	down
ENSMUSG00000031770.9	Herpud1	6685.63	67.7096	53.6415	67.7519	27.0706	35.3869	32.5665	-1.0763	7.98085e-36	down
ENSMUSG00000025574.7	Tk1	1394.53	18.7637	17.1317	19.7304	6.41093	10.2081	9.40683	-1.07697	3.64187e-14	down
ENSMUSG00000024892.8	Pcx	2681.89	12.1174	9.53511	13.6295	3.66419	5.92694	7.73346	-1.07705	2.41998e-09	down
ENSMUSG00000061393.6	Acvr2b	71.6687	0.621954	0.685361	0.893481	0.293804	0.476915	0.303045	-1.07827	0.0277803	down
ENSMUSG00000036918.8	Ttc7	559.4	2.1983	2.09568	2.5483	1.09439	1.201	1.20662	-1.07838	6.51491e-09	down
ENSMUSG00000006219.6	Fblim1	3223.27	19.6679	17.6153	21.3668	8.35279	9.7898	9.63018	-1.07888	3.31203e-33	down
ENSMUSG00000090110.1	Mtcp1	144.839	3.21113	2.42543	4.12887	1.38016	1.92792	1.21094	-1.07907	0.00352718	down
ENSMUSG00000037552.10	Plekhg2	3082.14	12.9839	10.3009	14.4022	6.12277	6.45976	8.78703	-1.07946	2.41391e-11	down
ENSMUSG00000025007.6	Aldh18a1	5162.48	26.2485	21.7735	31.3583	10.5198	13.5673	14.3777	-1.07954	4.17081e-27	down
ENSMUSG00000062115.9	Rai1	2532.68	6.93732	6.37546	5.79247	1.92448	2.13137	5.45027	-1.07954	0.035535	down
ENSMUSG00000079491.2	H2-T10	453.532	3.17829	4.27639	2.751	1.86617	1.84669	1.313	-1.07965	6.72132e-05	down
ENSMUSG00000068394.4	Cep152	430.797	1.44742	1.02591	1.50737	0.528122	0.724711	0.698058	-1.07965	5.04619e-08	down
ENSMUSG00000090311.1	Gm17327	161.195	0.565383	0.458909	0.589604	0.237179	0.312735	0.239734	-1.08	0.000455419	down
ENSMUSG00000020810.5	Cygb	81.4508	0.744773	0.46238	0.655788	0.212276	0.274992	0.424079	-1.08021	0.0213068	down
ENSMUSG00000021758.7	Ddx4	78.2113	0.488295	0.376149	0.598111	0.143258	0.231544	0.34017	-1.08057	0.026524	down
ENSMUSG00000061589.7	Dot1l	3371.64	11.3324	10.4037	10.9644	3.91065	5.29634	6.48388	-1.08061	1.14325e-12	down
ENSMUSG00000031788.7	Kifc3	1369.6	7.65514	6.49696	7.53181	2.22666	2.6279	6.04768	-1.08067	0.000245709	down
ENSMUSG00000024500.12	Ppp2r2b	157.96	1.21093	1.12645	1.33779	0.550925	0.523516	0.71502	-1.08074	0.000612089	down
ENSMUSG00000046718.7	Bst2	13890.2	401.139	325.332	223.242	156.464	138.802	173.082	-1.08227	0.000816081	down
ENSMUSG00000041406.7	BC055324	597.202	3.57399	2.85112	3.76061	1.57754	1.80988	1.5357	-1.08233	1.89124e-09	down
ENSMUSG00000056899.3	Immp2l	229.54	5.21134	6.00037	7.45131	2.53016	1.61926	2.76764	-1.0832	0.000154059	down
ENSMUSG00000047417.9	Rexo1	1317.72	4.71411	4.3833	4.12389	1.5414	1.63756	3.43624	-1.08325	5.149e-05	down
ENSMUSG00000026669.8	Mcm10	592.196	3.23349	2.6241	3.21034	1.29249	1.93494	1.59468	-1.08379	2.47439e-09	down
ENSMUSG00000054580.7	Pla2r1	860.619	2.80924	2.04908	2.66537	1.08317	1.26528	1.37053	-1.08392	1.20011e-12	down
ENSMUSG00000041073.3	Nacad	414.263	1.62668	1.29954	1.56601	0.546968	0.746922	0.919936	-1.08401	4.95596e-07	down
ENSMUSG00000020961.8	Ston2	338.11	1.56687	1.25653	1.7194	0.797562	0.718818	0.923905	-1.08425	3.24855e-06	down
ENSMUSG00000033249.3	Hsf4	170.558	1.85875	1.68967	1.82959	0.874277	0.497619	1.21625	-1.08538	0.00708321	down
ENSMUSG00000078870.3	Gm14410	178.181	4.03133	1.82586	3.72067	1.25826	1.78037	1.58188	-1.08624	0.00234603	down
ENSMUSG00000044117.6	2900011O08Rik	220.909	1.86568	1.19036	1.90668	0.876404	0.910501	0.728258	-1.08624	0.000187779	down
ENSMUSG00000021707.4	Dhfr	565.911	1.71604	1.77796	2.16977	0.92126	0.86715	0.957601	-1.08635	3.6619e-08	down
ENSMUSG00000062960.6	Kdr	68.7651	0.193112	0.206574	0.205539	0.080236	0.101596	0.115	-1.0869	0.0196579	down
ENSMUSG00000035969.9	Rusc2	1885.95	8.08031	6.15787	6.45719	3.71756	3.64862	5.97668	-1.08813	6.23898e-06	down
ENSMUSG00000000392.11	Fap	93.6193	0.745757	0.414637	0.655907	0.29549	0.329507	0.40497	-1.0883	0.0204482	down
ENSMUSG00000066278.5	Vps37b	1278.07	10.7212	8.50639	7.57609	3.65072	3.65849	5.90755	-1.08924	1.17842e-06	down
ENSMUSG00000029471.8	Camkk2	418.729	3.15663	2.95003	2.52643	1.02554	1.30376	1.90266	-1.09202	5.00219e-06	down
ENSMUSG00000032193.7	Ldlr	1534.22	6.01069	5.09454	7.02863	2.75254	2.57372	3.42124	-1.09246	4.29692e-13	down
ENSMUSG00000068686.6	Cd59b	112.876	5.13339	3.10116	3.12854	1.13557	1.82377	2.76203	-1.09296	0.0145253	down
ENSMUSG00000053137.5	Mapk11	312.288	2.62061	1.8501	2.34997	0.783205	1.32859	1.22699	-1.09401	1.26232e-05	down
ENSMUSG00000033423.9	Eri3	2834.8	24.6312	19.8953	25.8751	9.26306	12.225	16.7368	-1.09403	1.34746e-14	down
ENSMUSG00000005699.8	Pard6a	331.661	5.08474	2.95169	6.04911	1.46653	2.2543	3.1102	-1.09409	0.00059529	down
ENSMUSG00000074466.6	Gm15417	176.814	4.72082	4.74155	2.47157	2.00298	1.62713	1.82439	-1.09428	0.0127241	down
ENSMUSG00000005442.6	Cic	4753.75	16.6254	12.8245	14.8501	6.35087	6.16456	10.5054	-1.09456	5.0828e-07	down
ENSMUSG00000048644.7	Ctxn1	915.355	14.3438	11.5206	13.8967	5.36076	7.95507	6.02782	-1.09634	4.18991e-11	down
ENSMUSG00000029344.7	Tpst2	1673.14	19.6785	18.2433	17.2341	7.48021	8.31477	12.3573	-1.09643	2.01751e-08	down
ENSMUSG00000063511.7	Snrnp70	7598.94	81.1991	92.8845	68.4208	39.9026	36.6756	53.6615	-1.09644	9.07031e-08	down
ENSMUSG00000034932.4	Mrpl54	399.892	13.8618	11.2669	9.7636	6.05633	5.349	5.40316	-1.09671	5.15761e-05	down
ENSMUSG00000025161.10	Slc16a3	2858.45	16.3646	15.0572	12.8774	3.99329	7.40411	9.9726	-1.09739	4.73822e-06	down
ENSMUSG00000037605.9	Lphn3	680.345	3.51206	1.87027	3.23129	0.853113	1.51504	1.59424	-1.09784	2.00852e-10	down
ENSMUSG00000054256.5	Msi1	1079.35	7.15902	6.06688	6.18692	3.24993	3.69478	3.98654	-1.10102	7.22928e-10	down
ENSMUSG00000091811.1	Prr24	437.998	4.155	4.47864	5.20253	1.91984	2.16551	2.62463	-1.10246	1.2411e-07	down
ENSMUSG00000025735.6	Rhbdl1	168.035	1.72775	1.73446	2.24278	0.448256	0.595881	1.78136	-1.10279	0.0342608	down
ENSMUSG00000035842.8	Ddx11	613.495	3.04575	2.22973	2.59268	0.953698	1.52228	1.3547	-1.10283	1.33538e-08	down
ENSMUSG00000004665.4	Cnn2	11980.8	87.6198	76.3355	95.7192	32.0634	42.9131	51.3575	-1.10383	2.58098e-24	down
ENSMUSG00000020974.5	Pole2	275.208	2.82555	2.92649	2.80896	1.21887	1.64333	1.28685	-1.10499	2.13757e-05	down
ENSMUSG00000063320.3	1190007I07Rik	164.96	5.70309	3.66459	2.22341	1.59172	1.70253	2.37135	-1.10634	0.0151146	down
ENSMUSG00000045252.9	Zfp574	675.387	3.04873	2.84684	2.60572	0.844717	1.28726	2.07978	-1.10666	8.08553e-05	down
ENSMUSG00000031827.6	Cotl1	733.587	9.04182	6.79238	8.33976	2.77445	2.83317	6.07672	-1.10879	9.9571e-05	down
ENSMUSG00000040010.8	Slc7a5	8698.78	44.49	38.5084	49.2044	17.5339	22.2204	23.9562	-1.10959	7.10654e-45	down
ENSMUSG00000003423.8	Pih1d1	718.098	14.7819	9.20654	15.9919	5.11415	6.06225	7.38439	-1.11037	3.3275e-09	down
ENSMUSG00000054263.5	Lifr	1544.83	2.89664	2.50503	3.29501	1.27708	1.38094	1.49778	-1.11234	1.68703e-21	down
ENSMUSG00000054150.5	4831426I19Rik	1963.41	6.00668	5.99169	7.24884	2.7635	2.52984	3.94455	-1.11237	1.6245e-10	down
ENSMUSG00000029408.7	Abcb9	145.074	0.884053	0.65797	0.830752	0.293485	0.287701	0.558616	-1.11276	0.0052356	down
ENSMUSG00000083833.2	Gm13841	907.963	19.2286	37.9339	17.8874	11.4224	13.6022	14.9237	-1.1134	0.00268019	down
ENSMUSG00000028042.8	Zbtb7b	1979.36	11.7942	14.7249	10.15	3.8982	4.04312	6.70998	-1.11449	4.09298e-07	down
ENSMUSG00000050628.6	Fam100b	1062.14	15.2764	14.3595	11.1216	5.40912	5.64965	7.56751	-1.11509	1.80605e-06	down
ENSMUSG00000040466.9	Blvrb	1558.44	26.6637	30.1198	25.3389	9.05853	11.0693	19.7363	-1.11523	5.06042e-06	down
ENSMUSG00000003190.5	Bcl2l12	553.442	9.25537	7.09369	9.91498	2.11339	3.48014	7.67618	-1.11636	0.00193163	down
ENSMUSG00000028943.10	Espn	147.811	1.68424	1.03896	0.722249	0.454606	0.243638	0.805827	-1.11729	0.0267062	down
ENSMUSG00000047181.6	Samd14	512.26	2.9515	2.41655	2.87928	0.825813	1.38254	1.80093	-1.11835	6.54169e-06	down
ENSMUSG00000040913.4	Fbxw4	1168.02	11.2631	9.83618	12.2366	5.0044	6.06025	6.88695	-1.11846	3.39868e-15	down
ENSMUSG00000037411.4	Serpine1	9446.72	50.8875	49.8135	66.6167	24.6404	27.563	27.218	-1.12014	1.92736e-26	down
ENSMUSG00000027654.2	Fam83d	631.736	4.83747	3.72169	5.92843	1.47168	2.91712	2.4357	-1.12043	1.71557e-07	down
ENSMUSG00000058665.7	En1	334.619	1.43083	1.75153	1.27746	0.645577	0.748036	0.767646	-1.12066	6.12506e-05	down
ENSMUSG00000001128.7	Cfp	151.972	1.75818	1.94354	2.56433	1.27106	0.681919	0.917321	-1.12124	0.00622149	down
ENSMUSG00000028063.9	Lmna	19500.8	154.711	123.537	124.763	39.5073	48.4523	106.12	-1.1241	0.0328026	down
ENSMUSG00000027551.8	Zfp64	939.982	7.21771	6.84203	6.35472	2.40333	2.55998	4.87687	-1.12549	1.12763e-05	down
ENSMUSG00000038372.6	Gmds	568.99	6.00218	5.94182	7.21137	2.49661	3.25346	3.39547	-1.12596	6.33452e-11	down
ENSMUSG00000033287.8	Kctd17	1105.65	18.7585	17.993	17.2442	6.66141	8.11	11.4434	-1.12599	4.52034e-09	down
ENSMUSG00000040270.9	Bach2	190.368	0.365439	0.357222	0.41999	0.149675	0.219392	0.172426	-1.12713	8.37328e-05	down
ENSMUSG00000027811.8	4930579G24Rik	531.303	4.87368	4.04546	5.58732	2.08638	2.82938	1.93252	-1.12773	1.31294e-07	down
ENSMUSG00000027238.9	Frmd5	136.42	0.938601	0.3648	1.07808	0.308799	0.307995	0.452807	-1.12914	0.00393765	down
ENSMUSG00000066607.3	6030419C18Rik	229.007	5.31692	4.01829	4.6233	1.07488	1.20395	4.52156	-1.1292	0.0321253	down
ENSMUSG00000034771.9	Tle2	523.102	3.81399	2.99986	2.96452	1.03085	1.88096	1.74885	-1.12923	1.16848e-07	down
ENSMUSG00000033031.7	C330027C09Rik	1488.47	7.78922	6.06647	7.95093	2.90812	3.98876	3.09629	-1.12929	6.97273e-16	down
ENSMUSG00000030588.5	Yif1b	1536.17	27.1095	21.9356	26.3209	8.3361	12.1258	21.6882	-1.13105	1.01527e-05	down
ENSMUSG00000022376.6	Adcy8	55.4155	0.162449	0.22639	0.190894	0.086879	0.069135	0.117926	-1.13121	0.0496326	down
ENSMUSG00000047264.7	Zfp358	1141.03	12.024	9.1799	9.27575	4.07439	4.86475	5.56409	-1.13296	1.13816e-11	down
ENSMUSG00000044562.9	Rasip1	165.058	1.01586	0.691779	1.07614	0.302176	0.514728	0.499205	-1.13401	0.000489681	down
ENSMUSG00000042498.9	D330045A20Rik	122.492	0.658775	0.473328	0.626119	0.263461	0.312228	0.242658	-1.13453	0.00156117	down
ENSMUSG00000072623.5	Zfp9	1949.75	7.54402	8.4801	10.2561	3.2702	4.482	4.77954	-1.13474	2.9544e-14	down
ENSMUSG00000051220.2	Ercc6l	586.938	2.04227	1.53117	2.4135	0.868712	1.00744	0.914063	-1.13585	1.00758e-09	down
ENSMUSG00000027316.8	Gfra4	69.5312	1.0156	0.780405	0.779474	0.246205	0.465235	0.353476	-1.13589	0.0176751	down
ENSMUSG00000056679.6	Gpr173	224.955	1.14495	0.962518	1.57033	0.389379	0.666688	0.591584	-1.13658	2.36923e-05	down
ENSMUSG00000072082.5	Ccnf	1270.08	5.86032	4.98262	7.60349	2.61816	3.15536	2.84993	-1.13662	1.33991e-14	down
ENSMUSG00000040940.11	Arhgef1	2193.63	14.1887	12.0531	13.9556	3.59993	4.3916	9.85889	-1.13672	2.15486e-05	down
ENSMUSG00000050107.2	Gsg2	380.673	2.55542	1.8709	2.89833	0.88776	1.39815	1.15889	-1.1389	4.41262e-07	down
ENSMUSG00000021209.5	Ppp4r4	133.927	0.522551	0.656427	0.779127	0.216739	0.373668	0.342535	-1.1391	0.00233031	down
ENSMUSG00000026873.3	Phf19	73.7527	0.372182	0.259966	0.46244	0.121158	0.273879	0.239517	-1.13952	0.0166805	down
ENSMUSG00000059834.6	Sclt1	432.295	2.95956	2.9229	4.30002	1.47577	1.43371	1.84195	-1.13993	1.03951e-07	down
ENSMUSG00000053004.8	Hrh1	116.421	0.466585	0.527023	0.648632	0.218208	0.280193	0.276374	-1.14013	0.00170811	down
ENSMUSG00000046329.8	Slc25a23	1284.3	7.22247	5.41055	8.90921	2.89704	3.68643	3.88111	-1.14033	8.16938e-14	down
ENSMUSG00000048355.2	Arxes1	310.979	3.46359	3.98822	2.90405	1.76506	1.21856	1.903	-1.1405	0.000610697	down
ENSMUSG00000031217.8	Efnb1	3542.68	19.46	18.6175	20.1918	6.96976	8.9967	12.0364	-1.14087	2.58365e-14	down
ENSMUSG00000000253.6	Gmpr	2138.02	25.4503	20.1582	27.7291	9.13662	13.5014	12.6543	-1.14106	2.18854e-24	down
ENSMUSG00000047409.7	Ctdspl	552.162	2.11844	2.17507	2.56773	0.686691	1.12829	1.37875	-1.14164	2.3615e-07	down
ENSMUSG00000022791.10	Tnk2	2674.29	14.4093	10.6557	11.6186	4.47318	5.96189	7.82222	-1.14194	5.24827e-08	down
ENSMUSG00000017491.7	Rarb	50.039	0.294063	0.200613	0.397036	0.109253	0.175975	0.1273	-1.14254	0.0471195	down
ENSMUSG00000018509.2	Cenpv	325.24	6.45108	4.49935	7.8905	2.74244	3.40323	3.05434	-1.14281	2.05572e-06	down
ENSMUSG00000026278.8	Bok	592.114	8.0892	6.61092	7.49055	2.57407	3.09021	4.86004	-1.14328	8.44687e-07	down
ENSMUSG00000018604.11	Tbx3	1075.58	4.13166	4.37811	3.95307	2.01585	1.90526	2.14513	-1.14364	2.54651e-11	down
ENSMUSG00000006715.4	Gmnn	552.924	8.86271	10.0445	11.5903	3.23394	6.47452	4.97391	-1.14402	3.63013e-06	down
ENSMUSG00000042320.8	Prox2	152.608	1.04026	0.973205	1.02492	0.433592	0.42892	0.561043	-1.14429	0.0003412	down
ENSMUSG00000013033.10	Lphn1	4984.13	11.184	10.2983	12.2018	4.49095	6.52052	6.31148	-1.14472	7.26225e-27	down
ENSMUSG00000061353.5	Cxcl12	9544.92	43.9327	49.8001	62.9448	21.9731	24.0414	25.2372	-1.14484	4.10127e-28	down
ENSMUSG00000020871.7	Dlx4	203.824	1.82232	1.50913	1.91382	0.868467	0.803614	0.858927	-1.14494	1.61512e-05	down
ENSMUSG00000048856.8	Slc25a47	81.5711	0.751171	0.911824	1.10247	0.249572	0.327977	0.735318	-1.14513	0.0382979	down
ENSMUSG00000028188.7	Spata1	222.196	2.12249	1.89163	1.85123	0.91266	1.143	0.655189	-1.14552	0.000366893	down
ENSMUSG00000074749.4	Plk1s1	649.037	5.23356	5.20868	5.90474	2.10836	3.52579	2.08525	-1.14577	1.73865e-06	down
ENSMUSG00000045275.8	Lca5l	60.6239	0.595448	0.312664	0.38175	0.211565	0.140032	0.141542	-1.14602	0.0413788	down
ENSMUSG00000022837.7	Iqcb1	1088.34	11.2814	9.18783	11.5009	4.1697	5.6886	4.94565	-1.14729	6.6954e-18	down
ENSMUSG00000073705.3	Apitd1	126.018	2.0112	2.21496	2.57274	0.818621	0.732691	1.51006	-1.14771	0.00495266	down
ENSMUSG00000027699.9	Ect2	2034	9.00177	7.3309	11.2012	3.80227	4.87358	4.19331	-1.14889	1.08639e-17	down
ENSMUSG00000078502.3	Gm13212	169.983	0.69705	0.972165	0.826957	0.374069	0.422765	0.382212	-1.15003	0.000948402	down
ENSMUSG00000092203.1	1110038B12Rik	2174.51	69.4922	59.0233	72.4586	21.1934	24.636	37.3538	-1.1502	4.96999e-15	down
ENSMUSG00000048402.8	Gli2	264.339	0.784033	0.605389	0.754087	0.283012	0.320153	0.43101	-1.15026	2.05621e-06	down
ENSMUSG00000033088.11	Triobp	1637.76	4.5675	7.44404	9.35258	1.78231	2.63907	7.09407	-1.1509	2.31935e-07	down
ENSMUSG00000071266.7	Zfp946	635.936	4.21794	3.32619	4.41696	1.71643	2.49434	1.83021	-1.15123	8.33974e-09	down
ENSMUSG00000035273.8	Hpse	145.56	0.822323	0.696506	1.07265	0.348718	0.448913	0.383956	-1.15238	0.000476654	down
ENSMUSG00000000028.8	Cdc45	660.954	6.31324	4.59454	6.81694	2.39571	2.71048	2.82489	-1.15245	1.27098e-12	down
ENSMUSG00000037563.8	Rps16	26190.5	748.375	749.489	663.151	296.948	313.2	408.916	-1.15376	1.04501e-16	down
ENSMUSG00000024613.8	Tcof1	1683.06	6.81609	6.45643	7.38427	2.1965	3.4379	3.77172	-1.15418	4.53515e-14	down
ENSMUSG00000024197.9	Plin3	3162.12	26.8572	24.3901	27.4135	8.22279	11.0205	18.1282	-1.1545	1.23676e-08	down
ENSMUSG00000019539.4	Rcn3	4677.03	61.7492	51.8968	63.0046	13.8516	23.5991	49.6608	-1.15601	0.0288049	down
ENSMUSG00000035473.4	Galm	731.915	5.71274	5.02756	7.19075	1.94285	3.71753	2.75638	-1.1562	4.27964e-08	down
ENSMUSG00000051977.7	Prdm9	440.45	3.00377	3.43259	4.22291	1.5158	1.67102	1.68529	-1.15655	2.66201e-06	down
ENSMUSG00000036699.6	Zcchc12	89.966	0.62655	0.626974	0.944421	0.411676	0.332852	0.245871	-1.15701	0.0165072	down
ENSMUSG00000041431.10	Ccnb1	2684.48	19.759	16.682	27.3162	8.10846	11.1231	9.15934	-1.1578	5.17089e-15	down
ENSMUSG00000025001.5	Hells	828.687	2.71826	2.20649	2.97268	0.990841	1.40832	1.29126	-1.15786	3.20086e-15	down
ENSMUSG00000052609.7	Plekhg3	662.54	2.36715	1.98791	2.89479	0.783328	1.08708	1.51706	-1.15841	1.34888e-07	down
ENSMUSG00000014776.6	Nol3	1564.37	10.3137	10.5529	8.05262	4.66176	4.45591	4.38508	-1.15857	1.57074e-08	down
ENSMUSG00000027490.10	E2f1	1595.07	10.6624	9.23928	11.5802	3.85175	4.9274	5.8782	-1.15886	2.34471e-19	down
ENSMUSG00000018570.10	2810408A11Rik	127.463	1.16406	1.02857	1.6516	0.680008	0.856354	0.453147	-1.15935	0.00295747	down
ENSMUSG00000005410.4	Mcm5	981.755	5.44478	4.65137	5.74689	2.17351	3.78566	2.5446	-1.15962	2.29275e-11	down
ENSMUSG00000042436.6	Mfap4	245.648	2.5665	2.20605	2.99877	0.949979	1.51275	1.26703	-1.1605	1.38407e-05	down
ENSMUSG00000063160.6	Numbl	2547.49	7.10976	10.0386	9.06075	2.01992	2.48306	4.13968	-1.16055	4.23821e-21	down
ENSMUSG00000050270.6	Tmem220	404.073	4.60539	4.06557	5.12128	1.76742	2.78045	1.9799	-1.16082	3.60237e-07	down
ENSMUSG00000027230.9	Creb3l1	2563.18	17.97	16.6523	18.2963	5.55539	8.04921	11.3987	-1.16194	2.29663e-10	down
ENSMUSG00000026188.5	Tmem169	89.1028	0.851922	0.400964	0.581828	0.271279	0.23555	0.296258	-1.1644	0.0120932	down
ENSMUSG00000024299.10	Adamts10	1116.51	5.11957	4.71115	5.53856	1.93247	2.4338	3.13509	-1.16486	1.62845e-14	down
ENSMUSG00000062248.5	Cks2	1846.34	49.0191	46.3635	47.7408	18.3476	24.5901	23.9344	-1.16489	5.16716e-21	down
ENSMUSG00000040537.10	Adam22	117.099	0.212493	0.201762	0.255878	0.107927	0.039539	0.155996	-1.16677	0.0345757	down
ENSMUSG00000025758.5	Plk4	1247.34	6.71522	5.2464	7.74352	2.78116	3.68411	2.73579	-1.16718	2.95288e-10	down
ENSMUSG00000072789.3	Gm10420	849.611	12.8022	22.9014	12.1216	8.29807	7.43902	6.80573	-1.1676	0.000479954	down
ENSMUSG00000066842.11	Hmcn1	54.5474	0.069089	0.053998	0.048322	0.090976	0.019141	0.031972	-1.16969	0.0374885	down
ENSMUSG00000050822.7	Slc29a4	318.593	1.98566	1.61817	2.6266	0.732574	0.936936	1.19154	-1.17139	3.49305e-06	down
ENSMUSG00000041842.8	Fhdc1	255.776	1.38859	0.803403	1.23686	0.417369	0.521747	0.593629	-1.17212	2.01421e-05	down
ENSMUSG00000040658.6	BC048355	166.414	3.80992	2.04036	2.27924	1.26223	1.28368	1.15006	-1.1735	0.00183772	down
ENSMUSG00000056596.8	Trnp1	107.953	1.45957	0.974605	1.51182	0.63666	0.419436	0.699904	-1.17394	0.00318013	down
ENSMUSG00000045107.4	1810063B07Rik	347.259	3.48521	2.79604	1.76365	1.10363	1.33736	1.31353	-1.17458	0.000328802	down
ENSMUSG00000055692.11	Tmem191c	164.207	2.79158	2.71613	1.80537	1.24682	0.574538	1.65999	-1.17543	0.0131007	down
ENSMUSG00000005357.8	Slc1a6	1855.88	15.1202	13.3612	19.8801	6.37455	7.80162	7.91461	-1.1755	3.32267e-20	down
ENSMUSG00000031486.7	Gpr124	4019.44	12.5825	11.999	14.9691	4.88676	5.87926	7.48044	-1.17688	1.20064e-21	down
ENSMUSG00000036306.3	Lzts1	714.467	6.34481	6.34902	7.4754	2.25695	2.78508	4.31557	-1.17838	1.24387e-07	down
ENSMUSG00000023206.9	Il15ra	196.462	2.46839	2.36063	2.2445	1.07583	1.11158	0.911541	-1.17913	5.82215e-05	down
ENSMUSG00000072451.3	Gm10359	5281.69	66.097	103.722	65.7448	35.4334	28.239	46.7415	-1.17992	0.00660788	down
ENSMUSG00000035722.9	Abca7	1948.43	5.59326	4.27418	6.03101	1.78718	2.03031	3.48834	-1.18023	6.08889e-09	down
ENSMUSG00000020866.10	Cacna1g	418.526	1.10109	1.53435	1.66228	0.461951	0.658577	0.679549	-1.18176	4.89744e-09	down
ENSMUSG00000024446.7	Rpp21	225.878	5.41203	6.27742	6.46021	1.94739	1.45124	4.77838	-1.18293	0.00719384	down
ENSMUSG00000049422.6	Chchd10	434.186	9.15559	9.97446	5.25907	4.46267	2.81679	3.90505	-1.18328	0.0015513	down
ENSMUSG00000071073.4	Gm88	165.575	2.28992	1.94892	2.23465	0.511634	0.654133	1.85618	-1.18364	0.0166748	down
ENSMUSG00000021367.7	Edn1	141.673	1.12029	0.924392	1.22819	0.527565	0.447499	0.496895	-1.18391	0.000467656	down
ENSMUSG00000041936.10	Agrn	24461.4	77.3083	67.5	80.0357	24.6539	29.6673	46.1989	-1.184	2.15948e-18	down
ENSMUSG00000056481.6	Cd248	349.916	2.3697	2.21356	2.83478	0.649682	0.984537	1.81895	-1.18427	0.000479954	down
ENSMUSG00000002870.7	Mcm2	2120.95	10.877	10.6273	12.5398	4.19602	5.01016	6.44538	-1.1843	5.59518e-18	down
ENSMUSG00000035878.7	Agphd1	613.952	2.25575	1.67169	2.69717	0.867658	1.16299	1.00794	-1.18437	1.1791e-10	down
ENSMUSG00000015027.9	Galns	1229.39	9.5778	7.54403	11.1459	3.06028	4.26343	5.51804	-1.18437	9.86709e-13	down
ENSMUSG00000026556.9	Vangl2	1727.28	5.72885	5.81111	5.28943	1.90391	2.5324	2.62288	-1.18445	4.45728e-20	down
ENSMUSG00000050240.8	Hic2	518.707	1.55148	1.25762	1.62491	0.594357	0.620746	0.800032	-1.18447	1.66646e-10	down
ENSMUSG00000085401.1	Slc39a1-ps	138.317	2.01625	3.39785	2.04652	1.20609	0.83195	1.39146	-1.18517	0.0115724	down
ENSMUSG00000008855.10	Hdac5	5124.11	26.8856	22.8619	24.3058	11.3569	14.0806	17.3614	-1.18563	2.29454e-08	down
ENSMUSG00000058571.4	Gpc6	1569.7	4.20119	3.52347	4.97684	1.66892	2.07994	2.09691	-1.1857	1.77387e-24	down
ENSMUSG00000038112.8	AW551984	4663.73	23.1899	16.6998	22.5454	7.8636	10.8743	9.63578	-1.18625	5.90195e-30	down
ENSMUSG00000048012.12	Zfp473	71.6899	0.191719	0.099583	0.450485	0.038511	0.212347	0.11459	-1.18637	0.0231809	down
ENSMUSG00000023991.9	Foxp4	1583.28	9.30042	8.1185	6.39951	2.59366	2.7325	5.34004	-1.18807	8.621e-07	down
ENSMUSG00000001665.4	Gstt3	76.3652	0.944175	0.533459	0.804792	0.253008	0.260512	0.505923	-1.18814	0.0197595	down
ENSMUSG00000001270.8	Ckb	2962.44	39.4386	36.7484	31.2939	9.93676	11.2228	29.4749	-1.18831	0.0374885	down
ENSMUSG00000022415.6	Syngr1	155.155	2.1358	1.36052	2.42521	0.504406	0.928138	1.19633	-1.18853	0.00274813	down
ENSMUSG00000063605.5	Ccdc102a	694.119	5.88443	6.44908	5.64455	2.28106	2.43951	3.55018	-1.18854	1.24278e-06	down
ENSMUSG00000068740.6	Celsr2	294.83	0.758256	0.508483	0.82135	0.167317	0.175306	0.411004	-1.18949	0.00179239	down
ENSMUSG00000023484.7	Prph	73.0401	0.706227	0.81038	0.679419	0.202765	0.418317	0.351317	-1.1897	0.0166302	down
ENSMUSG00000016624.8	Phf21b	61.8376	0.446327	0.311511	0.265374	0.122637	0.119677	0.14587	-1.18975	0.0237628	down
ENSMUSG00000031150.6	Ccdc120	187.834	0.95134	0.773142	1.14744	0.397579	0.44704	0.467492	-1.19018	3.11655e-05	down
ENSMUSG00000021990.8	Spata13	145.616	0.414584	0.338984	0.453772	0.105372	0.179966	0.1984	-1.19037	0.00105513	down
ENSMUSG00000019066.7	Rab3d	1040.06	4.98614	4.03396	6.16671	1.91753	2.45704	2.37668	-1.19094	9.47925e-16	down
ENSMUSG00000035203.8	Epn1	3343.46	26.0149	22.3329	23.5008	13.1423	11.2792	16.3036	-1.19105	1.30176e-12	down
ENSMUSG00000003779.8	Kif20a	2330.85	11.9702	10.711	13.8534	4.3945	6.59951	5.55122	-1.19265	7.90296e-23	down
ENSMUSG00000029096.8	Htra3	3084.36	34.0747	30.2097	37.1589	13.1082	17.3343	22.2089	-1.19509	1.78264e-17	down
ENSMUSG00000062054.6	Iah1	706.311	15.0851	11.2351	15.4106	4.70196	6.59863	7.67634	-1.19535	1.84224e-11	down
ENSMUSG00000006019.9	Dhx34	783.836	4.4393	3.26321	3.23352	1.10069	1.34687	2.38128	-1.19589	1.31221e-05	down
ENSMUSG00000053216.7	Btn2a2	204.984	1.42815	1.24887	2.19826	0.511333	0.861159	0.845356	-1.19596	0.000185737	down
ENSMUSG00000045039.9	Megf8	6400.33	12.2565	11.5795	11.5888	3.71003	4.99762	7.61643	-1.19639	5.21701e-12	down
ENSMUSG00000032368.8	Zic1	428.74	1.58049	1.52865	1.47571	0.448589	0.703499	0.745182	-1.19653	1.56765e-08	down
ENSMUSG00000014164.7	Klhl3	103.949	0.551423	0.464244	0.833534	0.130826	0.223622	0.518216	-1.19659	0.0247555	down
ENSMUSG00000040428.10	Plekha4	853.981	7.4078	6.71293	8.36737	2.97569	4.2	5.74699	-1.19687	5.00202e-05	down
ENSMUSG00000028226.7	Mmp16	224.103	0.924296	0.72699	1.03103	0.326643	0.502126	0.330952	-1.19821	0.000228628	down
ENSMUSG00000022217.8	Fam158a	464.933	11.5676	8.72865	7.73503	4.0322	4.54352	4.49159	-1.19897	6.74825e-07	down
ENSMUSG00000079478.2	Sssca1	1341.8	14.6453	8.79491	10.2159	2.88922	3.30584	8.31732	-1.20058	0.0166766	down
ENSMUSG00000035683.7	Melk	900.442	5.5833	4.62076	6.44406	2.09759	3.0814	2.31688	-1.20117	1.03249e-12	down
ENSMUSG00000003863.9	Ppfia3	165.827	2.49523	1.0329	1.11503	0.310394	0.664675	1.24245	-1.20317	0.00925429	down
ENSMUSG00000028789.10	Adc	2718.29	29.2158	23.5345	28.2057	10.5707	17.1239	21.613	-1.20347	1.06212e-09	down
ENSMUSG00000029547.6	Ints1	2570.19	7.30309	5.83016	6.49743	1.55042	2.2428	5.31801	-1.2039	0.0213997	down
ENSMUSG00000020635.7	Fkbp1b	254.051	4.65047	4.32548	5.1124	1.94293	1.85031	2.5114	-1.20412	2.55636e-06	down
ENSMUSG00000029869.6	Ephb6	1206.84	5.8085	5.03687	6.66739	1.71448	2.23604	4.07282	-1.20528	9.07625e-07	down
ENSMUSG00000057329.6	Bcl2	405.16	1.05283	0.909573	1.10143	0.317175	0.608917	0.471901	-1.20591	4.02256e-07	down
ENSMUSG00000028066.9	Pmf1	572.725	12.1655	8.65639	10.9694	3.01263	5.27481	6.16385	-1.20649	3.60237e-07	down
ENSMUSG00000028344.5	Invs	459.391	1.51467	1.31974	1.68911	0.748543	0.688045	0.584159	-1.20684	5.66814e-08	down
ENSMUSG00000050447.8	Lypd6	646.155	3.25846	2.86147	4.00708	1.44601	1.50907	1.59248	-1.20744	6.66103e-12	down
ENSMUSG00000071701.4	Gm6604	55.2941	0.228121	0.42039	0.314368	0.116219	0.134112	0.189762	-1.21132	0.0434532	down
ENSMUSG00000004099.8	Dnmt1	4865.91	16.7541	14.6895	19.0471	6.01992	7.45582	9.23655	-1.21152	7.20308e-27	down
ENSMUSG00000025081.7	Tdrd1	71.2974	0.296752	0.19995	0.266031	0.088504	0.061633	0.183594	-1.21194	0.0343213	down
ENSMUSG00000023826.7	Park2	59.2968	1.20475	0.790366	0.815638	0.260569	0.283447	0.827998	-1.21197	0.0292239	down
ENSMUSG00000024955.7	Esrra	1697.69	16.235	14.0333	12.3307	3.97708	4.43349	11.6691	-1.21328	0.0285937	down
ENSMUSG00000036545.8	Adamts2	273.645	0.982473	1.07491	1.0643	0.311666	0.384382	0.52442	-1.21344	5.87232e-06	down
ENSMUSG00000025408.9	Ddit3	2990.05	56.1136	58.1463	69.1139	23.3161	28.0345	32.8399	-1.21354	9.97864e-23	down
ENSMUSG00000024947.10	Men1	1657.85	11.5455	9.81427	10.8936	3.31976	3.90602	6.50174	-1.21458	1.20435e-09	down
ENSMUSG00000028642.6	4930538K18Rik	70.8092	1.12031	0.580503	0.978777	0.433035	0.368981	0.351543	-1.21481	0.0164191	down
ENSMUSG00000035455.6	Fignl1	1282.65	8.51315	6.90996	8.54269	3.11747	3.4949	3.93926	-1.21506	7.54e-23	down
ENSMUSG00000043664.6	Tmem221	184.406	2.20234	1.72525	2.66606	0.408316	1.39464	1.20465	-1.21575	0.00504318	down
ENSMUSG00000091207.1	Purb	495.52	7.49537	8.76451	7.39093	3.36912	2.40754	4.87506	-1.21625	6.18511e-05	down
ENSMUSG00000022475.11	Hdac7	1835.27	8.52025	9.78965	11.4095	3.30152	3.47292	6.05574	-1.21737	4.14795e-11	down
ENSMUSG00000010307.5	Tmem86a	949.471	10.8186	7.99089	10.1954	4.02243	4.43405	4.40196	-1.21753	6.62978e-17	down
ENSMUSG00000057411.7	Fam173a	665.166	17.7256	14.4215	14.1963	4.17687	7.83433	8.84813	-1.21786	5.44792e-07	down
ENSMUSG00000036622.8	Atp13a2	1136.33	6.05552	5.07637	4.83347	1.7432	1.70924	3.88048	-1.2189	3.68969e-05	down
ENSMUSG00000061186.8	Sfmbt2	171.686	0.378815	0.357267	0.505678	0.157354	0.187857	0.182605	-1.21902	3.4681e-05	down
ENSMUSG00000039715.8	Wdr34	597.732	6.54118	5.013	7.23926	1.77427	3.28065	3.59909	-1.21908	3.5095e-08	down
ENSMUSG00000080935.1	Got2-ps1	324.851	4.30508	4.81171	4.44158	0.908004	1.38592	4.00054	-1.22084	0.00973165	down
ENSMUSG00000041607.10	Mbp	286.438	1.67945	1.15321	1.37823	0.542218	0.490357	0.675954	-1.22172	1.71705e-05	down
ENSMUSG00000028613.8	Lrp8	578.041	1.875	1.93747	2.64746	0.59353	0.890176	0.835282	-1.22338	4.44182e-10	down
ENSMUSG00000025407.5	Gli1	98.4079	0.671837	0.331097	0.470739	0.181166	0.165546	0.328846	-1.22456	0.00990433	down
ENSMUSG00000021357.7	Exoc2	2994.49	12.7874	11.4831	14.237	5.07987	5.91879	6.08025	-1.22469	1.13078e-42	down
ENSMUSG00000032586.4	Traip	307.545	2.0013	1.94597	2.27124	0.691069	0.999246	1.08898	-1.22515	1.2353e-07	down
ENSMUSG00000062563.8	Cys1	169.31	2.20356	2.18232	2.46161	0.591818	1.06461	1.0604	-1.22561	0.000123187	down
ENSMUSG00000051378.10	Kif18b	1291.65	6.79242	6.4169	8.30382	2.51203	3.67262	3.39113	-1.22575	5.53573e-19	down
ENSMUSG00000041974.8	2310008H04Rik	1531.66	8.44779	7.11678	10.2782	3.38596	4.34909	3.84894	-1.22678	4.7515e-22	down
ENSMUSG00000043510.6	Hscb	694.421	18.232	13.4916	16.4146	6.58813	6.49759	8.02756	-1.22726	3.63157e-12	down
ENSMUSG00000007570.8	Fance	833.854	9.74563	9.61813	10.9781	4.39877	4.6795	7.27719	-1.22751	1.44261e-07	down
ENSMUSG00000013367.4	Iglon5	126.693	0.947016	0.813002	0.86625	0.303221	0.562079	0.313142	-1.22915	0.00189751	down
ENSMUSG00000022639.7	5330426P16Rik	757.982	7.45799	5.2193	7.21108	2.62605	3.05519	2.96653	-1.2298	1.17854e-14	down
ENSMUSG00000006395.9	Hyi	305.329	6.39987	6.57562	7.85969	2.47801	3.00542	3.83427	-1.2303	4.62143e-07	down
ENSMUSG00000062591.5	Tubb4	54.3952	0.499107	0.314817	0.531724	0.168429	0.228798	0.186188	-1.23128	0.019894	down
ENSMUSG00000069682.3	Gm10275	2604.3	127.421	52.1726	115.419	33.8	46.3647	48.1905	-1.23135	9.73272e-08	down
ENSMUSG00000058173.4	BC017612	246.87	5.41323	4.84568	3.69886	2.2054	1.57007	2.36099	-1.23146	0.000344511	down
ENSMUSG00000028763.10	Hspg2	43213.6	55.6515	51.927	59.1868	13.1393	19.4081	43.497	-1.23149	0.0201306	down
ENSMUSG00000022978.10	2610039C10Rik	449.844	6.93064	5.54999	4.88303	2.46602	2.35953	2.44573	-1.23205	1.93779e-07	down
ENSMUSG00000050379.9	44810	664.706	3.27196	2.43034	3.66227	1.0944	1.45527	1.59926	-1.23332	2.39537e-13	down
ENSMUSG00000023571.4	Fam132a	866.434	12.5545	11.1871	12.4736	4.32196	5.39349	6.40379	-1.23354	4.89863e-16	down
ENSMUSG00000028312.12	Smc2	2642.97	9.13748	7.46868	10.1757	3.48412	4.26269	4.13632	-1.23399	1.34454e-38	down
ENSMUSG00000020888.10	Dvl2	1427.32	7.51932	5.72518	7.37052	2.84996	2.99461	5.71334	-1.23414	2.17715e-06	down
ENSMUSG00000068373.7	D430041D05Rik	254.051	0.802501	0.479101	0.589481	0.184261	0.32576	0.150639	-1.23472	0.0001277	down
ENSMUSG00000020814.7	Mxra7	2384.85	24.6286	25.2312	29.1792	16.4322	16.3479	17.4539	-1.23475	3.11635e-21	down
ENSMUSG00000063556.3	Gm10132	4425.9	122.676	212.869	106.822	62.712	69.0147	69.8577	-1.23491	0.00958948	down
ENSMUSG00000038793.8	Lefty1	62.1354	0.726576	0.627814	0.828879	0.20493	0.324435	0.39931	-1.23508	0.0136678	down
ENSMUSG00000036863.6	Syde2	556.596	1.96085	1.6202	1.96188	0.692712	0.968316	0.788313	-1.23551	3.44677e-12	down
ENSMUSG00000024378.3	Stard4	693.086	2.6474	1.99071	3.02685	0.843267	1.35751	1.13575	-1.23563	7.80575e-11	down
ENSMUSG00000038564.7	Ift172	2155.87	7.09288	6.33731	8.47076	2.78708	3.46213	3.37823	-1.23649	2.36982e-32	down
ENSMUSG00000048138.8	Dmrt2	149.979	1.29162	0.993913	1.20472	0.375164	0.9235	0.253715	-1.23779	0.0159033	down
ENSMUSG00000002324.7	Rec8	71.4632	0.833887	0.330706	0.679069	0.189124	0.303885	0.32767	-1.23798	0.0198784	down
ENSMUSG00000025823.8	Pdia4	19078.1	143.293	121.174	158.257	55.1343	66.2542	63.8802	-1.23836	1.02135e-70	down
ENSMUSG00000073434.4	Wdr90	439.806	1.31635	1.06868	1.61371	0.336636	0.798017	0.647785	-1.2385	9.68857e-06	down
ENSMUSG00000036864.7	BC053749	215.047	1.89023	1.18499	2.6175	0.548755	0.926701	0.868636	-1.23982	0.000329427	down
ENSMUSG00000068205.7	Macrod2	61.1897	0.215372	0.463038	0.293189	0.163841	0.169284	0.23148	-1.24063	0.0361069	down
ENSMUSG00000037161.7	4930583H14Rik	278.548	4.64493	3.74909	3.83981	1.27514	2.19641	1.88801	-1.2417	1.6832e-07	down
ENSMUSG00000033871.8	Ppargc1b	723.653	3.62341	3.3982	4.00064	1.0958	1.00171	2.88619	-1.24181	0.000186149	down
ENSMUSG00000040327.8	Cul9	1453.4	3.5296	3.1621	3.5084	1.09051	1.06212	2.37942	-1.24333	2.01605e-06	down
ENSMUSG00000026196.7	Bard1	749.107	2.48527	2.06777	2.72921	0.89618	1.12742	1.1625	-1.24365	2.97512e-18	down
ENSMUSG00000004098.7	Col5a3	490.052	1.59387	1.39743	1.43634	0.495958	0.576374	0.878975	-1.24441	1.54354e-07	down
ENSMUSG00000029049.7	Morn1	118.265	1.27382	1.39414	1.08866	0.76722	0.498573	0.353045	-1.24622	0.008042	down
ENSMUSG00000032666.10	1700025G04Rik	1935.11	3.70106	3.28421	4.13508	1.66541	1.8784	1.78717	-1.24715	1.88398e-33	down
ENSMUSG00000086488.1	1600020E01Rik	172.76	1.86227	1.42681	1.33022	1.05759	0.879179	0.348358	-1.24972	0.00491923	down
ENSMUSG00000038203.11	Hoxa13	486.543	3.69458	3.84575	3.99213	1.19515	1.97899	1.74109	-1.2517	2.18002e-09	down
ENSMUSG00000074277.3	Phldb3	473.128	4.19651	4.00605	3.07142	1.20092	0.879583	2.9578	-1.25196	0.00246056	down
ENSMUSG00000040820.8	Hlcs	794.486	3.00871	2.48313	3.40786	1.33909	1.40386	1.19766	-1.2524	3.71821e-16	down
ENSMUSG00000086566.1	2810429I04Rik	76.0222	0.327834	0.424606	0.527391	0.213415	0.118995	0.150803	-1.25263	0.0149223	down
ENSMUSG00000078794.2	Dact3	1065.99	7.16515	6.38491	7.09828	3.08518	2.79608	3.03425	-1.25301	1.97898e-14	down
ENSMUSG00000031262.6	Cenpi	628.64	3.73521	2.87175	4.60694	1.44789	1.87011	1.49394	-1.25306	4.04674e-10	down
ENSMUSG00000041859.9	Mcm3	1738.09	10.369	8.70457	13.11	3.94693	5.28787	4.68584	-1.25489	3.44518e-21	down
ENSMUSG00000029636.7	Wasf3	433.071	2.14287	1.62396	2.22918	0.917161	0.690006	0.941278	-1.25529	2.0151e-07	down
ENSMUSG00000040312.8	Cchcr1	736.652	6.03607	5.39995	6.04666	2.23038	2.89765	3.03002	-1.25579	3.93786e-12	down
ENSMUSG00000029714.7	Gigyf1	1363.85	4.7774	4.52503	4.3965	1.41201	1.88585	2.7665	-1.2578	5.34807e-10	down
ENSMUSG00000002980.8	Bcam	6249.29	54.6722	42.9432	45.6222	15.0691	22.7035	28.2406	-1.26043	2.04214e-15	down
ENSMUSG00000030254.9	Rad18	762.555	4.86129	3.79351	5.27587	1.4449	2.21333	2.42277	-1.26063	1.83562e-14	down
ENSMUSG00000051359.8	Ncald	103.309	0.616228	0.524382	0.510895	0.248014	0.147232	0.247145	-1.26234	0.00426743	down
ENSMUSG00000066800.3	Rnasel	476.534	1.97418	1.51059	2.13016	0.614939	1.02109	0.808673	-1.2636	6.32814e-10	down
ENSMUSG00000039081.8	Zfp503	1246.94	6.47368	5.56689	4.02959	2.03452	2.48654	2.52501	-1.2641	6.08628e-09	down
ENSMUSG00000045328.7	Cenpe	1931.67	4.27962	3.73874	5.70756	1.62482	2.20262	2.07509	-1.26546	5.55673e-21	down
ENSMUSG00000028957.6	Per3	1647.21	5.00075	4.77498	6.09142	2.01156	2.23459	2.55781	-1.26611	4.90827e-25	down
ENSMUSG00000037020.9	Wdr62	263.23	1.39769	1.05513	1.49218	0.345863	0.615261	0.752595	-1.26621	0.000317997	down
ENSMUSG00000049551.2	Fzd9	366.559	3.23173	2.90015	2.59754	1.02877	1.2616	1.51407	-1.26756	1.2478e-07	down
ENSMUSG00000038732.8	Mboat1	884.784	6.32278	5.06708	6.39206	2.33284	2.82148	2.19058	-1.26775	6.88769e-15	down
ENSMUSG00000020882.10	Cacnb1	3587	28.311	24.0007	27.8262	9.42997	13.6838	14.8733	-1.26794	4.19334e-24	down
ENSMUSG00000021831.7	Ero1l	9743.6	36.4824	38.8155	49.9271	13.3884	20.3831	20.7314	-1.2681	7.72418e-22	down
ENSMUSG00000079553.3	Kifc1	2317.83	18.1321	16.3366	23.808	5.89135	9.02274	9.88846	-1.26865	2.11685e-16	down
ENSMUSG00000050373.7	Snx21	1009.19	7.93491	7.45894	7.86921	3.04892	2.92076	4.52875	-1.26867	4.24413e-07	down
ENSMUSG00000063382.5	Bcl9l	3710.85	13.1029	12.1564	13.1751	3.1342	4.1395	9.75464	-1.27023	0.015101	down
ENSMUSG00000006398.7	Cdc20	1797.66	17.8657	15.8833	22.2003	6.90081	9.8485	7.27579	-1.27364	4.55418e-17	down
ENSMUSG00000030638.6	Sh3gl3	57.6335	0.602491	0.680084	0.675777	0.319666	0.219129	0.29803	-1.27376	0.0188875	down
ENSMUSG00000037894.7	H2afz	5913.93	122.116	96.8247	92.5408	35.8971	42.0963	55.6575	-1.27415	4.25287e-17	down
ENSMUSG00000003346.7	Fam108a	1301.38	18.1324	13.6883	17.0948	3.81771	6.24167	11.3955	-1.27426	6.2674e-06	down
ENSMUSG00000039168.9	Dap	5168.28	66.0814	55.6954	71.3291	22.3069	25.2711	35.5184	-1.27476	4.99373e-22	down
ENSMUSG00000023963.8	Cyp39a1	639.797	3.64401	3.08779	4.94056	1.57022	1.57905	1.78573	-1.27518	2.98638e-11	down
ENSMUSG00000006800.7	Sulf2	5069.28	23.145	19.4516	25.2445	12.5193	14.8968	16.1927	-1.27548	1.06882e-47	down
ENSMUSG00000022945.5	Chaf1b	543.41	5.00955	4.74591	5.81656	1.71048	2.17571	2.85195	-1.27597	2.73305e-10	down
ENSMUSG00000064264.6	Zfp428	134.252	2.3684	2.73063	1.10519	0.705862	0.791476	1.23817	-1.27934	0.0125157	down
ENSMUSG00000020728.9	Ccdc46	224.203	1.35984	1.41662	1.91985	0.604148	0.558996	0.31241	-1.27948	0.000617785	down
ENSMUSG00000029723.9	Tsc22d4	2444.26	14.0046	12.4155	11.5262	4.71523	5.38705	8.12161	-1.27966	1.84266e-09	down
ENSMUSG00000031595.9	Pdgfrl	404.806	4.74617	4.24773	5.39264	2.04952	1.82901	2.17041	-1.28049	2.24166e-09	down
ENSMUSG00000057173.7	Rfx8	224.284	2.85955	1.64605	2.40403	1.27286	1.11258	0.726484	-1.28076	0.000166217	down
ENSMUSG00000030595.8	Nfkbib	328.93	6.48996	5.51873	3.27099	2.58691	0.971599	2.64196	-1.28237	0.00335882	down
ENSMUSG00000071532.4	Gm10335	4318.57	135.341	236.259	116.797	68.1054	72.4453	74.5961	-1.28315	0.0080161	down
ENSMUSG00000063063.6	Ctnna2	72.0703	0.224599	0.22646	0.553299	0.111245	0.09867	0.197813	-1.28371	0.0290775	down
ENSMUSG00000012535.8	Tnpo3	4708.62	21.6742	17.9146	24.7037	8.10867	10.0746	9.46362	-1.28373	3.44211e-58	down
ENSMUSG00000031834.9	Pik3r2	2916.61	20.5291	16.8539	16.6042	5.78627	7.96579	12.0355	-1.28473	5.93074e-11	down
ENSMUSG00000017167.6	Cntnap1	84.0474	0.330697	0.218254	0.345065	0.089984	0.180626	0.092989	-1.28577	0.0070555	down
ENSMUSG00000059013.6	Sh2d3c	250.06	1.52215	1.34121	1.69573	0.310357	0.626306	1.08602	-1.28634	0.00142642	down
ENSMUSG00000068874.7	Selenbp1	1051.38	11.7499	10.4396	12.1917	3.62868	5.95804	5.10032	-1.28788	2.05537e-16	down
ENSMUSG00000036644.9	Tbc1d9b	2540.17	9.81522	9.03462	11.1663	2.97741	4.33363	5.76039	-1.28825	9.08659e-19	down
ENSMUSG00000037010.7	Apln	894.092	5.3605	4.37611	6.05001	1.9622	2.33094	2.38108	-1.28836	2.82176e-21	down
ENSMUSG00000070808.3	Gltscr1	1053.38	4.30257	3.27417	3.26314	1.24466	1.37418	2.02229	-1.28876	2.4596e-10	down
ENSMUSG00000040009.5	Gnaz	85.8691	0.583263	0.368433	0.445238	0.099255	0.18178	0.337594	-1.28881	0.0187076	down
ENSMUSG00000001435.8	Col18a1	20915.3	77.1957	67.9784	83.3737	19.8541	26.2636	52.2123	-1.28969	0.00122984	down
ENSMUSG00000035863.7	Palm	1920.9	15.0828	12.5752	13.2521	4.35059	5.51258	7.75134	-1.28997	2.01594e-13	down
ENSMUSG00000062619.5	2310039H08Rik	166.207	4.95137	5.25564	1.20378	1.79691	1.58529	1.57211	-1.29034	0.0307724	down
ENSMUSG00000086266.1	Igf2as	234.283	1.12853	0.64432	1.15355	0.432374	0.362957	0.331712	-1.29129	7.62343e-05	down
ENSMUSG00000048696.9	Mex3d	1126.78	9.41785	6.71662	6.53771	2.38035	2.29616	3.42488	-1.29137	2.12892e-10	down
ENSMUSG00000024208.9	2900010M23Rik	2361.92	96.5105	82.3492	81.0576	21.057	25.548	66.759	-1.2919	0.0144016	down
ENSMUSG00000019942.6	Cdk1	3578.46	30.5633	21.1757	36.5366	9.30989	11.8394	9.26792	-1.29366	3.45461e-29	down
ENSMUSG00000049999.4	Ppp1r3d	234.091	1.33113	1.25337	1.36788	0.443644	0.636243	0.607785	-1.29389	2.8316e-07	down
ENSMUSG00000053666.4	Gm9917	413.519	1.81801	1.07118	1.68756	0.834711	0.628212	0.388791	-1.29476	0.000342639	down
ENSMUSG00000039377.6	Hlx	840.16	7.94432	6.88254	5.3789	2.26713	2.29885	4.12158	-1.29797	1.51196e-06	down
ENSMUSG00000048481.9	Mypop	222.742	2.2543	1.86468	1.73007	0.571009	0.69838	1.14637	-1.29872	8.22458e-05	down
ENSMUSG00000091747.2	D17H6S56E-5	2901.2	16.5663	13.8084	19.9721	6.42739	7.59122	6.99486	-1.3024	5.38909e-36	down
ENSMUSG00000073988.6	Ttpa	167.259	1.07794	0.684889	1.3817	0.334741	0.593933	0.38045	-1.30257	0.000476332	down
ENSMUSG00000028678.6	Kif2c	971.903	6.61847	5.39393	7.72008	2.1937	3.62801	2.34337	-1.30283	1.87264e-11	down
ENSMUSG00000049641.5	Vgll2	306.029	3.80228	3.62882	3.03192	1.45542	1.45337	1.57266	-1.30318	1.01451e-06	down
ENSMUSG00000039199.4	Zdhhc1	973.204	10.8362	7.73705	10.43	3.1547	3.51235	5.54302	-1.30384	1.4084e-10	down
ENSMUSG00000038900.11	Rpl12	24814.2	379.491	407.83	344.641	146.444	152.276	178.727	-1.30464	3.07088e-22	down
ENSMUSG00000023015.6	Racgap1	3137.3	19.3397	16.402	23.0675	7.28949	9.90527	7.78455	-1.30467	1.62421e-27	down
ENSMUSG00000060214.6	Gm8203	1474.54	39.3678	38.6821	26.3122	15.9939	14.6543	12.7323	-1.30477	1.71766e-07	down
ENSMUSG00000046574.7	Prr12	2167.91	5.92024	5.85368	5.58001	1.77299	1.87165	3.79869	-1.30487	6.63473e-08	down
ENSMUSG00000031955.8	Bcar1	8240.7	52.7184	45.0219	47.798	14.2266	17.3615	30.6748	-1.30604	5.26452e-05	down
ENSMUSG00000039720.6	Got1l1	95.6131	1.1096	1.07193	1.76294	0.577431	0.575017	0.461855	-1.30634	0.00263937	down
ENSMUSG00000023940.8	Sgol1	775.445	4.22641	2.98027	4.85914	1.21815	2.09158	1.75345	-1.3071	5.0433e-11	down
ENSMUSG00000056394.9	Lig1	1257.83	7.08553	7.28695	12.1077	3.06588	3.14874	3.95565	-1.30841	4.42276e-16	down
ENSMUSG00000004415.8	Emid2	1394.93	11.5009	9.92409	9.90445	3.59389	4.49524	5.66538	-1.30898	5.81768e-16	down
ENSMUSG00000062906.5	Hdac10	233.718	1.76474	1.34469	2.31497	0.736841	0.802326	1.01135	-1.30951	3.06935e-07	down
ENSMUSG00000091971.1	Hspa1a	289.15	2.13004	2.45767	0.683137	0.649505	0.750831	0.892413	-1.31007	0.00752088	down
ENSMUSG00000086003.1	B230206L02Rik	83.3402	3.61373	2.80481	2.54335	1.48816	0.960531	1.25157	-1.31014	0.00628244	down
ENSMUSG00000039470.9	Zdhhc2	92.5626	0.417616	0.391692	0.729808	0.27343	0.137873	0.197832	-1.31228	0.0120334	down
ENSMUSG00000039989.7	Cbx4	1102.06	4.03673	3.81141	3.92535	1.09442	1.46219	2.47451	-1.31256	4.00077e-08	down
ENSMUSG00000085741.1	5430405H02Rik	127.402	1.33773	1.21026	1.61458	0.348005	0.265325	1.06082	-1.31267	0.0137804	down
ENSMUSG00000031596.9	Slc7a2	1462.39	3.65573	3.01882	3.79965	1.76882	2.04504	1.63024	-1.31356	1.01216e-32	down
ENSMUSG00000048126.9	Col6a3	149.161	0.367317	0.346741	0.331825	0.147414	0.201395	0.19786	-1.31359	0.000101731	down
ENSMUSG00000041774.7	Ydjc	136.574	1.85573	1.65978	1.15515	0.409251	0.605118	0.624045	-1.3138	0.000502392	down
ENSMUSG00000029510.9	Gpc2	1655.3	8.50647	8.37186	12.4203	2.92915	4.08467	6.11362	-1.3142	2.58682e-17	down
ENSMUSG00000055782.7	Abcd2	335.311	1.00762	1.0375	1.38867	0.582715	0.298495	0.484936	-1.31584	0.000123125	down
ENSMUSG00000011658.8	Fuz	619.278	7.303	6.95653	6.62055	1.74382	2.23041	3.24027	-1.31597	3.0438e-10	down
ENSMUSG00000038370.6	Pcp4l1	192.939	2.47276	2.11174	2.18289	1.24684	0.927172	0.559039	-1.31603	0.00181947	down
ENSMUSG00000029283.10	Cdc7	319.362	2.02751	1.74618	2.0123	0.677955	0.767732	0.699294	-1.31818	1.85417e-09	down
ENSMUSG00000042453.7	Reln	264.553	0.389759	0.354349	0.530351	0.172088	0.116548	0.226173	-1.31845	6.08197e-05	down
ENSMUSG00000073423.3	Zfp414	542.701	10.3788	7.24692	11.8245	2.4361	4.62084	6.95166	-1.32048	0.000112424	down
ENSMUSG00000063838.6	Cdc42ep5	517.876	9.93267	10.9193	9.22624	2.39135	4.76095	5.60606	-1.32094	3.65348e-06	down
ENSMUSG00000032291.8	Crabp1	53.7703	1.12792	1.05501	1.55949	0.515037	0.533683	0.457809	-1.32134	0.0132175	down
ENSMUSG00000019303.8	Psmc3ip	296.082	5.3346	3.28454	5.73089	1.9484	2.05719	1.90747	-1.32146	4.09356e-08	down
ENSMUSG00000061533.8	4930534B04Rik	400.397	1.45845	1.45125	1.88747	0.585639	0.747736	0.85319	-1.32173	2.50163e-09	down
ENSMUSG00000024960.7	Plcb3	5389.38	24.0508	21.0498	25.9447	8.21711	9.93971	11.408	-1.32181	2.33976e-49	down
ENSMUSG00000048520.9	Fbxl13	69.2829	0.638078	0.344595	0.571637	0.393738	0.310519	0.107769	-1.32255	0.0264369	down
ENSMUSG00000037692.8	Ahdc1	3347.59	12.194	15.7032	10.1475	4.92415	5.49502	7.9234	-1.3227	0.00392331	down
ENSMUSG00000029910.8	Mad2l1	1180.2	13.547	12.6697	15.4697	4.39014	6.8472	5.77521	-1.32303	8.29134e-21	down
ENSMUSG00000035934.7	Pknox2	3385.94	19.2463	14.4834	21.1117	6.13098	8.54293	7.91037	-1.32477	1.33219e-33	down
ENSMUSG00000048416.9	Mlf1	300.717	5.41648	4.07401	5.70273	2.10147	2.48868	1.58817	-1.3264	2.74829e-06	down
ENSMUSG00000038569.7	Rad9b	225.261	2.42007	1.73473	3.17575	0.773782	1.33799	0.747154	-1.32654	6.90093e-05	down
ENSMUSG00000081643.1	Gm11605	177.37	3.72898	7.54827	3.3926	1.61468	2.12914	2.59686	-1.32792	0.00479342	down
ENSMUSG00000044548.5	Dact1	505.954	2.44792	2.29187	3.27759	1.08227	1.33508	0.93645	-1.32871	1.64951e-08	down
ENSMUSG00000020893.11	Per1	1954.18	8.10444	7.26389	8.51112	2.43636	3.5775	4.30389	-1.32894	1.03417e-15	down
ENSMUSG00000039936.10	Pik3cd	897.367	3.52387	3.03476	4.17783	1.24445	1.36078	1.94859	-1.32924	2.03756e-11	down
ENSMUSG00000039001.6	Rps21	9958.85	463.588	442.35	417.492	122.014	135.071	304.49	-1.33165	0.00221873	down
ENSMUSG00000015647.8	Lama5	10050.7	16.7345	13.8805	18.888	4.13131	5.65072	10.9753	-1.33277	0.00106711	down
ENSMUSG00000032400.9	Zwilch	1359.64	8.82392	8.70103	12.6968	3.78085	4.02563	3.93122	-1.33294	9.78133e-19	down
ENSMUSG00000030122.9	Ptms	4976.34	75.7068	82.7265	83.5483	32.3743	25.8223	41.8848	-1.33386	1.19699e-13	down
ENSMUSG00000038252.6	Ncapd2	4615.57	18.1813	16.786	22.2078	6.62333	8.17178	8.7396	-1.33412	3.74949e-45	down
ENSMUSG00000029591.8	Ung	206.309	1.94217	1.87204	1.61299	0.720599	0.711524	0.859533	-1.33441	9.28774e-06	down
ENSMUSG00000051235.7	Gen1	621.938	2.98259	2.3647	3.18555	0.939388	1.40043	0.950216	-1.3355	8.30935e-10	down
ENSMUSG00000034209.3	Rasl10a	75.3237	1.67076	1.22917	1.01489	0.446859	0.592739	0.537474	-1.33565	0.00576508	down
ENSMUSG00000046341.4	Gm11223	368.626	5.01766	9.82212	5.60784	3.46459	2.43634	2.56471	-1.3357	0.000807095	down
ENSMUSG00000039748.6	Exo1	415.566	1.44398	1.16757	1.62336	0.490938	0.684444	0.561001	-1.33605	2.3156e-11	down
ENSMUSG00000020219.6	Timm13	1965.49	35.8255	28.0398	25.1671	5.70424	8.57808	23.8164	-1.33622	0.0385858	down
ENSMUSG00000085227.1	6330418K02Rik	62.6872	1.3815	1.02194	1.68247	0.451383	0.478893	0.291853	-1.33712	0.0184018	down
ENSMUSG00000004933.10	Matk	79.7181	0.589288	0.681169	0.583284	0.297912	0.078908	0.29484	-1.33791	0.0388556	down
ENSMUSG00000039741.9	Bahcc1	1384.65	2.54921	2.37598	2.57915	0.688781	0.923776	1.38891	-1.33823	9.08197e-11	down
ENSMUSG00000007872.3	Id3	7112.18	134.884	98.8974	84.0095	29.4434	35.2156	73.0167	-1.33846	0.00533061	down
ENSMUSG00000003199.10	Mpnd	1605.5	19.3875	15.7649	26.4203	5.30424	12.3119	11.443	-1.33975	1.42379e-08	down
ENSMUSG00000014786.7	Slc9a5	1167.13	4.06722	3.64572	4.81809	1.55171	1.65469	1.90379	-1.34059	1.03502e-23	down
ENSMUSG00000093098.1	AC115697.1	204.177	42.6267	68.7665	12.662	22.1338	15.1298	14.7289	-1.34114	0.0325826	down
ENSMUSG00000019989.7	Enpp3	81.7507	0.619763	0.410634	0.599563	0.178148	0.12661	0.352914	-1.3413	0.0117982	down
ENSMUSG00000026779.6	Mastl	1079.79	3.33804	3.42939	4.55341	1.30738	1.80415	1.38989	-1.34154	9.80829e-15	down
ENSMUSG00000020331.3	Hcn2	86.72	0.33354	0.430898	0.764683	0.192735	0.13644	0.283242	-1.34201	0.012354	down
ENSMUSG00000032334.8	Loxl1	2661.73	17.0337	13.5231	13.9104	4.13966	5.7328	8.67029	-1.34247	1.7548e-11	down
ENSMUSG00000038146.7	Notch3	7963.57	19.5772	16.5273	19.2657	5.74563	6.24144	10.9069	-1.34303	6.7512e-14	down
ENSMUSG00000091562.2	Gm9581	162.177	0.574104	0.794947	1.00847	0.308657	0.240692	0.395578	-1.34354	0.000522811	down
ENSMUSG00000024056.9	Ndc80	736.497	6.49632	4.50303	7.97836	2.04214	3.10588	2.54902	-1.34455	1.96417e-11	down
ENSMUSG00000021493.8	Pdlim7	4019.33	42.6244	34.508	28.3399	6.56138	7.71435	22.1446	-1.34644	0.00457171	down
ENSMUSG00000032815.9	Fanca	465.865	3.15159	2.09678	2.8008	0.796555	0.833524	1.20374	-1.34679	1.64535e-12	down
ENSMUSG00000042747.6	Krtcap2	2011.53	66.6001	50.0281	58.0128	16.1174	17.8244	36.6269	-1.3476	5.51792e-09	down
ENSMUSG00000049932.2	H2afx	404.838	6.22296	5.52804	4.78944	2.07906	2.24271	2.4562	-1.34806	7.47602e-09	down
ENSMUSG00000059937.7	Gdap10	181.531	0.549343	0.68351	0.789336	0.241636	0.30612	0.274437	-1.35099	1.41512e-05	down
ENSMUSG00000036339.10	6720456H20Rik	1220.91	4.68736	4.06047	6.32819	1.597	2.11624	2.15518	-1.35267	1.62252e-20	down
ENSMUSG00000019689.4	1110001J03Rik	133.453	6.57583	4.64411	4.18365	2.01998	1.39349	2.7533	-1.35397	0.00165359	down
ENSMUSG00000025409.8	Mbd6	961.658	5.19204	4.00138	5.24537	1.21714	1.57894	3.05166	-1.35531	3.34876e-06	down
ENSMUSG00000036928.8	Stag3	221.143	0.793073	0.868111	1.38822	0.300133	0.54489	0.342444	-1.35576	2.35876e-05	down
ENSMUSG00000039873.4	Neurl2	171.431	4.03116	3.10871	2.21583	1.23096	0.939945	1.6321	-1.35588	0.000910246	down
ENSMUSG00000038540.8	Tmc3	191.05	0.701173	0.46024	0.665265	0.207614	0.276481	0.250075	-1.35602	3.67038e-06	down
ENSMUSG00000055675.5	Kbtbd11	355.89	0.859875	0.938275	1.05058	0.349195	0.370718	0.436716	-1.35633	1.23942e-09	down
ENSMUSG00000006517.4	Mvd	1000	12.448	8.61454	10.9339	2.57873	4.29211	6.29587	-1.35797	3.6619e-08	down
ENSMUSG00000020773.5	Trim47	724.142	7.49194	5.91063	7.28376	2.85651	3.66597	4.18741	-1.35829	2.28981e-08	down
ENSMUSG00000053574.4	4930563E22Rik	121.749	0.83006	0.653492	1.0293	0.342953	0.247374	0.248076	-1.35867	0.00086867	down
ENSMUSG00000043015.8	Tmem194b	308.94	1.87439	1.44557	1.98558	0.585786	0.754323	0.728191	-1.35887	2.61404e-10	down
ENSMUSG00000026864.7	Hspa5	82194	630.229	528.114	678.283	214.174	275.927	251.625	-1.35974	3.60809e-84	down
ENSMUSG00000006678.5	Pola1	825.837	2.97665	2.53315	3.19044	1.03177	1.2355	1.2316	-1.36147	5.9085e-24	down
ENSMUSG00000022215.4	Fitm1	1659.78	45.4961	26.7701	30.2437	9.67895	13.2839	18.8279	-1.36278	1.76761e-09	down
ENSMUSG00000024426.10	Atat1	1185.84	15.4958	11.7115	14.2586	4.75494	7.82565	6.12973	-1.36292	2.13385e-17	down
ENSMUSG00000044139.10	Prss53	174.793	1.57492	1.53882	1.44475	0.369689	0.440203	1.07303	-1.36311	0.00206397	down
ENSMUSG00000030790.7	Adm	690.209	8.31705	9.49031	9.93175	2.89755	4.61198	3.83949	-1.36357	5.04991e-12	down
ENSMUSG00000048327.6	Ckap2l	1864.57	10.25	10.4716	12.6201	3.9478	4.91153	4.59829	-1.36455	7.40971e-29	down
ENSMUSG00000038406.8	Scaf1	4935.9	25.2158	23.1413	25.2811	9.48175	9.5214	17.8711	-1.36556	0.00589115	down
ENSMUSG00000031951.7	Tmem231	925.877	6.09923	5.50132	6.3966	2.07024	2.48999	2.70541	-1.36564	1.66639e-24	down
ENSMUSG00000050328.2	Hoxc12	81.6703	1.77789	1.77388	0.770025	0.447257	0.546574	0.790683	-1.36597	0.0171381	down
ENSMUSG00000046546.3	Fam43a	291	2.13379	1.72656	1.39666	0.730601	0.748402	0.629925	-1.36694	6.41245e-06	down
ENSMUSG00000029177.3	Cenpa	1186.99	19.1965	17.3639	21.7394	6.89512	9.13545	6.19981	-1.36746	4.12477e-13	down
ENSMUSG00000020473.7	Aebp1	3963.01	19.1059	16.6521	23.3577	5.86226	7.43437	10.5098	-1.36869	7.85205e-20	down
ENSMUSG00000021457.8	Sykb	208.088	0.775371	0.587671	1.13137	0.229961	0.309173	0.342756	-1.36916	1.44285e-05	down
ENSMUSG00000040133.2	Gpr176	736.287	3.24046	3.05397	4.37758	1.06234	1.54481	1.69789	-1.36998	1.15834e-13	down
ENSMUSG00000042757.8	Tmem108	105.175	0.452057	0.512455	0.630823	0.182065	0.148621	0.305617	-1.37016	0.00191459	down
ENSMUSG00000019080.7	Mfsd3	120.089	1.30144	0.896701	0.910425	0.160488	0.409604	0.70943	-1.37067	0.0099541	down
ENSMUSG00000089708.1	5330439A09Rik	68.3946	1.16136	1.19972	1.04167	0.423234	0.438332	0.494977	-1.3717	0.00365471	down
ENSMUSG00000039623.8	C330006K01Rik	206.703	1.21085	0.959189	0.899501	0.326171	0.397835	0.498939	-1.3718	5.31201e-06	down
ENSMUSG00000085399.1	9130206I24Rik	97.0491	1.2933	0.615033	0.801863	0.299524	0.213802	0.308738	-1.37221	0.0011015	down
ENSMUSG00000033434.9	Gtpbp6	396.16	6.79104	5.22858	5.07972	2.00459	2.25338	4.03062	-1.37259	0.000314618	down
ENSMUSG00000074405.4	Zfp865	531.786	2.96595	2.82014	1.8083	0.813519	0.845602	1.45027	-1.37896	1.14535e-05	down
ENSMUSG00000040280.9	Ndufa4l2	220.501	3.99385	4.10921	4.79843	1.21634	1.44657	2.52663	-1.37931	2.70969e-05	down
ENSMUSG00000045751.9	Mms22l	548.737	2.79886	2.53648	2.81916	1.12785	1.37834	1.0094	-1.37933	8.31396e-14	down
ENSMUSG00000005237.7	Dnahc2	63.1361	0.093928	0.116724	0.079417	0.038414	0.029974	0.038552	-1.38006	0.0123383	down
ENSMUSG00000085092.1	Gm16867	76.7005	0.361189	0.318304	0.66562	0.066879	0.306841	0.16679	-1.3835	0.026839	down
ENSMUSG00000030814.10	Bcl7c	1449.29	15.9528	15.4181	16.1361	4.89251	5.90282	13.9445	-1.38443	1.85383e-08	down
ENSMUSG00000017146.6	Brca1	810.368	2.24089	2.08505	2.95892	0.899758	0.885627	1.02113	-1.38516	1.51659e-17	down
ENSMUSG00000024660.7	Incenp	2592.12	15.045	14.2312	17.0531	5.25016	6.6086	6.53893	-1.38524	2.51622e-44	down
ENSMUSG00000007440.7	Pcdha11	235.495	0.671854	0.821648	0.969264	0.252269	0.296344	0.426485	-1.38573	5.21655e-06	down
ENSMUSG00000021175.8	Cdca7l	692.888	4.85395	4.06546	6.16991	1.73483	1.93986	2.27144	-1.38701	6.95215e-16	down
ENSMUSG00000027469.9	Tpx2	3970.06	19.092	15.6459	21.7728	6.28196	8.8924	7.3678	-1.38726	3.09956e-43	down
ENSMUSG00000039577.10	Nphp4	245.984	1.19751	0.781247	0.817762	0.207785	0.255953	0.653962	-1.3875	0.00144297	down
ENSMUSG00000053175.9	Bcl3	774.202	9.98814	8.72332	7.87582	5.3994	3.37762	5.25198	-1.38823	7.4022e-10	down
ENSMUSG00000062713.6	Sim2	309.252	3.18333	2.26818	3.46868	0.910606	0.782833	1.82321	-1.38846	5.24469e-05	down
ENSMUSG00000087424.1	5730405O15Rik	63.507	0.593716	0.880606	0.803763	0.239396	0.323354	0.236906	-1.39106	0.00505906	down
ENSMUSG00000032717.8	Mdfi	1208.17	19.5634	16.8019	20.202	3.65762	5.47206	9.96324	-1.39156	6.90415e-07	down
ENSMUSG00000039461.7	Tcta	902.823	11.4018	8.40675	11.68	3.61677	5.16184	3.60116	-1.392	2.41827e-14	down
ENSMUSG00000040987.8	Mill2	64.1366	1.00136	1.24025	0.942916	0.25015	0.785671	0.263525	-1.39307	0.0316684	down
ENSMUSG00000036908.9	Unc93b1	1815.29	20.3525	15.9924	15.6562	6.18224	6.87866	10.4714	-1.39333	2.67942e-12	down
ENSMUSG00000060601.6	Nr1h2	1513.05	20.2437	14.3269	13.1237	5.7804	5.52959	10.3556	-1.39431	7.53498e-07	down
ENSMUSG00000035890.7	Rnf126	1036.84	12.0237	13.7009	10.0496	2.82406	3.34503	8.55774	-1.39434	0.0113608	down
ENSMUSG00000069188.3	Gm13192	54.2046	3.33328	6.89572	2.46921	1.53685	1.45303	1.72727	-1.39584	0.0448458	down
ENSMUSG00000042489.9	Clspn	877.938	3.30713	3.01493	4.23604	1.39118	1.33817	1.40589	-1.3962	6.76099e-17	down
ENSMUSG00000078773.4	Rad54b	617.723	4.29517	3.96139	5.26621	1.43991	1.934	2.18553	-1.39656	1.06896e-17	down
ENSMUSG00000074521.3	Gm14327	91.9083	1.16017	1.05703	1.56547	0.647607	0.572336	0.377275	-1.39885	0.00106562	down
ENSMUSG00000047534.9	Mis18bp1	853.347	4.28994	3.40953	5.48711	1.07455	2.0353	1.16979	-1.39939	4.31071e-13	down
ENSMUSG00000022021.6	Diap3	1193.52	5.3842	4.3599	6.264	1.85008	2.22249	2.07591	-1.39984	1.12143e-25	down
ENSMUSG00000078552.3	Dcdc2b	105.32	2.12479	2.10782	3.48544	0.719341	1.20696	1.26279	-1.40009	0.00113983	down
ENSMUSG00000019718.2	2810055F11Rik	894.585	9.80614	8.32695	9.5894	3.30579	3.46089	4.01583	-1.40071	6.58404e-22	down
ENSMUSG00000086587.1	Gm11837	150.977	3.2413	3.17583	3.72257	0.975126	1.69096	1.177	-1.40082	3.21023e-05	down
ENSMUSG00000079652.2	Fam71f2	100.115	2.23646	1.02119	1.59647	0.528233	0.569184	0.80973	-1.4024	0.00193163	down
ENSMUSG00000036223.8	Ska1	230.552	2.13856	1.26234	1.49592	0.548876	0.800684	0.562883	-1.40353	8.46533e-06	down
ENSMUSG00000024339.6	Tap2	2149.31	14.6627	10.3038	13.574	3.47022	3.93136	7.37791	-1.40436	4.38206e-10	down
ENSMUSG00000034587.8	8430429K09Rik	279.704	3.40285	3.21097	4.22174	1.37527	1.32988	1.29492	-1.40439	1.65958e-07	down
ENSMUSG00000037166.4	Ppp1r14a	104.327	3.84	4.74174	2.15073	1.95487	0.527372	1.69408	-1.40499	0.0313301	down
ENSMUSG00000027977.9	Ndst3	153.865	0.580766	0.521484	0.454177	0.239417	0.182946	0.17748	-1.40553	0.000198969	down
ENSMUSG00000029661.9	Col1a2	9825.01	36.1049	30.9532	40.424	10.3763	12.9803	18.6052	-1.40673	4.68123e-22	down
ENSMUSG00000060268.5	Gm1661	77.8533	1.05271	0.943061	0.63047	0.441562	0.094855	0.368371	-1.40839	0.0373784	down
ENSMUSG00000058420.5	Syt17	422.258	5.74886	3.68642	5.49376	1.22954	1.64225	3.01098	-1.40884	5.64732e-06	down
ENSMUSG00000022176.4	Rem2	95.9799	0.6836	1.29605	1.01407	0.378335	0.251923	0.468792	-1.40983	0.00799311	down
ENSMUSG00000049295.9	Zfp219	920.478	6.97579	6.13305	4.617	1.87341	2.04118	3.18493	-1.41033	1.34578e-08	down
ENSMUSG00000024330.9	Col11a2	107.873	0.457235	0.344359	0.239244	0.060831	0.092897	0.258077	-1.4109	0.0186833	down
ENSMUSG00000027454.4	Gins1	185.519	2.85875	3.60118	3.18969	0.921686	1.40192	1.59556	-1.41135	1.62935e-05	down
ENSMUSG00000034906.7	Ncaph	2155.9	15.8216	13.2451	18.3274	5.28159	7.05016	5.92062	-1.41159	1.03547e-31	down
ENSMUSG00000019139.9	Isyna1	1869.41	19.51	19.1042	18.6891	4.55611	8.25952	10.1568	-1.41227	1.49754e-11	down
ENSMUSG00000042029.6	Ncapg2	1327.72	3.6361	3.35615	4.43748	1.34112	1.5721	1.52025	-1.41334	2.63038e-29	down
ENSMUSG00000061607.8	Mdc1	2711.94	6.42954	6.70987	9.19069	2.80843	2.56643	3.20679	-1.41478	3.92169e-19	down
ENSMUSG00000053414.6	Hunk	804.558	3.15542	2.58601	3.51784	1.01825	1.29051	1.29916	-1.41552	4.80974e-24	down
ENSMUSG00000008822.9	Acyp1	526.696	14.7647	16.285	14.4464	5.20383	4.40159	8.36884	-1.41723	3.13236e-07	down
ENSMUSG00000039187.9	Fanci	526.681	2.34465	1.74771	2.67703	0.756518	0.899287	0.887421	-1.41724	2.89444e-13	down
ENSMUSG00000026456.11	Cyb5r1	7531.09	68.0083	55.9353	76.4094	20.1915	25.9975	28.0726	-1.41854	1.92677e-45	down
ENSMUSG00000034854.8	F630110N24Rik	1397.57	7.24098	6.53574	6.04312	1.85541	2.1607	3.8361	-1.41857	1.3395e-09	down
ENSMUSG00000008140.10	2310044H10Rik	1582.55	20.6689	18.0872	16.0909	4.41201	4.67499	10.6458	-1.41888	2.04461e-07	down
ENSMUSG00000074170.4	Plekhf1	1212.67	16.2122	13.9133	13.8126	4.82124	5.61865	6.72579	-1.42071	5.39628e-20	down
ENSMUSG00000067288.6	Rps28	12673.5	471.253	913.427	396.279	243.821	222.906	244.811	-1.42506	0.0132132	down
ENSMUSG00000055022.8	Cntn1	460.353	1.51261	1.24852	1.89482	0.492699	0.583834	0.7351	-1.42509	1.63527e-12	down
ENSMUSG00000021773.3	Comtd1	187.648	2.01461	1.70565	1.1457	1.97631	0.429359	2.9474	-1.42659	0.00248715	down
ENSMUSG00000002781.9	Tmem143	1156.78	10.9924	8.78017	10.1488	3.42221	3.03852	6.06253	-1.42716	4.76871e-08	down
ENSMUSG00000007080.7	Pole	992.705	2.61605	2.18787	3.40868	0.945145	1.30414	1.08749	-1.4274	8.34436e-19	down
ENSMUSG00000033703.7	Fuk	917.485	4.90458	4.21434	4.51445	1.52079	1.7237	2.05384	-1.43034	1.03036e-20	down
ENSMUSG00000042213.9	Anubl1	843.788	5.47059	4.24838	6.21749	1.9057	2.3774	1.88566	-1.43039	4.22422e-18	down
ENSMUSG00000049562.5	Gm962	87.4092	0.575088	0.587687	0.416788	0.088673	0.190779	0.35146	-1.43064	0.0129435	down
ENSMUSG00000039740.6	Alg2	2858.75	20.9996	16.4444	21.7284	9.14503	10.9896	9.1403	-1.43185	1.85148e-55	down
ENSMUSG00000004054.8	Map3k11	1129.35	6.26574	5.25733	5.31775	1.30779	1.69656	3.63409	-1.43306	1.13538e-06	down
ENSMUSG00000006369.8	Fbln1	4673.15	33.26	27.858	39.2019	8.14965	11.2823	16.4487	-1.43338	7.68436e-19	down
ENSMUSG00000070509.8	Rgma	898.942	5.43742	4.9387	4.65404	1.47072	1.78329	2.50083	-1.43544	2.20978e-13	down
ENSMUSG00000087408.2	Lass1	448.585	5.31503	3.08729	3.89331	1.17483	2.65621	2.65608	-1.43562	7.17965e-07	down
ENSMUSG00000021057.9	Akap5	94.9424	0.239289	0.308273	0.244655	0.074398	0.146791	0.090332	-1.43619	0.00194878	down
ENSMUSG00000026494.6	Kif26b	169.001	0.506444	0.425707	0.378967	0.098972	0.168517	0.246838	-1.43683	0.000192008	down
ENSMUSG00000021965.2	F630043A04Rik	631.632	5.51591	4.58122	5.86079	1.8392	2.01854	2.2216	-1.4382	3.03219e-20	down
ENSMUSG00000068196.4	Col8a1	7507.03	26.5451	24.0159	33.5909	8.78148	11.627	11.7928	-1.43941	5.39024e-49	down
ENSMUSG00000028339.11	Col15a1	282.193	0.982043	0.906507	1.27835	0.307024	0.4446	0.47409	-1.43966	3.95566e-09	down
ENSMUSG00000045031.11	Cetn4	237.971	3.348	3.96642	3.88358	1.43918	1.43975	0.580248	-1.44165	2.39513e-07	down
ENSMUSG00000034245.4	Hdac11	3164.02	24.4492	22.1073	26.4531	7.68672	10.6755	12.4667	-1.4434	4.40733e-32	down
ENSMUSG00000060961.8	Slc4a4	402.184	0.899475	0.924948	1.13711	0.349788	0.402938	0.34105	-1.44395	8.90727e-12	down
ENSMUSG00000071103.3	1700029J07Rik	300.782	2.66691	2.823	2.45772	0.599324	0.807773	1.17753	-1.44485	5.65815e-09	down
ENSMUSG00000021069.10	Pygl	634.231	4.58244	3.57075	4.75055	1.4021	1.80268	1.70759	-1.4451	2.69816e-20	down
ENSMUSG00000027894.8	Slc6a17	284.928	1.14343	0.777213	1.22032	0.290568	0.546661	0.32496	-1.44521	2.67948e-09	down
ENSMUSG00000029007.8	Agtrap	1555.94	7.92653	6.47913	7.87078	2.66493	2.88773	3.0621	-1.44532	2.79838e-38	down
ENSMUSG00000039055.4	Eme1	204.585	1.83463	1.44335	1.82123	0.718307	0.761478	0.43425	-1.4458	7.61466e-05	down
ENSMUSG00000026141.7	Col19a1	2276.35	8.18653	8.2775	10.1017	3.02722	2.94265	4.02175	-1.44591	2.75724e-24	down
ENSMUSG00000032186.8	Tmod2	206.311	0.364054	0.323695	0.505542	0.14036	0.148739	0.156499	-1.4484	2.28796e-07	down
ENSMUSG00000078202.2	Nrarp	79.2386	0.529923	0.607134	0.593929	0.28039	0.208684	0.151899	-1.44928	0.0049535	down
ENSMUSG00000074903.3	Gm2058	1048.3	3.62963	10.6333	5.28042	1.24069	3.95091	2.7998	-1.45003	0.0493123	down
ENSMUSG00000017314.6	Mpp2	768.493	3.90631	3.03189	4.72011	1.10699	1.31221	1.87285	-1.45117	2.6631e-14	down
ENSMUSG00000020330.8	Hmmr	2069.49	11.4034	9.06348	12.7566	3.84385	4.59541	4.10034	-1.45175	3.55182e-36	down
ENSMUSG00000052563.7	D930048N14Rik	203.31	1.20842	0.884476	1.33244	0.401238	0.397483	0.47301	-1.45301	1.58249e-07	down
ENSMUSG00000059049.7	Frem1	610.78	1.49589	1.08578	1.67698	0.436202	0.59451	0.690065	-1.45355	2.23154e-11	down
ENSMUSG00000020627.8	Klhl29	61.5276	0.150377	0.193333	0.142255	0.04375	0.077729	0.066994	-1.45362	0.0061347	down
ENSMUSG00000036867.5	Smad6	445.804	3.19316	3.2913	2.123	1.04805	0.864613	1.38607	-1.45544	2.79189e-06	down
ENSMUSG00000078440.3	Dohh	688.526	9.72187	10.0031	13.5154	5.70545	3.03228	10.4108	-1.45701	5.22408e-06	down
ENSMUSG00000019773.7	Fbxo5	551.935	5.25226	4.57749	6.72033	1.95662	2.03812	2.24081	-1.45775	1.07533e-15	down
ENSMUSG00000037466.8	4930427A07Rik	468.581	2.55437	2.23458	3.25427	0.670996	1.16816	1.22012	-1.4579	1.66121e-10	down
ENSMUSG00000080727.2	C920021L13Rik	70.2022	1.1075	1.79536	2.39785	0.81511	0.435415	0.445777	-1.4584	0.00671156	down
ENSMUSG00000067212.7	H2-T23	1333.92	18.3055	15.4075	15.7396	4.38903	6.73539	6.91591	-1.45881	5.12203e-18	down
ENSMUSG00000036197.8	Gxylt1	641.835	2.81357	1.79446	3.88297	2.49065	2.73864	2.00818	-1.45925	0.0407198	down
ENSMUSG00000024462.10	Gabbr1	3222.03	16.5116	14.2989	17.5199	5.7328	6.82637	7.74949	-1.46086	1.29949e-49	down
ENSMUSG00000045287.6	Rtn4rl1	65.1491	0.32838	0.277647	0.45887	0.10568	0.173214	0.113219	-1.46277	0.00344777	down
ENSMUSG00000024743.7	Syt7	397.4	1.1263	0.858732	1.54914	0.317952	0.484033	0.481358	-1.46319	2.37661e-10	down
ENSMUSG00000038274.4	Fau	14770.2	505.828	490.796	501.638	130.787	116.191	329.567	-1.46402	0.00459389	down
ENSMUSG00000038055.5	Dexi	771.381	11.6589	10.2869	9.60879	3.57212	3.73878	4.61393	-1.46539	3.79954e-15	down
ENSMUSG00000029722.9	Agfg2	257.39	1.60575	1.71551	2.04411	0.61224	0.677956	0.617754	-1.4667	3.85561e-09	down
ENSMUSG00000038319.8	Kcnh2	872.119	4.9235	3.56314	4.06395	0.959399	1.30896	2.65578	-1.46701	3.56598e-07	down
ENSMUSG00000020766.4	Galk1	1756.9	27.6644	22.8854	20.4794	5.31766	7.29424	14.8674	-1.46747	0.00169839	down
ENSMUSG00000074802.3	Gas2l3	1203.28	3.27259	2.87777	4.12038	1.22793	1.42914	1.14925	-1.46984	7.46566e-20	down
ENSMUSG00000026429.7	Ube2t	369.309	6.23735	6.22758	6.50064	2.40213	2.71296	1.95412	-1.47067	2.43608e-09	down
ENSMUSG00000033762.6	Recql4	160.533	0.680766	0.633777	1.03798	0.252131	0.234788	0.362366	-1.4727	1.99034e-05	down
ENSMUSG00000028175.9	Depdc1a	533.869	3.57478	3.65343	5.23414	1.44785	1.58799	1.71465	-1.47379	2.54975e-13	down
ENSMUSG00000080875.2	Gm7332	107.047	3.45079	7.76478	2.54513	1.67514	2.81641	1.64606	-1.47473	0.0154079	down
ENSMUSG00000054934.4	Kcnmb4	68.9624	1.21434	0.980811	0.775703	0.269544	0.342828	0.332931	-1.47528	0.00264446	down
ENSMUSG00000083192.1	Gm7689	110.256	3.7468	9.14594	3.04767	3.24902	1.50825	1.16682	-1.47823	0.0349917	down
ENSMUSG00000025362.5	Rps26	23204.1	1033.91	915.745	1023.82	204.618	272.867	662.366	-1.47883	0.0058838	down
ENSMUSG00000015880.9	Ncapg	1225.53	6.88223	5.30178	7.08476	2.22762	2.31438	2.52745	-1.47922	3.37199e-29	down
ENSMUSG00000022322.7	Shcbp1	599.397	5.53584	4.70477	5.91961	1.45359	2.40523	2.20567	-1.47975	6.65385e-16	down
ENSMUSG00000033029.5	1700088E04Rik	55.7765	1.00043	0.761947	0.790326	0.270703	0.13391	0.555481	-1.48103	0.0252433	down
ENSMUSG00000082762.1	Gm12366	318.449	4.26302	11.6889	3.81372	2.90755	2.23851	2.47227	-1.48129	0.00345817	down
ENSMUSG00000007655.9	Cav1	2726	19.9936	17.0622	24.1502	6.65724	9.94162	7.03604	-1.48194	1.02621e-32	down
ENSMUSG00000034522.8	Zfp395	2075.52	9.93649	8.34935	9.96959	2.91976	3.78695	3.79834	-1.48201	5.90866e-50	down
ENSMUSG00000002393.8	Nr2f6	557.435	8.53476	5.55009	2.60536	1.91626	1.78382	1.97096	-1.48255	4.11404e-05	down
ENSMUSG00000037904.8	Ankrd9	154.981	1.91811	1.79118	1.41921	0.445102	0.551411	0.748711	-1.48316	0.000371708	down
ENSMUSG00000022206.5	Npr3	3962.55	11.0392	9.97786	15.0835	3.99883	4.62574	4.67281	-1.48389	3.17956e-39	down
ENSMUSG00000031503.7	Col4a2	9065.69	26.5217	24.7509	29.5329	7.06723	8.9579	14.5703	-1.48402	1.21348e-16	down
ENSMUSG00000038580.6	Sct	3444.33	159.926	156.76	74.28	41.0704	35.7809	72.261	-1.48545	0.00351571	down
ENSMUSG00000030677.7	Kif22	1126.23	10.4175	8.93009	12.1709	3.35412	4.01561	4.25454	-1.48759	3.94658e-32	down
ENSMUSG00000027075.10	Slc43a1	237.776	1.26574	1.57767	1.83285	0.538606	0.763519	0.330919	-1.48846	8.39811e-05	down
ENSMUSG00000086741.1	Gm15816	604.289	6.43426	8.55293	5.04903	2.5201	2.08239	2.92401	-1.48962	8.05601e-07	down
ENSMUSG00000032839.6	Trpc1	269.152	1.72452	1.43244	2.12652	0.456539	0.852186	0.605485	-1.49019	9.02636e-08	down
ENSMUSG00000028068.8	Iqgap3	1423.04	4.51998	3.98849	6.03579	1.2912	2.04162	2.05414	-1.49025	6.10972e-20	down
ENSMUSG00000029576.11	Radil	100.271	0.638836	0.49648	0.451134	0.118558	0.114145	0.331665	-1.49075	0.00373064	down
ENSMUSG00000051243.6	Islr2	142.425	0.665132	0.681268	0.581896	0.106924	0.185973	0.427522	-1.49132	0.00356913	down
ENSMUSG00000031274.9	Col4a5	1210.72	3.53975	3.10372	4.59311	1.27591	1.2652	1.61693	-1.49154	5.98977e-23	down
ENSMUSG00000092475.1	RP23-329P9.11	155.313	1.47956	1.21579	1.18141	0.546752	0.41019	0.452992	-1.4918	3.35145e-05	down
ENSMUSG00000073530.4	Pappa2	93.4806	0.246041	0.17285	0.191684	0.067811	0.077182	0.07529	-1.49263	0.000206156	down
ENSMUSG00000020684.7	Rasl10b	624.417	3.38701	3.67337	3.55081	1.11463	1.19968	1.48283	-1.49324	3.41051e-17	down
ENSMUSG00000030170.7	Wnt5b	74.3091	0.799996	0.519211	0.497826	0.132502	0.329642	0.215797	-1.49354	0.0044654	down
ENSMUSG00000001436.9	Slc19a1	559.094	5.14394	3.96058	6.45624	1.37668	2.06039	4.19517	-1.49567	3.28038e-05	down
ENSMUSG00000059323.6	Tonsl	276.317	1.67317	1.93342	1.24513	0.348988	0.738479	0.927909	-1.4972	8.29629e-06	down
ENSMUSG00000026683.7	Nuf2	1293.29	12.4649	9.69219	13.5701	3.56454	5.06957	3.67563	-1.49892	2.67138e-19	down
ENSMUSG00000029381.9	Shroom3	2630.84	7.88364	7.00395	9.05636	2.17618	2.80277	3.88171	-1.49911	7.4434e-19	down
ENSMUSG00000027500.8	Stmn2	4883.39	50.0026	43.7596	56.0943	14.5442	22.2711	18.5586	-1.4998	4.49623e-42	down
ENSMUSG00000031629.7	Mlf1ip	173.019	1.67661	1.51197	1.78654	0.610035	0.682803	0.570439	-1.49987	3.40938e-05	down
ENSMUSG00000059830.2	Gm16380	54.3368	2.81289	1.59647	2.47283	0.273141	0.736271	1.55415	-1.49994	0.0342029	down
ENSMUSG00000001661.4	Hoxc6	975.328	12.2167	13.4804	15.9496	3.80252	4.99175	5.53929	-1.50167	4.99279e-24	down
ENSMUSG00000020471.5	Pold2	1833.4	21.4398	20.3458	22.8564	5.8929	7.17554	11.0586	-1.50175	4.81736e-16	down
ENSMUSG00000021495.7	Fam193b	2303.16	11.1838	8.50833	11.9038	2.83897	3.46746	5.43447	-1.50175	3.57962e-20	down
ENSMUSG00000040536.9	Necab1	273.485	1.34443	0.832048	1.04349	0.264479	0.369288	0.548289	-1.50417	1.1741e-06	down
ENSMUSG00000031548.7	Sfrp1	208.19	0.902536	0.790235	1.05476	0.29302	0.507775	0.204083	-1.50542	9.08051e-05	down
ENSMUSG00000084353.1	Gm15452	173.308	17.8889	5.10371	20.2374	1.33494	4.8553	9.71732	-1.50613	0.0227906	down
ENSMUSG00000027115.8	Kif18a	454.709	2.41919	2.29716	3.27381	0.786614	1.1243	0.840708	-1.50663	6.41624e-12	down
ENSMUSG00000003153.4	Slc2a3	575.906	2.56757	2.72418	3.02683	0.560377	1.01451	1.1963	-1.50701	4.24599e-16	down
ENSMUSG00000075569.3	Rsph10b2	94.6343	0.796106	0.802094	1.07585	0.203035	0.875663	0.257051	-1.50712	0.000846159	down
ENSMUSG00000021391.8	Cenpp	282.157	4.27351	5.02848	5.27387	1.01653	1.75531	2.67556	-1.50848	8.86283e-06	down
ENSMUSG00000037313.9	Tacc3	1592.11	13.7308	11.5799	15.8782	5.05082	4.04245	4.73006	-1.5101	1.78177e-27	down
ENSMUSG00000053040.7	Aph1c	393.69	1.7684	1.30913	1.74754	0.742592	0.558589	0.582358	-1.51044	2.79349e-14	down
ENSMUSG00000020493.8	Prr11	1583.31	7.80168	7.17121	8.94913	2.83536	2.84385	2.96131	-1.51139	2.16837e-31	down
ENSMUSG00000039058.7	Ak5	752.331	4.18714	3.80064	6.13631	1.59224	1.67746	1.79787	-1.51154	1.27796e-15	down
ENSMUSG00000089847.1	Fxc1	532.583	16.5908	9.616	6.44475	2.72285	1.6989	5.98229	-1.51177	4.12865e-06	down
ENSMUSG00000059824.4	Dbp	1079.84	12.2187	13.2233	13.686	4.6994	4.89639	4.41826	-1.5118	5.27569e-16	down
ENSMUSG00000027379.7	Bub1	1652.68	9.93697	7.44207	10.9405	3.04347	3.89062	3.39044	-1.51204	1.75304e-32	down
ENSMUSG00000040841.4	Six5	274.204	1.75093	1.55112	2.28284	0.381262	0.790782	0.882311	-1.51534	1.13764e-06	down
ENSMUSG00000033752.6	Mnd1	211.666	3.8741	4.38408	5.71858	1.62047	2.37734	1.02324	-1.51759	8.61067e-05	down
ENSMUSG00000004637.9	Wwox	508.152	4.64648	3.4899	3.62529	1.14042	1.64346	1.68617	-1.51772	2.48359e-14	down
ENSMUSG00000039670.2	1810049H13Rik	213.956	5.43675	4.80255	5.86882	1.24482	1.40348	3.02021	-1.51814	6.94689e-05	down
ENSMUSG00000040204.6	2810417H13Rik	1728.06	15.6298	13.2927	16.9512	5.03654	6.10915	5.48358	-1.51852	1.56673e-41	down
ENSMUSG00000028354.7	Fmn2	77.7813	0.16152	0.15182	0.402156	0.049609	0.118208	0.09026	-1.51972	0.00886115	down
ENSMUSG00000075268.2	Gm10819	610.51	26.1092	23.0327	12.4989	7.31353	5.58531	9.68574	-1.52258	9.32905e-06	down
ENSMUSG00000038379.8	Ttk	687.496	4.55771	3.40505	5.89852	1.62308	1.75762	1.52754	-1.52273	5.74367e-14	down
ENSMUSG00000024353.4	2010001M09Rik	67.1109	1.41105	1.08973	1.81362	0.355497	0.614378	0.578274	-1.52307	0.00145094	down
ENSMUSG00000039110.8	Mycbpap	63.2466	0.313128	0.331201	0.513052	0.146948	0.173507	0.053548	-1.52475	0.0155026	down
ENSMUSG00000071451.3	Psmg4	319.142	13.8569	10.4306	10.8677	2.22715	3.12661	7.31317	-1.52518	0.000108259	down
ENSMUSG00000062077.7	Trim54	2070.9	30.6052	25.6311	27.1442	5.76359	8.35797	16.7608	-1.52521	0.000679993	down
ENSMUSG00000042178.5	Armc5	508.581	3.07462	2.46977	2.06774	0.660879	0.895704	1.23655	-1.52857	8.78272e-09	down
ENSMUSG00000036972.8	Zic4	59.7748	0.541704	0.456798	0.34769	0.080546	0.151497	0.272874	-1.52872	0.0105684	down
ENSMUSG00000018909.8	Arrb1	851.176	2.36373	2.1746	2.80019	0.935322	0.970421	1.16661	-1.52933	2.79197e-09	down
ENSMUSG00000085062.1	4933404O12Rik	366.668	1.91443	1.57049	1.9159	0.528639	0.534303	0.859101	-1.53141	4.71591e-10	down
ENSMUSG00000025384.9	2310003H01Rik	475.902	3.53899	2.58783	2.35025	0.680519	1.1851	1.34685	-1.53144	6.49657e-07	down
ENSMUSG00000007833.7	Aldh16a1	402.785	2.86531	2.27468	2.54243	0.309518	0.751933	1.72822	-1.53246	0.00180742	down
ENSMUSG00000030924.9	2610020H08Rik	590.705	6.89085	5.58754	7.6067	2.09208	2.12289	1.91814	-1.53622	6.46326e-19	down
ENSMUSG00000075389.3	2810410L24Rik	174.798	3.73604	4.30538	3.39061	0.370269	0.642866	1.42536	-1.53833	1.78403e-06	down
ENSMUSG00000027249.9	F2	211.71	1.85494	1.77811	2.45847	0.432889	1.20167	0.546112	-1.53997	0.000115855	down
ENSMUSG00000032254.8	Kif23	2000.67	11.22	10.2983	13.6757	3.87373	4.6274	3.95898	-1.54058	1.18333e-33	down
ENSMUSG00000032940.9	Rbm11	59.6554	0.486641	0.324474	0.468341	0.138759	0.228404	0.082646	-1.54112	0.00930736	down
ENSMUSG00000022861.10	Dgkg	139.709	0.676172	0.707334	0.94604	0.271525	0.425874	0.144463	-1.54369	0.000746027	down
ENSMUSG00000023046.6	Igfbp6	113.025	2.42268	2.03878	1.32688	0.594792	0.540143	0.945113	-1.54449	0.000902534	down
ENSMUSG00000063568.5	Jazf1	169.464	1.52142	1.10882	1.88932	0.268399	0.745288	0.609409	-1.54747	8.02434e-05	down
ENSMUSG00000038884.7	A230050P20Rik	231.47	2.97134	2.69131	2.23227	1.09005	0.962303	0.708891	-1.5488	8.2698e-06	down
ENSMUSG00000034023.9	Fancd2	629.858	2.7558	2.25099	2.7339	0.886061	0.924046	0.936829	-1.54968	3.17885e-22	down
ENSMUSG00000049556.4	Lingo1	384.537	2.37374	2.68816	2.43646	0.443819	0.709329	1.29931	-1.55072	5.21095e-06	down
ENSMUSG00000037138.9	Aff3	52.8832	0.173296	0.169986	0.16101	0.095053	0.016403	0.056096	-1.55721	0.0413506	down
ENSMUSG00000058833.5	2810428I15Rik	359.143	13.2177	12.9473	4.04907	3.82298	2.03114	4.2869	-1.55881	0.0017323	down
ENSMUSG00000028718.9	Stil	583.124	1.76058	2.18654	2.67625	0.588664	0.883577	0.767625	-1.55905	1.28283e-13	down
ENSMUSG00000030428.9	Ttyh1	113.574	0.471584	0.597602	0.975877	0.10147	0.367071	0.510576	-1.55987	0.000354955	down
ENSMUSG00000021747.10	4930452B06Rik	159.177	1.28282	1.08245	1.07852	0.320962	0.473685	0.441606	-1.56007	5.05184e-07	down
ENSMUSG00000073411.4	H2-D1	22621.4	232.257	183.628	240.46	64.3841	89.6211	84.5224	-1.56072	1.02129e-65	down
ENSMUSG00000092665.1	AC099934.1	2799.35	272.53	154.869	118.79	38.8103	60.2607	98.3241	-1.56135	0.00283161	down
ENSMUSG00000027323.4	Rad51	1014.57	6.76818	5.616	7.01456	2.34867	2.4922	1.7237	-1.5632	7.94194e-15	down
ENSMUSG00000086084.1	2610528B01Rik	133.063	1.28003	1.10492	1.48877	0.312677	0.634728	0.423353	-1.56325	2.11555e-05	down
ENSMUSG00000034438.9	Gbp8	321.647	2.32437	2.8965	2.56519	0.895842	1.13296	1.02295	-1.56424	2.14031e-09	down
ENSMUSG00000048616.3	Nog	359.732	3.57033	3.70675	3.52588	1.22192	1.29214	1.27308	-1.56542	6.59471e-12	down
ENSMUSG00000054426.5	A930005H10Rik	159.227	11.7844	9.08039	9.02924	1.16849	1.75377	7.98135	-1.56627	0.0142512	down
ENSMUSG00000027326.7	Casc5	1100.02	2.84572	2.50507	3.42069	0.868067	1.11408	0.945971	-1.56654	1.02634e-25	down
ENSMUSG00000049676.7	Catsperg1	62.6537	0.319123	0.306929	0.427257	0.073071	0.166024	0.07325	-1.56866	0.00226535	down
ENSMUSG00000091321.1	Gm17480	187.852	2.50577	1.11678	2.24678	0.294491	0.458712	1.32005	-1.56929	0.00342725	down
ENSMUSG00000074876.5	Spata5l1	101.685	1.56522	1.54277	1.11572	0.462465	0.307465	0.696536	-1.56967	0.00074097	down
ENSMUSG00000002055.3	Spag5	1629.42	8.46728	7.57327	11.0856	2.95832	3.31288	3.13051	-1.5709	1.20879e-34	down
ENSMUSG00000021388.6	Aspn	84.457	0.763802	0.466149	0.903347	0.126931	0.072113	0.543335	-1.57104	0.0324301	down
ENSMUSG00000066721.3	Zfp575	50.8968	0.255201	0.317769	0.511403	0.086112	0.105828	0.181167	-1.57136	0.0095018	down
ENSMUSG00000036411.8	9530077C05Rik	93.8379	0.753024	0.814727	0.998916	0.311839	0.287661	0.270126	-1.57272	0.000131314	down
ENSMUSG00000005125.6	Ndrg1	1728.82	10.49	10.4319	14.1413	3.25219	4.54314	4.4436	-1.57346	3.41851e-30	down
ENSMUSG00000026837.9	Col5a1	9134.28	21.2316	20.1776	21.7971	6.00779	6.48471	9.75466	-1.57399	1.59678e-27	down
ENSMUSG00000030346.10	Rad51ap1	561.515	5.38288	4.90438	6.44071	1.63524	2.60858	1.49763	-1.57543	2.12297e-11	down
ENSMUSG00000026544.5	Dusp23	138.191	2.57956	1.53293	1.57437	0.475457	0.630024	0.890693	-1.5755	7.95716e-05	down
ENSMUSG00000024525.6	Impa2	764.607	9.23387	8.20871	9.41658	2.42801	2.69103	4.29301	-1.5768	3.37731e-14	down
ENSMUSG00000042293.7	Gm5617	92.0269	3.3068	3.3663	1.77567	0.924715	0.165552	1.89498	-1.57706	0.045265	down
ENSMUSG00000042581.8	Thsd7b	114.249	0.451452	0.256178	0.443944	0.109299	0.141959	0.121517	-1.57978	6.21908e-05	down
ENSMUSG00000028444.11	Cntfr	214.754	1.76641	1.92947	2.74103	0.521912	0.61156	1.14115	-1.57989	2.02681e-05	down
ENSMUSG00000047747.8	Rnf150	1019.83	2.05872	1.86553	2.22384	0.739045	0.747478	0.635242	-1.58	1.62083e-20	down
ENSMUSG00000021697.6	Depdc1b	103.359	0.834754	0.958887	0.825423	0.318057	0.425254	0.451133	-1.58006	6.14194e-05	down
ENSMUSG00000047428.7	Dlk2	402.929	6.06527	4.70429	4.53154	0.845681	0.800117	4.34344	-1.58043	0.00225556	down
ENSMUSG00000023345.8	Poc1a	252.753	3.32186	2.40443	3.03486	0.79147	1.33657	0.932431	-1.58209	3.7887e-09	down
ENSMUSG00000026622.8	Nek2	978.727	6.05083	5.52449	6.86129	1.67885	2.35161	2.2862	-1.58219	4.48386e-31	down
ENSMUSG00000038943.9	Prc1	4102.71	27.5527	24.5094	33.0225	8.65916	11.2658	9.53996	-1.58244	2.87785e-46	down
ENSMUSG00000092773.1	AC157822.1	2940.35	282.787	168.146	124.053	42.0662	61.9937	100.597	-1.58261	0.00158377	down
ENSMUSG00000029348.7	Asphd2	130.714	1.92238	1.17384	1.78047	0.280206	0.49496	0.932495	-1.58328	0.000690621	down
ENSMUSG00000024795.9	Kif20b	980.526	3.38387	2.97736	3.9806	1.2519	1.11522	1.15274	-1.58465	4.55799e-20	down
ENSMUSG00000068604.4	Gm8225	677.047	13.7741	17.7607	12.5728	4.39041	4.95617	6.26095	-1.58467	1.66643e-10	down
ENSMUSG00000047721.7	Bola2	711.111	13.7707	12.6453	9.98654	2.44765	3.37749	7.45249	-1.58483	1.08184e-05	down
ENSMUSG00000074771.3	Ankrd5	48.8941	0.389417	0.175267	0.368099	0.098423	0.126018	0.08878	-1.58587	0.00751953	down
ENSMUSG00000034206.7	Polq	331.715	0.783483	0.71441	0.779731	0.199402	0.281182	0.307218	-1.58681	8.01076e-13	down
ENSMUSG00000062309.7	Rpp25	55.0687	0.908362	0.668076	0.804367	0.357581	0.355063	0.074481	-1.58694	0.0305958	down
ENSMUSG00000074408.2	Gm10687	94.8237	1.04412	0.994276	1.32108	0.300225	0.503501	0.357111	-1.58763	9.25466e-05	down
ENSMUSG00000030468.6	Siglecg	52.1488	0.336025	0.193434	0.492717	0.059987	0.069611	0.137653	-1.58847	0.0079342	down
ENSMUSG00000001228.8	Uhrf1	2155.77	12.5696	10.7492	15.1752	3.21644	3.71769	5.93919	-1.58899	4.94081e-19	down
ENSMUSG00000007035.8	Msh5	302.492	2.82966	2.21564	2.9304	0.722384	1.04953	0.893865	-1.59024	9.0992e-12	down
ENSMUSG00000083374.1	Gm11449	146.475	2.28046	11.9945	2.32464	2.65156	1.54219	1.7563	-1.59086	0.0343525	down
ENSMUSG00000019734.10	Tmc4	260.91	4.98461	3.03159	3.317	1.4703	0.820049	1.97018	-1.59193	3.46862e-07	down
ENSMUSG00000021594.9	Srd5a1	139.456	1.30113	0.763061	1.13508	0.155837	0.625034	0.32536	-1.59213	0.00126061	down
ENSMUSG00000031284.9	Pak3	1499.54	6.27413	3.52217	4.23793	1.70636	2.00574	1.7472	-1.59257	5.71752e-40	down
ENSMUSG00000032392.9	Parp16	553.471	4.98229	3.87587	4.0313	1.15443	1.80394	1.55069	-1.59451	3.83726e-15	down
ENSMUSG00000028687.10	Mutyh	184.06	2.55886	2.03013	2.24168	0.516357	1.42913	0.649848	-1.59497	5.46328e-08	down
ENSMUSG00000044566.9	Cage1	130.113	0.897005	0.577379	0.938378	0.295172	0.303844	0.299656	-1.595	3.906e-06	down
ENSMUSG00000025876.9	Unc5a	86.1005	0.576258	0.33602	0.426149	0.062593	0.20735	0.241556	-1.59619	0.00340518	down
ENSMUSG00000006205.7	Htra1	933.823	8.61135	7.52436	11.3506	3.08321	3.46853	2.64251	-1.59707	7.15985e-16	down
ENSMUSG00000045273.8	Cenph	282.1	4.53789	4.81673	3.9592	1.2254	1.99356	1.34976	-1.59857	6.61678e-08	down
ENSMUSG00000035246.10	Pcyt1b	121.64	0.540438	0.460638	0.485145	0.165685	0.161724	0.163816	-1.60016	5.12859e-06	down
ENSMUSG00000082280.1	Gm7901	164.96	0.795557	4.05846	0.718181	1.02429	0.378844	0.559892	-1.60171	0.0408006	down
ENSMUSG00000021902.5	Phf7	334.393	3.41109	3.13195	3.71533	0.837014	1.60555	1.22991	-1.60198	9.24013e-10	down
ENSMUSG00000019230.7	Lhx9	56.5327	0.286134	0.404443	0.176917	0.10428	0.07252	0.039808	-1.60235	0.0138835	down
ENSMUSG00000029581.8	Fscn1	15258	118.93	106.262	111.826	29.4301	36.1595	53.9331	-1.60305	4.66954e-23	down
ENSMUSG00000048387.7	Osr1	64.1346	0.524334	0.62162	0.70912	0.05897	0.282678	0.313247	-1.60338	0.0133394	down
ENSMUSG00000027306.9	Nusap1	1613.58	9.07023	7.88323	11.5131	2.62011	3.73683	3.75743	-1.6038	7.61616e-35	down
ENSMUSG00000089812.1	Gm15867	126.564	5.28598	3.56499	3.41425	1.20181	1.31937	1.64119	-1.60384	2.49024e-05	down
ENSMUSG00000026274.5	Pask	674.105	2.61121	2.17273	2.87974	1.02737	1.263	0.969663	-1.60421	2.73676e-22	down
ENSMUSG00000017692.8	Rhbdl3	63.9739	0.333005	0.285204	0.424856	0.160143	0.088123	0.078545	-1.60536	0.00580697	down
ENSMUSG00000002763.10	Pex6	1417.41	9.07563	7.63516	9.09008	2.21069	2.1502	4.91452	-1.60812	2.23337e-09	down
ENSMUSG00000038034.9	Igsf8	1825.51	17.904	15.427	15.4023	4.4945	4.75938	8.17669	-1.60843	2.47231e-14	down
ENSMUSG00000022033.3	Pbk	1054.56	12.7407	10.1164	13.6544	3.62671	4.60865	4.05333	-1.60983	1.83076e-32	down
ENSMUSG00000084762.1	Gm14074	51.33	2.40554	2.08288	2.81395	0.955245	0.936459	0.49591	-1.61112	0.00631912	down
ENSMUSG00000085670.1	A830052D11Rik	122.984	2.89173	1.71111	1.79235	0.720938	0.857715	0.560566	-1.6117	0.000121458	down
ENSMUSG00000033152.7	Podxl2	470.29	7.63083	4.95752	7.30095	1.20931	3.56206	3.11777	-1.6121	9.32704e-13	down
ENSMUSG00000050288.5	Fzd2	2851.54	17.8529	14.8875	13.1048	4.05098	4.552	7.18516	-1.61533	4.29477e-16	down
ENSMUSG00000086952.1	Gm12596	207.718	6.50455	4.7656	6.97996	1.83851	2.91676	1.34844	-1.6157	6.52178e-06	down
ENSMUSG00000074358.3	Ccdc61	452.972	5.39272	4.92212	3.18572	1.58413	1.58654	2.63262	-1.61581	2.66078e-07	down
ENSMUSG00000082480.1	Gm11687	295.47	4.67121	9.94347	4.10026	2.21037	2.36419	1.98625	-1.61602	0.000228687	down
ENSMUSG00000017861.5	Mybl2	396.646	2.55028	2.22199	2.79009	0.634611	1.06129	1.08947	-1.61815	9.68685e-12	down
ENSMUSG00000046516.9	Cox17	2163.38	47.0226	49.7651	27.2124	8.35657	7.10093	19.8124	-1.61871	2.19239e-11	down
ENSMUSG00000041429.2	Nthl1	442.062	7.69395	7.44245	8.93803	1.63746	2.4667	4.18139	-1.61918	3.61703e-08	down
ENSMUSG00000021311.7	Mtr	1324.29	6.48515	5.75625	7.09892	1.79016	2.02154	2.74	-1.62184	3.49732e-28	down
ENSMUSG00000026039.8	Sgol2	1589.34	6.0472	5.23531	7.79615	1.7613	2.50495	2.13851	-1.62376	1.25308e-30	down
ENSMUSG00000024962.7	Vegfb	881.861	16.331	13.2175	12.6574	4.06956	4.52994	5.83601	-1.62661	1.01224e-17	down
ENSMUSG00000027715.3	Ccna2	2719.97	19.3764	14.3406	21.5289	5.55992	6.71138	6.07501	-1.62747	1.10161e-44	down
ENSMUSG00000092981.1	AC122821.1	126.666	35.2398	27.201	31.9094	10.6477	8.35794	12.0867	-1.62869	7.09077e-06	down
ENSMUSG00000078521.2	2610002D18Rik	141.238	2.14624	2.05532	2.29608	0.431287	0.892063	0.902043	-1.62921	7.79369e-06	down
ENSMUSG00000005718.7	Tcfap4	209.98	1.58051	2.50734	1.60494	0.578396	0.631303	0.739493	-1.62932	8.70072e-06	down
ENSMUSG00000036832.4	Lpar3	402.549	3.51484	2.59705	3.43681	0.999694	1.2136	0.963386	-1.63	1.95688e-14	down
ENSMUSG00000021751.7	Acox2	140.71	1.35126	0.679396	1.25126	0.258587	0.37703	0.424518	-1.63178	3.694e-06	down
ENSMUSG00000036377.10	C530008M17Rik	255.444	0.666351	0.919323	0.769782	0.383682	0.397498	0.178802	-1.63316	2.90563e-06	down
ENSMUSG00000034311.3	Kif4	1109.71	4.5046	3.68207	5.02727	1.35424	1.52106	1.51255	-1.63426	1.35534e-36	down
ENSMUSG00000092746.1	AC156953.1	268.998	19.425	27.8991	6.1401	8.61969	3.85296	5.56328	-1.63477	0.00570839	down
ENSMUSG00000001227.5	Sema6b	1436.16	8.30493	6.79642	7.08745	1.61434	1.96652	3.90067	-1.63508	1.4171e-10	down
ENSMUSG00000032198.7	Dock6	2161.57	7.31758	5.67416	6.68134	1.39203	2.15199	3.09111	-1.63717	2.51592e-16	down
ENSMUSG00000073600.1	Gm1614	788.043	6.25207	5.08322	3.88068	1.08313	1.86426	2.27354	-1.63727	1.20459e-09	down
ENSMUSG00000036523.9	Greb1	730.658	1.89033	1.67816	2.41909	0.663535	0.875797	0.709362	-1.63895	5.38793e-22	down
ENSMUSG00000084950.1	Gm5577	99.1352	1.29818	1.24387	1.70701	0.466766	0.44828	0.566018	-1.64	2.45084e-05	down
ENSMUSG00000029861.10	Fam131b	800.505	3.84664	2.97924	4.80838	1.09604	1.46493	1.27949	-1.64053	7.60858e-22	down
ENSMUSG00000032842.7	Abcc10	450.847	2.02787	1.48907	1.99108	0.407979	0.650659	1.1517	-1.64502	1.90498e-08	down
ENSMUSG00000026825.10	Dnm1	1099.31	5.23449	5.0563	5.59377	1.17624	1.60616	2.06664	-1.64675	4.76404e-19	down
ENSMUSG00000090698.1	Apold1	56.3404	0.376978	0.148894	0.517691	0.090259	0.118597	0.121963	-1.65042	0.0073495	down
ENSMUSG00000058290.3	Espl1	956.71	2.95316	2.29018	3.3573	0.720041	0.936323	1.18323	-1.65132	9.70763e-23	down
ENSMUSG00000071637.4	Cebpd	314.176	5.59243	7.21234	2.29122	1.93183	1.22827	1.93382	-1.65157	0.000530638	down
ENSMUSG00000032575.10	Manf	7306.28	92.0731	69.4274	91.0307	28.6976	30.1993	24.3769	-1.6532	1.10649e-41	down
ENSMUSG00000072476.4	Gm9008	135.505	0.77352	1.6648	0.904087	0.382744	0.331929	0.409277	-1.65549	0.000644927	down
ENSMUSG00000046618.7	Olfml2a	1966.34	6.86032	5.71802	8.43192	1.96507	2.46653	2.45562	-1.65567	2.63411e-45	down
ENSMUSG00000083328.2	Gm11826	147.268	2.70249	13.0362	2.38354	3.51913	0.94117	1.20974	-1.65597	0.0467504	down
ENSMUSG00000069806.3	Cacng7	1705.56	16.0585	13.0995	16.6265	4.11662	4.79183	6.18102	-1.65681	1.31203e-35	down
ENSMUSG00000038630.8	Zkscan16	63.3515	0.602606	0.285754	0.464506	0.116189	0.183974	0.136529	-1.65799	0.00154684	down
ENSMUSG00000047193.8	Dync2h1	876.746	1.26355	1.05235	1.759	0.387034	0.454359	0.347532	-1.65868	3.02505e-22	down
ENSMUSG00000071711.4	Mpst	823.277	16.7736	10.3731	8.8143	2.05114	5.05266	4.87693	-1.6597	1.14815e-07	down
ENSMUSG00000037544.5	Dlgap5	1286.8	8.21662	6.74464	9.30851	2.42596	3.12137	2.3895	-1.6597	2.56362e-26	down
ENSMUSG00000044080.9	S100a1	798.004	24.8433	18.6946	26.9228	6.55662	7.86223	8.56941	-1.65978	3.00044e-28	down
ENSMUSG00000045948.8	Mrps12	575.347	20.5135	15.4974	7.43551	3.61429	2.95982	6.90664	-1.66044	1.32682e-05	down
ENSMUSG00000038608.8	Dock10	393.75	1.00796	0.913717	1.46698	0.237498	0.473275	0.369238	-1.66207	7.73809e-11	down
ENSMUSG00000036777.7	Anln	3726.97	12.9737	11.7026	16.2689	4.02128	4.64119	4.66568	-1.66434	5.09405e-59	down
ENSMUSG00000020682.11	Mmp28	149.311	0.830908	1.03407	1.16085	0.220192	0.292593	0.322374	-1.66635	7.56428e-07	down
ENSMUSG00000035365.9	4930547N16Rik	447.36	2.57669	2.10096	2.74219	0.852519	0.944132	0.640907	-1.66781	8.69519e-13	down
ENSMUSG00000049086.7	Bmyc	91.8587	3.01476	2.29063	1.03521	0.430758	0.624266	1.07917	-1.66791	0.00497005	down
ENSMUSG00000040714.7	Klc3	89.6528	1.07788	1.19786	0.745219	0.150318	0.355318	0.568977	-1.67709	0.00196777	down
ENSMUSG00000044986.7	Tst	215.773	4.96315	3.07726	3.82965	0.910393	1.02091	2.02137	-1.67771	9.10258e-06	down
ENSMUSG00000063450.7	Syne2	424.554	0.422986	0.420791	0.624124	0.094447	0.12169	0.260677	-1.67792	2.88622e-10	down
ENSMUSG00000084141.1	Olfr1372-ps1	140.656	3.44231	2.5202	3.288	0.685331	1.1009	1.22134	-1.6815	5.74094e-07	down
ENSMUSG00000051703.8	Tmem198	91.6626	0.713994	0.595502	0.93927	0.209272	0.191535	0.333591	-1.68165	8.54524e-05	down
ENSMUSG00000044006.8	Cilp2	68.5255	0.399816	0.370231	0.14633	0.111211	0.096676	0.086325	-1.68322	0.00733881	down
ENSMUSG00000020914.10	Top2a	9642.79	39.9077	34.345	47.9793	11.6536	13.9926	13.4913	-1.68507	3.05254e-80	down
ENSMUSG00000026785.8	Pkn3	219.964	1.33864	1.67399	1.76676	0.395593	0.452448	0.5991	-1.6865	2.9855e-06	down
ENSMUSG00000026839.10	Upp2	58.5689	1.41131	1.52927	0.909782	0.546418	0.298828	0.299794	-1.68655	0.00566841	down
ENSMUSG00000034329.9	Brip1	331.391	1.07285	0.834636	1.2185	0.273278	0.369087	0.270647	-1.68958	4.73401e-13	down
ENSMUSG00000031828.8	Klhl36	105.146	0.999063	0.975818	0.917669	0.168243	0.450799	0.33341	-1.6903	0.000132064	down
ENSMUSG00000053560.4	Ier2	1232.81	20.5534	15.3902	11.8143	3.854	4.08579	7.7199	-1.69086	1.61768e-09	down
ENSMUSG00000059325.7	Hopx	411.592	8.54708	6.78335	6.00295	2.12232	1.4517	3.01633	-1.69134	3.79563e-08	down
ENSMUSG00000002228.6	Ppm1j	250.746	2.6848	2.32186	3.74947	0.792982	0.995981	0.991384	-1.69296	7.00707e-11	down
ENSMUSG00000029060.10	Mib2	1850.77	12.4892	11.1869	12.8175	2.07232	3.45566	7.19001	-1.69628	0.00488648	down
ENSMUSG00000052949.8	Rnf157	1216.9	5.49242	4.31661	6.46726	1.64518	2.27813	1.90747	-1.69693	7.55116e-36	down
ENSMUSG00000034684.6	Sema3f	62.6224	0.249333	0.37563	0.433144	0.06555	0.13774	0.140509	-1.69765	0.00214789	down
ENSMUSG00000079017.3	Ifi27l2a	1846.92	90.9547	58.8158	90.5761	11.8979	23.3774	43.2169	-1.69894	0.000743687	down
ENSMUSG00000024176.4	Sox8	673.051	5.19486	3.99748	4.22179	1.35132	1.06666	1.86173	-1.69896	2.99842e-12	down
ENSMUSG00000025738.7	Fbxl16	493.594	2.9322	2.46965	3.07438	0.628931	0.803935	1.30029	-1.7004	6.38936e-12	down
ENSMUSG00000038637.8	Lrrc56	139.555	1.15269	0.973336	1.10428	0.333008	0.279236	0.37529	-1.70068	1.09463e-06	down
ENSMUSG00000024247.7	Pkdcc	433.237	3.7054	3.45505	3.78034	0.745491	1.48135	1.48446	-1.70198	1.1463e-11	down
ENSMUSG00000022558.9	Heatr7a	3297.98	11.8588	10.5166	14.8414	2.5538	3.47994	6.08318	-1.70369	6.37681e-05	down
ENSMUSG00000001517.8	Foxm1	1339.54	6.85446	5.95668	7.86018	1.56178	2.42418	2.79221	-1.70433	3.40078e-31	down
ENSMUSG00000028434.6	Epb4.1l4b	60.7298	0.410762	0.194928	0.166438	0.034735	0.131565	0.069158	-1.70502	0.00457732	down
ENSMUSG00000038296.8	Galntl4	1203.34	9.36113	9.60171	9.18934	2.4151	2.66391	4.00324	-1.70555	5.7259e-19	down
ENSMUSG00000079363.2	Gbp4	1795.6	8.61557	6.62059	8.57599	2.07615	3.01144	2.4929	-1.70565	7.01611e-41	down
ENSMUSG00000036278.6	Macrod1	1449.71	26.4627	24.2001	16.1414	7.81712	6.42505	6.98469	-1.70896	5.86082e-12	down
ENSMUSG00000057836.6	Xlr3a	115.074	1.0859	0.879844	0.924764	0.247385	0.309008	0.170924	-1.70973	4.57374e-05	down
ENSMUSG00000034880.6	Mrpl34	501.338	19.1216	18.1094	7.96477	5.92379	3.22831	5.18133	-1.71306	3.21084e-05	down
ENSMUSG00000068758.6	Il3ra	413.712	9.00925	6.06013	3.65196	1.14034	1.06635	3.5122	-1.71645	0.000216133	down
ENSMUSG00000034773.9	BC030867	262.379	1.77983	2.05983	2.61903	0.554268	0.63033	0.715904	-1.71854	8.83402e-12	down
ENSMUSG00000070315.5	4930581F22Rik	206.447	4.30644	2.63743	3.78444	0.949253	0.612539	1.72134	-1.71927	2.91095e-05	down
ENSMUSG00000040084.8	Bub1b	2675.74	14.576	12.7585	16.9875	3.78997	5.54172	4.83871	-1.72069	1.01952e-52	down
ENSMUSG00000028497.5	Ptplad2	1203.1	4.94483	4.27992	6.52765	1.28615	1.55968	2.10374	-1.72206	5.0659e-23	down
ENSMUSG00000038523.4	1700003F12Rik	98.0957	2.48821	3.41568	2.23813	1.10437	0.813129	0.568008	-1.72409	0.000902534	down
ENSMUSG00000002799.5	Jag2	3283.02	17.784	14.7429	15.8456	2.72741	2.91286	10.0185	-1.72545	0.00614154	down
ENSMUSG00000003824.6	Syce2	551.325	7.96608	8.66412	8.18573	3.37356	2.60599	2.53492	-1.73011	1.07107e-18	down
ENSMUSG00000048921.5	Zfp689	151.148	1.86214	1.21764	1.44512	0.312178	0.330522	0.782724	-1.73232	6.81605e-05	down
ENSMUSG00000023266.4	Frs3	277.821	3.42392	2.86021	2.61028	0.64141	0.980554	2.1923	-1.73282	8.92027e-05	down
ENSMUSG00000043323.9	Fbrsl1	750.389	4.40737	3.24087	2.49499	0.740245	1.05939	1.19492	-1.73452	9.34038e-14	down
ENSMUSG00000035342.6	Lzts2	1439.09	11.9238	9.7114	8.69554	1.86118	1.78819	6.10235	-1.73614	0.0051398	down
ENSMUSG00000048574.8	Gm5593	53.4346	0.446778	1.14147	0.947145	0.360661	0.238287	0.192669	-1.73767	0.0121972	down
ENSMUSG00000028873.9	Cdca8	1000.15	11.4563	10.7822	15.1338	3.45716	4.07775	4.10032	-1.73832	1.14085e-32	down
ENSMUSG00000049097.8	Ankrd34a	234.227	2.24355	1.46692	1.82149	0.428579	0.604303	0.675677	-1.73941	4.60066e-10	down
ENSMUSG00000046591.8	5730590G19Rik	494.467	1.30126	1.06862	1.80294	0.359051	0.561923	0.36191	-1.74267	1.18029e-12	down
ENSMUSG00000049907.6	Rasl11b	167.223	1.77573	1.65048	2.15796	0.546203	0.781182	0.388403	-1.74298	2.18698e-06	down
ENSMUSG00000032218.6	Ccnb2	1381.07	19.8872	15.3101	18.7394	4.97445	6.02443	5.65773	-1.74456	2.43698e-45	down
ENSMUSG00000049577.7	Zfpm1	581.012	3.45957	3.23976	3.57145	0.658288	0.736717	1.85304	-1.74512	2.08782e-07	down
ENSMUSG00000021259.4	Cyp46a1	161.165	1.05126	1.58826	1.8991	0.399145	0.420826	0.589619	-1.74831	3.18494e-06	down
ENSMUSG00000083044.1	Gm12416	68.851	0.75458	2.42038	0.64271	0.492418	0.256199	0.481552	-1.74844	0.0225327	down
ENSMUSG00000030827.4	Fgf21	679.77	13.9635	11.1554	19.3952	2.1242	3.4707	8.38525	-1.7493	4.33249e-06	down
ENSMUSG00000040323.11	Gm15429	139.396	2.78822	5.32429	1.89675	0.959041	0.646807	1.60469	-1.75353	0.00231791	down
ENSMUSG00000048450.9	Msx1	80.9885	0.916475	0.86957	0.694451	0.18748	0.229373	0.345258	-1.75605	0.000177446	down
ENSMUSG00000087060.1	2810442I21Rik	88.4273	1.86352	1.3968	1.30782	0.273134	0.836808	0.329628	-1.75734	0.000276665	down
ENSMUSG00000006585.2	Cdt1	999.48	10.5837	8.67394	8.05159	2.53187	1.84947	4.03338	-1.75784	5.98243e-11	down
ENSMUSG00000055633.5	Zfp580	75.2978	1.5485	1.33845	1.16804	0.54978	0.299946	0.348633	-1.76275	0.000930321	down
ENSMUSG00000032641.10	Gpr19	180.658	2.17821	1.77301	2.8161	0.485937	0.472367	0.985101	-1.76401	3.89843e-06	down
ENSMUSG00000023272.3	Creld2	3267.31	53.3356	40.5133	50.9168	14.0146	14.4439	15.4148	-1.76436	1.09738e-57	down
ENSMUSG00000025140.9	Pycr1	952.031	9.4223	8.70174	12.2816	2.62714	3.46427	3.50372	-1.76487	1.80179e-34	down
ENSMUSG00000038894.6	Irs2	361.949	1.82523	1.71246	1.86597	0.411191	0.357407	0.895337	-1.76853	1.97363e-07	down
ENSMUSG00000041498.7	Kif14	386.75	0.893989	0.808036	0.954065	0.189274	0.295347	0.332245	-1.76861	1.14202e-15	down
ENSMUSG00000056665.1	4930572J05Rik	291.955	4.22628	3.55843	4.04252	0.54036	0.725517	2.44742	-1.76916	0.000233235	down
ENSMUSG00000052373.7	Mpp3	372.856	2.89123	2.83774	3.65304	0.693315	0.780703	0.812931	-1.77138	4.34575e-17	down
ENSMUSG00000024791.4	Cdca5	376.79	3.75394	3.45663	4.00476	1.22651	0.655655	1.48801	-1.77204	4.18732e-08	down
ENSMUSG00000089736.1	Gm14378	53.8835	1.49514	0.980422	1.10374	0.105586	0.481121	0.629316	-1.77211	0.00647675	down
ENSMUSG00000092595.1	Gm20427	1293.98	3.6895	11.281	5.10724	0.616703	2.74574	3.32202	-1.77398	0.0432441	down
ENSMUSG00000074406.3	Zfp628	343.856	2.24969	1.98826	1.58345	0.405951	0.417098	0.983779	-1.77559	1.40485e-06	down
ENSMUSG00000016386.9	Mpped2	77.924	0.647888	0.494254	0.534623	0.113265	0.209189	0.173715	-1.77847	6.34173e-05	down
ENSMUSG00000078249.3	Hmga1-rs1	1194.45	19.2742	12.8717	12.0701	4.73256	3.62908	4.86669	-1.7804	3.79224e-14	down
ENSMUSG00000028463.7	Car9	1893.12	18.4536	17.3487	24.4962	4.80634	6.62754	6.98667	-1.78095	7.69493e-43	down
ENSMUSG00000025515.8	Muc2	100.578	0.304364	0.276945	0.330637	0.072188	0.10925	0.082945	-1.78177	3.19335e-06	down
ENSMUSG00000026605.7	Cenpf	2217.91	4.10833	3.6318	4.66437	1.01159	1.41446	1.27365	-1.78486	1.77945e-61	down
ENSMUSG00000044201.9	Cdc25c	357.103	3.95316	3.32377	3.82982	0.81515	1.41352	1.14414	-1.7856	5.75505e-15	down
ENSMUSG00000048922.10	Cdca2	1202.04	5.33106	3.99667	6.06973	1.28533	2.3511	2.25718	-1.78636	1.61266e-42	down
ENSMUSG00000042182.9	Bend6	289.244	2.5534	1.70348	3.12113	0.67176	0.951954	0.52471	-1.78667	2.29305e-08	down
ENSMUSG00000072568.3	Fam84b	79.4982	0.250727	0.311424	0.288206	0.097341	0.072126	0.079967	-1.79085	0.000159325	down
ENSMUSG00000012017.3	Scarf2	831.954	5.24517	5.88182	3.80498	1.21489	1.41332	1.95867	-1.79469	3.49917e-12	down
ENSMUSG00000037060.2	Prkcdbp	450.407	9.16871	8.78528	8.17387	2.17839	2.10298	3.58415	-1.79758	2.67018e-12	down
ENSMUSG00000020167.8	Tcf3	3288.24	26.2634	22.5	22.2264	4.85227	4.99365	12.1006	-1.79905	9.88821e-05	down
ENSMUSG00000043850.8	Clrn1	172.789	1.23102	1.54038	1.51792	0.256254	0.245947	0.676051	-1.79952	1.14654e-06	down
ENSMUSG00000032744.4	Heyl	882.671	4.37451	3.54067	3.97916	0.976473	1.20244	1.33883	-1.80027	1.45826e-32	down
ENSMUSG00000015850.5	Adamtsl4	644.919	3.15932	3.00256	3.85975	0.510405	0.735558	1.76595	-1.80194	1.6295e-07	down
ENSMUSG00000006218.4	Fam131c	86.0417	1.39108	1.08194	1.15245	0.225705	0.375832	0.477405	-1.80547	4.33941e-05	down
ENSMUSG00000058297.9	Spock2	1125.99	4.26979	3.74737	5.12911	1.06623	1.50659	1.38298	-1.80749	1.86463e-37	down
ENSMUSG00000087396.1	4933407K13Rik	316.072	1.62411	1.7691	2.21219	0.246153	0.578709	0.500401	-1.80859	2.09398e-09	down
ENSMUSG00000040390.7	Map3k10	1100.84	7.3917	7.11273	6.36779	2.06455	2.77406	3.5317	-1.80887	5.1037e-12	down
ENSMUSG00000028024.7	Enpep	121.81	0.690082	0.516764	0.645814	0.152871	0.16102	0.211658	-1.80904	3.41719e-07	down
ENSMUSG00000030867.6	Plk1	1475.29	15.1381	11.8337	13.7097	2.99291	4.21418	4.90656	-1.81362	5.14108e-34	down
ENSMUSG00000023908.7	Pkmyt1	276.245	3.31892	2.42231	2.46419	0.612698	0.799952	1.01825	-1.81566	3.61473e-11	down
ENSMUSG00000031428.5	Zcchc18	130.228	0.97445	0.763643	1.48707	0.149537	0.175003	0.381416	-1.81643	8.90676e-07	down
ENSMUSG00000038390.8	Gpr162	364.613	2.03715	2.28381	2.0356	0.557557	0.614191	0.71343	-1.81914	1.92581e-16	down
ENSMUSG00000031099.9	Smarca1	744.004	3.57947	3.05442	3.68165	1.03752	1.04133	1.04669	-1.81929	2.57525e-28	down
ENSMUSG00000055809.7	6030429G01Rik	168.217	1.38851	1.62585	1.52878	0.178542	0.474762	0.734371	-1.82011	9.08051e-05	down
ENSMUSG00000041064.7	Pif1	290.629	1.59919	1.42342	2.04213	0.433284	0.475148	0.494532	-1.82078	8.39387e-15	down
ENSMUSG00000060019.4	Gm10073	404.59	28.6497	24.8823	16.568	11.0577	3.71275	5.00103	-1.8217	9.35003e-05	down
ENSMUSG00000004187.9	Kifc2	270.281	1.67629	1.50416	1.9348	0.186617	0.616117	0.746229	-1.82183	8.01567e-06	down
ENSMUSG00000017716.8	Birc5	1617.4	26.2722	20.3694	30.3244	6.02988	8.47874	8.94246	-1.82225	4.40814e-43	down
ENSMUSG00000016206.6	H2-M3	689.471	10.2378	7.97492	11.0898	2.5691	3.20589	2.76627	-1.82305	1.83694e-29	down
ENSMUSG00000026051.8	1500015O10Rik	59.7469	1.25092	0.942102	1.89379	0.284623	0.394681	0.478566	-1.82314	0.000519799	down
ENSMUSG00000087611.1	4930458D05Rik	68.3405	0.386427	0.496599	0.449564	0.196178	0.093165	0.08585	-1.82494	0.00242746	down
ENSMUSG00000014782.8	Plekhg4	89.4483	0.561576	0.751694	0.943903	0.084087	0.07707	0.348738	-1.82662	0.000110914	down
ENSMUSG00000054065.5	Pkp3	82.3964	0.650619	0.808328	0.583536	0.223731	0.349294	0.146111	-1.82699	0.000110378	down
ENSMUSG00000024301.8	Kifc5b	925.341	7.25622	7.12287	8.54705	1.40291	2.28671	3.28407	-1.8288	1.91945e-16	down
ENSMUSG00000039759.4	Thap3	1288.87	25.4533	23.854	23.5315	4.30746	4.74503	12.9292	-1.83243	0.000701045	down
ENSMUSG00000073478.5	D730003I15Rik	52.0357	1.85332	1.98658	1.87526	0.382727	0.782104	0.480695	-1.83709	0.00109034	down
ENSMUSG00000055148.7	Klf2	237.66	3.5044	2.46191	1.78543	0.980026	0.322781	0.884271	-1.83883	0.000153318	down
ENSMUSG00000044328.7	Trp53i13	599.856	10.7213	8.35594	10.5672	1.66578	3.27929	5.16652	-1.83932	3.73826e-07	down
ENSMUSG00000075702.9	Selm	1351.92	41.6239	38.1193	33.2952	8.69421	6.41094	16.8957	-1.83944	1.71939e-10	down
ENSMUSG00000061232.8	H2-K1	21829.3	292.046	224.996	303.378	64.2102	89.9028	90.6239	-1.84039	2.29524e-82	down
ENSMUSG00000039137.11	Whrn	1037.03	6.89961	6.50744	8.24447	1.75124	3.01455	3.43964	-1.84085	6.80068e-20	down
ENSMUSG00000023938.7	Aars2	575.534	3.68422	3.14531	3.64924	0.74495	1.16145	1.15003	-1.84323	1.90839e-24	down
ENSMUSG00000012819.8	Cdh23	605.246	1.31568	1.33763	1.6886	0.262143	0.596207	0.581265	-1.84354	5.7988e-11	down
ENSMUSG00000033952.8	Aspm	944.242	1.81231	1.72532	2.3784	0.536381	0.576308	0.563748	-1.84491	1.69819e-30	down
ENSMUSG00000068877.5	Selenbp2	109.345	0.959332	2.87046	0.63529	0.487612	0.453975	0.223732	-1.8465	0.0082983	down
ENSMUSG00000086841.1	2410006H16Rik	4197.26	240.297	172.389	137.472	51.9823	41.6926	64.8801	-1.85076	1.2965e-16	down
ENSMUSG00000027221.5	Chst1	353.238	2.62409	1.98204	3.54751	0.65933	0.768787	0.885438	-1.85092	1.44405e-14	down
ENSMUSG00000027331.8	D2Ertd750e	1775.17	9.69166	8.24017	8.92891	4.5034	6.22284	3.64409	-1.85534	2.38512e-67	down
ENSMUSG00000020241.7	Col6a2	434.854	2.30578	1.87216	2.3367	0.465746	0.597149	0.709337	-1.85561	1.42311e-21	down
ENSMUSG00000062510.6	Nsl1	372.294	2.55627	2.19384	3.09753	0.656593	0.89299	0.67561	-1.85732	1.0262e-16	down
ENSMUSG00000024989.8	Cep55	1008.35	7.50252	6.3074	8.76208	1.99108	2.35625	2.00802	-1.86143	1.4663e-36	down
ENSMUSG00000057337.6	Chst3	167.8	0.64992	0.413878	0.630003	0.122595	0.183322	0.174457	-1.86286	1.94021e-09	down
ENSMUSG00000044966.4	Fbxo48	117.8	1.3378	0.974746	1.66522	0.395919	0.307102	0.383062	-1.8649	2.45985e-07	down
ENSMUSG00000039781.7	Azi1	781.49	4.75951	4.67712	4.18765	0.8532	1.17701	2.21416	-1.86929	6.13644e-10	down
ENSMUSG00000034687.4	Fras1	2259.98	3.00403	2.49811	3.26386	0.753779	0.771478	0.944024	-1.87284	1.9143e-58	down
ENSMUSG00000041679.7	Lrrc29	79.404	0.655345	0.872395	0.999107	0.168708	0.234001	0.312007	-1.8785	5.63913e-05	down
ENSMUSG00000020723.3	Cacng4	117.226	0.798235	0.551517	0.770327	0.181399	0.221107	0.167994	-1.87853	1.65565e-07	down
ENSMUSG00000021176.4	2610021K21Rik	140.95	1.36866	1.45183	1.30695	0.391018	0.385504	0.377494	-1.88112	4.96685e-08	down
ENSMUSG00000030037.8	Mrpl53	707.319	18.9564	27.7678	18.2055	7.13296	1.67466	9.76393	-1.88196	0.0226621	down
ENSMUSG00000036565.3	Ttyh3	2170.8	9.71333	8.97706	9.86574	1.86793	2.28272	4.02664	-1.88208	3.54566e-19	down
ENSMUSG00000092299.1	Psmb9	179.465	5.94269	0.435636	1.07026	0.504048	0.485227	0.736705	-1.88305	0.0112006	down
ENSMUSG00000007721.5	Ccdc124	1252.7	32.5902	30.147	20.2196	4.44026	5.31352	14.5723	-1.88358	0.00169034	down
ENSMUSG00000028931.5	Kcnab2	464.68	2.54101	2.27061	3.31071	0.622517	0.614136	0.822636	-1.88486	1.18119e-19	down
ENSMUSG00000020216.5	Jsrp1	2746.39	52.1302	45.4712	27.3012	7.92505	6.50475	21.9539	-1.88646	0.00491868	down
ENSMUSG00000049823.8	Zbtb12	1271.53	20.7874	21.1685	14.1282	3.36313	2.78414	6.42716	-1.88702	5.73452e-14	down
ENSMUSG00000056531.6	Ccdc18	287.027	1.20801	1.00665	1.62986	0.238757	0.339202	0.495554	-1.88864	1.47529e-10	down
ENSMUSG00000022759.7	4930451C15Rik	57.2521	0.57638	0.516097	0.660192	0.199964	0.094197	0.200091	-1.88999	0.000557791	down
ENSMUSG00000067235.7	H2-Q10	128.133	0.736252	0.77462	0.599618	0.243411	0.200516	0.266138	-1.89214	1.36633e-05	down
ENSMUSG00000032403.6	2300009A05Rik	152.989	5.22663	6.08438	4.22629	1.20766	1.30055	1.84666	-1.89237	6.08417e-07	down
ENSMUSG00000029414.7	Kntc1	1084.41	3.04775	2.71804	3.86098	0.819175	0.937552	0.906526	-1.89629	1.52219e-40	down
ENSMUSG00000079165.2	Sap25	290.844	6.07333	4.35828	6.48419	0.805926	1.08574	2.89038	-1.8968	5.98016e-06	down
ENSMUSG00000020185.10	E2f7	305.16	1.18723	1.05381	1.41294	0.320216	0.339616	0.295052	-1.90281	2.7844e-16	down
ENSMUSG00000045842.6	Gm7148	56.3691	1.81086	2.02955	1.89684	0.35201	0.379537	0.875682	-1.90458	0.00118131	down
ENSMUSG00000042419.7	Nfkbil1	287.9	4.9823	4.44997	2.55708	1.05466	0.797173	1.51904	-1.90588	8.20568e-07	down
ENSMUSG00000024337.8	Psmb9	423.848	3.2015	7.15526	7.84342	1.25527	1.73585	1.85372	-1.90698	6.05531e-09	down
ENSMUSG00000065950.1	Gm5908	149.652	2.84766	13.8137	2.29731	3.23841	1.22384	0.877994	-1.90716	0.0218591	down
ENSMUSG00000086043.1	Gm12473	77.4664	3.16235	3.36965	1.43256	0.74531	0.622614	0.856656	-1.91402	0.000866346	down
ENSMUSG00000059791.8	Nrm	550.351	8.3718	5.91264	9.11055	1.61332	2.12204	2.65755	-1.92034	2.40772e-21	down
ENSMUSG00000075514.4	Gm13375	86.7793	2.60921	2.13837	1.40244	0.278189	0.961757	0.510302	-1.92449	0.000698109	down
ENSMUSG00000020153.8	Ndufs7	1975.15	54.2631	50.8898	40.4748	7.95227	10.2694	25.7656	-1.9265	0.000357746	down
ENSMUSG00000020163.6	Uqcr11	2501.8	129.438	123.94	78.8657	22.598	16.5891	55.7069	-1.9304	0.002066	down
ENSMUSG00000036768.5	Kif15	892.926	3.87658	3.27557	4.34261	1.00041	1.20421	0.892726	-1.9324	1.21443e-28	down
ENSMUSG00000023911.6	Flywch2	56.7889	1.59734	1.74442	1.56544	0.128156	0.500621	0.735656	-1.93368	0.00371326	down
ENSMUSG00000079505.2	Gm11131	65.4256	0.437479	0.471482	0.362951	0.131635	0.081814	0.125805	-1.93456	0.000307766	down
ENSMUSG00000074476.4	Spc24	623.248	9.3359	9.38694	9.9728	2.29056	2.65013	2.80053	-1.93676	2.91868e-30	down
ENSMUSG00000092564.1	BC051226	68.9592	2.40595	1.57557	1.87434	0.266878	0.26877	1.11281	-1.93828	0.00151862	down
ENSMUSG00000043439.4	E130012A19Rik	71.3497	0.506227	0.719464	0.638816	0.111867	0.151876	0.245014	-1.9397	0.000164045	down
ENSMUSG00000038037.4	Socs1	79.4209	1.29124	1.56689	1.07902	0.427598	0.069501	0.550337	-1.94099	0.00710659	down
ENSMUSG00000087590.1	2410004N09Rik	246.279	13.6357	13.6607	10.0535	4.58777	2.54954	2.72982	-1.94231	8.49905e-07	down
ENSMUSG00000091018.1	Rplp2-ps1	662.761	43.1816	20.318	30.4538	6.08273	4.66785	14.5649	-1.94361	3.21424e-07	down
ENSMUSG00000029516.11	Cit	717.402	2.402	3.32091	3.23973	0.444189	0.560528	0.457789	-1.94427	2.61963e-29	down
ENSMUSG00000022034.9	Esco2	793.095	6.18924	4.76454	7.97393	1.511	1.91427	1.6269	-1.94688	5.80786e-30	down
ENSMUSG00000007039.6	Ddah2	3585.9	62.1116	50.0041	55.7656	9.03918	10.3617	28.2509	-1.94701	0.000681987	down
ENSMUSG00000032783.7	Troap	346.624	3.10635	2.3763	2.83823	0.701647	0.618449	0.89634	-1.94885	4.86141e-16	down
ENSMUSG00000078572.2	1810043H04Rik	132.696	4.67365	4.32452	1.17024	0.781079	0.842088	1.18566	-1.94925	0.000855428	down
ENSMUSG00000037628.8	Cdkn3	247.975	6.68667	6.74115	6.15149	1.61445	1.74665	1.90332	-1.94948	1.42947e-13	down
ENSMUSG00000035172.9	Plekhh3	455.295	3.8447	2.98784	2.86469	0.547622	0.64892	1.41181	-1.94951	1.06217e-08	down
ENSMUSG00000059479.6	B3gnt8	74.1728	0.965339	1.02387	1.09994	0.090796	0.235444	0.531347	-1.95064	0.0019708	down
ENSMUSG00000087371.1	Gm15541	62.4684	0.417906	0.39433	0.61922	0.062032	0.167722	0.155923	-1.95186	0.000319408	down
ENSMUSG00000070699.3	Sars2	209.32	2.44191	1.74161	2.87633	0.272375	0.597645	1.03295	-1.96164	3.3205e-06	down
ENSMUSG00000059333.1	Gm10063	1399.29	85.5997	77.3286	60.4754	17.5894	16.8352	25.7311	-1.96433	1.86519e-19	down
ENSMUSG00000083454.1	Gm13226	131.52	2.18163	14.2707	1.94736	3.01292	1.02618	0.958522	-1.96557	0.026924	down
ENSMUSG00000012443.3	Kif11	2248.69	9.41559	8.03884	11.714	2.32791	2.75087	2.59769	-1.96786	1.28458e-62	down
ENSMUSG00000032172.6	Olfm2	56.36	0.781029	0.402145	0.768275	0.075716	0.086428	0.346204	-1.9724	0.00648309	down
ENSMUSG00000040752.9	Myh6	1858.96	4.50279	9.59489	4.13427	1.73925	1.42885	1.77863	-1.9791	0.000383408	down
ENSMUSG00000022422.7	Dscc1	65.0109	1.08054	0.720823	0.798669	0.14375	0.356425	0.164884	-1.97916	0.000248689	down
ENSMUSG00000040690.9	Col16a1	1003.73	5.08222	4.82423	4.96102	0.65496	0.85748	1.96013	-1.97927	3.53018e-11	down
ENSMUSG00000053552.7	Ebf4	161.168	1.21325	1.0721	1.12683	0.249446	0.160607	0.46837	-1.98165	3.56779e-06	down
ENSMUSG00000049119.8	Fam110b	566.552	6.88818	3.57266	3.91119	1.02213	1.48163	1.18357	-1.98475	1.23593e-28	down
ENSMUSG00000040811.9	Eml2	1697.08	17.5011	14.0587	18.8792	2.75337	4.35292	6.9809	-1.98509	1.30963e-18	down
ENSMUSG00000067276.5	Capn6	805.48	5.38041	3.57865	5.2315	1.0529	1.25544	1.38195	-1.98511	2.07888e-33	down
ENSMUSG00000052854.9	Nrk	1334.38	4.02284	3.36543	4.73037	0.901542	0.983132	0.937095	-1.98857	1.0942e-48	down
ENSMUSG00000038508.7	Gdf15	914.993	16.2553	13.8562	5.87007	1.60489	1.43715	6.90469	-1.98868	0.0340248	down
ENSMUSG00000043099.4	Hic1	124.007	0.73174	0.942457	0.463317	0.133965	0.177908	0.265961	-1.9891	3.64536e-05	down
ENSMUSG00000032715.8	Trib3	606.54	6.02714	6.27438	6.78716	0.956277	1.79915	2.30633	-1.99068	1.07821e-15	down
ENSMUSG00000009633.2	G0s2	798.335	23.6865	20.3925	14.1517	4.70419	3.63661	7.01225	-1.99258	1.1675e-11	down
ENSMUSG00000069648.2	Gm3699	433.771	21.149	86.9893	17.075	15.407	9.68352	8.85978	-1.99362	0.0443744	down
ENSMUSG00000023505.7	Cdca3	1094.94	15.8806	10.7615	16.6908	2.46963	5.75827	3.05165	-1.99514	1.43763e-45	down
ENSMUSG00000013155.9	E130303B06Rik	374.142	8.05338	4.64911	5.73841	1.27862	1.19206	2.32094	-1.99515	1.6919e-10	down
ENSMUSG00000020848.7	Doc2b	133.466	0.601961	0.617624	0.675706	0.137977	0.215316	0.142701	-1.99519	1.58899e-08	down
ENSMUSG00000059674.6	Cdh24	137.015	1.19185	0.94438	0.987177	0.184895	0.142768	0.488568	-1.99987	4.97811e-05	down
ENSMUSG00000092417.1	RP23-115O3.9	347.988	6.89588	4.24777	5.09756	0.864767	2.30047	3.3794	-2.00263	0.00011584	down
ENSMUSG00000059213.6	Ddn	57.1308	0.420379	0.280723	0.246634	0.065626	0.079893	0.094858	-2.01685	0.000210964	down
ENSMUSG00000022199.9	Slc22a17	3406.32	32.6529	24.886	33.692	5.59549	7.26433	11.3864	-2.01802	7.21145e-29	down
ENSMUSG00000054555.5	Adam12	275.835	0.868268	0.661212	0.728949	0.136204	0.249552	0.189037	-2.03975	3.69865e-14	down
ENSMUSG00000081695.1	Rpsa-ps5	92.2338	0.611833	4.77046	0.531772	0.923914	0.251137	0.354734	-2.04037	0.0376308	down
ENSMUSG00000073888.5	Ccl27a	310.103	10.7463	8.86344	9.6109	1.97836	2.13749	2.50646	-2.04414	4.98057e-18	down
ENSMUSG00000024912.5	Fosl1	298.823	3.16566	3.45067	4.36946	0.693081	0.573972	1.50531	-2.04474	2.02466e-08	down
ENSMUSG00000060438.3	Rps10-ps1	268.437	8.70922	21.4188	3.68064	4.79873	1.82668	1.98202	-2.04544	0.049907	down
ENSMUSG00000020131.8	Pcsk4	69.5041	0.789552	0.594422	0.976552	0.258325	0.193927	0.255185	-2.04552	3.28038e-05	down
ENSMUSG00000032011.4	Thy1	826.526	9.41324	9.14736	11.3645	2.21582	2.852	2.42156	-2.05098	3.15112e-39	down
ENSMUSG00000021453.2	Gadd45g	5808.65	133.336	121.928	81.7993	23.0052	14.3852	49.0883	-2.05196	0.00044658	down
ENSMUSG00000036904.5	Fzd8	330.191	2.22298	1.89826	2.06081	0.470025	0.4639	0.603881	-2.05426	2.0026e-19	down
ENSMUSG00000075227.4	Znhit2-ps	163.609	3.50867	2.1568	2.36939	0.316759	0.228523	1.49924	-2.05485	0.00113849	down
ENSMUSG00000039195.4	1110008P14Rik	393.202	13.6937	9.97252	6.16768	2.04135	1.47952	3.0079	-2.06071	1.72606e-09	down
ENSMUSG00000081382.1	Rpl18-ps1	765.323	21.6613	49.189	16.1018	8.69903	5.90794	7.69136	-2.06351	0.00253888	down
ENSMUSG00000036334.7	Igsf10	172.288	0.351028	0.235163	0.510157	0.10352	0.045881	0.108711	-2.07429	3.22866e-06	down
ENSMUSG00000031294.2	D630029K05Rik	57.8721	0.621835	0.302931	0.915384	0.108942	0.063211	0.26155	-2.07495	0.00310929	down
ENSMUSG00000036298.9	Slc2a13	66.0778	0.278212	0.149391	0.213286	0.055592	0.027353	0.067427	-2.07919	0.000275301	down
ENSMUSG00000030785.7	Cox6a2	1434.92	57.2509	40.0881	39.8483	6.58059	6.83371	21.1843	-2.0792	0.000359395	down
ENSMUSG00000083311.1	Gm5643	146.408	1.3532	6.21669	1.26313	1.13866	0.707727	0.37684	-2.08733	0.00617611	down
ENSMUSG00000018126.8	Baiap2l2	80.8362	0.732359	0.827176	0.70667	0.242955	0.070766	0.20041	-2.09519	0.00038644	down
ENSMUSG00000007950.8	Abhd8	1733.69	20.7263	16.9671	17.3173	2.2877	2.93709	8.55146	-2.09824	0.000319417	down
ENSMUSG00000051517.8	E130306D19Rik	301.324	3.745	2.77919	5.37725	0.681496	1.04856	1.23573	-2.0988	9.93877e-12	down
ENSMUSG00000025496.3	Drd4	55.3289	0.385337	0.429606	0.430962	0.023985	0.08329	0.198853	-2.09889	0.00367891	down
ENSMUSG00000032841.9	Prr5l	59.2449	0.414884	0.182532	0.619749	0.068997	0.071111	0.063795	-2.10093	0.000124588	down
ENSMUSG00000043614.7	Vps37d	168.577	2.57322	2.38969	1.84585	0.458948	0.385993	0.804465	-2.10299	9.41262e-08	down
ENSMUSG00000010607.7	Pigyl	425.728	17.7677	12.8345	9.30672	2.19702	1.92868	5.55092	-2.1064	2.30339e-07	down
ENSMUSG00000078815.1	Cacng6	678.501	21.1331	15.5819	18.2515	1.60379	4.15053	7.91405	-2.11246	5.80333e-08	down
ENSMUSG00000032997.10	Chpf	1511.28	13.7996	9.90903	8.21212	1.28496	1.34541	4.91779	-2.11462	0.00208505	down
ENSMUSG00000034949.11	Zfr2	707.034	5.62681	4.81839	4.75499	1.05397	0.916483	1.72667	-2.11529	3.18339e-29	down
ENSMUSG00000081890.1	Gm11243	160.589	9.9292	7.31092	8.60293	1.89576	1.89413	2.29201	-2.11938	8.13436e-12	down
ENSMUSG00000001663.4	Gstt1	154.205	2.52754	2.72787	4.18849	0.613472	1.0951	0.630372	-2.12402	5.71402e-08	down
ENSMUSG00000028671.10	Gale	286.519	4.87946	3.96955	4.71487	0.337254	0.809065	2.06768	-2.12845	8.33336e-06	down
ENSMUSG00000035042.2	Ccl5	479.264	19.4602	14.9308	22.9982	3.73875	2.75111	7.01799	-2.13213	1.91042e-11	down
ENSMUSG00000044303.5	Cdkn2a	4717.96	143.963	120.527	72.3181	18.3241	19.4507	41.9828	-2.13685	2.12004e-05	down
ENSMUSG00000023393.9	Slc17a9	64.9297	0.782135	0.484508	0.955437	0.320932	0.019438	0.150566	-2.14534	0.0076926	down
ENSMUSG00000035929.10	H2-Q4	2254.21	21.0691	19.0945	25.5405	4.40842	5.46063	4.82496	-2.14544	4.99831e-69	down
ENSMUSG00000023009.8	Nckap5l	1513.01	7.19607	7.01924	6.05311	0.782529	1.14204	3.02534	-2.15668	0.000571167	down
ENSMUSG00000041481.9	Serpina3g	49.5658	0.710858	0.639798	0.670382	0.256636	0.056704	0.19007	-2.15691	0.00087388	down
ENSMUSG00000083716.2	Gm13436	652.088	13.0818	43.7353	10.3289	5.44319	3.9486	6.56837	-2.16234	0.0112708	down
ENSMUSG00000065037.1	7SK	1278.47	134.383	47.6876	67.5323	11.4302	10.0578	36.923	-2.16333	0.00364403	down
ENSMUSG00000022941.8	Ripply3	97.2092	1.34383	1.20725	1.48229	0.25047	0.224712	0.454629	-2.164	6.2679e-07	down
ENSMUSG00000059078.5	Gm10060	71.1405	1.62532	4.28984	1.66118	0.35054	0.319328	1.1927	-2.16546	0.00403389	down
ENSMUSG00000019433.8	Gipc1	1466.18	24.9228	17.001	15.7667	3.00478	3.33327	7.25843	-2.16687	4.96355e-14	down
ENSMUSG00000082769.2	Gm15793	69.7542	1.1623	4.62701	0.676067	0.945628	0.368108	0.326298	-2.16959	0.0191123	down
ENSMUSG00000031004.7	Mki67	6615.77	13.0928	12.2552	16.7068	2.9813	3.34268	3.31153	-2.16999	1.30546e-101	down
ENSMUSG00000066626.4	Gm5121	116.321	0.843829	7.34503	1.89482	1.53427	0.390493	0.36956	-2.17028	0.0172084	down
ENSMUSG00000001053.9	N4bp3	1137.79	13.1586	10.089	7.87974	1.44656	1.88791	4.34037	-2.17269	6.46197e-05	down
ENSMUSG00000070692.5	Gm14059	64.0003	2.15578	5.49469	0.697379	0.908194	0.309625	0.796562	-2.17336	0.0147763	down
ENSMUSG00000041477.8	Dcp1b	245.549	1.57449	1.35455	1.72466	0.278176	0.297854	0.428463	-2.18254	8.37979e-16	down
ENSMUSG00000010406.7	Mrpl52	765.831	59.8986	40.7812	15.6516	11.4158	5.6446	9.24201	-2.18686	0.00266212	down
ENSMUSG00000057378.7	Ryr3	540.207	0.90572	1.22543	1.28341	0.186067	0.293051	0.2793	-2.1869	2.54537e-37	down
ENSMUSG00000075266.4	Cenpw	216.504	2.991	3.69207	2.25581	0.807395	0.699094	0.514717	-2.1914	2.62658e-08	down
ENSMUSG00000027966.10	Col11a1	217.114	0.522739	0.450395	0.863398	0.157262	0.133373	0.109868	-2.19288	4.85807e-10	down
ENSMUSG00000060224.3	Pyroxd2	172.938	1.22132	1.06322	1.25752	0.169449	0.426707	0.21608	-2.19577	6.11327e-09	down
ENSMUSG00000051048.9	P4ha3	717.463	6.03541	5.52266	8.16215	0.923882	1.58146	1.93499	-2.20136	3.63478e-23	down
ENSMUSG00000046295.7	Ankle1	136.645	1.37753	1.41198	1.47186	0.169265	0.338291	0.443074	-2.21722	3.86343e-07	down
ENSMUSG00000058064.4	Gm10036	1022.53	14.7533	76.8151	11.8939	10.0968	6.72424	7.64232	-2.21993	0.0367897	down
ENSMUSG00000050212.4	Fam176b	133.409	2.55602	2.91852	1.16502	0.418725	0.368866	0.49375	-2.22071	7.23415e-06	down
ENSMUSG00000005320.8	Fgfr4	3178.95	23.976	18.7398	25.5667	3.89881	4.53622	6.1588	-2.22083	6.43624e-52	down
ENSMUSG00000019214.7	Chtf18	301.674	1.98269	1.68487	2.8567	0.347844	0.34656	0.722236	-2.22555	1.67602e-09	down
ENSMUSG00000029436.7	Mmp17	50.9161	0.316801	0.298878	0.310312	0.095496	0.035291	0.063796	-2.23509	0.0003412	down
ENSMUSG00000020926.10	Adam11	108.616	0.648164	0.467528	0.757425	0.077843	0.017454	0.207392	-2.23606	0.00155964	down
ENSMUSG00000053317.5	Sec61b	1332.31	62.2421	56.561	30.5617	12.467	7.86149	11.7439	-2.26867	2.70541e-13	down
ENSMUSG00000022580.6	Rhpn1	72.3717	0.627117	0.739185	0.523345	0.079709	0.099829	0.212396	-2.27058	4.90181e-05	down
ENSMUSG00000073633.3	Fbxo36	270.659	6.83149	5.40787	6.8597	0.791809	1.61735	1.76221	-2.27241	9.80829e-15	down
ENSMUSG00000020808.3	Fam64a	599.571	8.63644	8.15152	10.0992	1.55955	2.12963	2.25786	-2.27383	1.05603e-36	down
ENSMUSG00000009145.4	Dqx1	57.4704	0.442424	0.268512	0.480249	0.122536	0.112602	0	-2.27438	0.0314584	down
ENSMUSG00000040860.10	Crocc	455.931	2.23064	2.62999	1.68426	0.273183	0.205562	0.591295	-2.28407	3.73079e-09	down
ENSMUSG00000034990.8	Otoa	156.683	1.42291	1.55498	1.45281	0.164058	0.258872	0.142538	-2.2875	5.60876e-11	down
ENSMUSG00000084899.1	Gm15344	91.552	4.47246	4.55721	4.9769	0.882784	0.770675	1.27637	-2.28796	6.36071e-08	down
ENSMUSG00000020897.6	Aurkb	1303.19	15.3135	14.6493	17.8329	2.21602	3.53596	4.12184	-2.29246	1.91411e-44	down
ENSMUSG00000081344.3	Gm14303	222.108	22.5312	39.4251	18.9633	5.19319	2.7727	9.637	-2.29325	6.99054e-06	down
ENSMUSG00000035835.7	BC005764	1131.7	9.83632	8.02254	9.67709	1.35644	1.7824	3.18755	-2.29689	1.9113e-18	down
ENSMUSG00000000889.7	Dbh	312	5.04227	4.66678	4.219	1.04636	0.861331	0.897445	-2.29956	1.36731e-13	down
ENSMUSG00000050410.9	Tcf19	527.766	7.00135	6.31225	7.86632	1.03118	1.45441	1.8485	-2.30296	1.05651e-30	down
ENSMUSG00000058351.5	2010107H07Rik	384.839	18.6291	24.0855	16.4609	2.28298	3.43054	7.44255	-2.30824	2.84666e-09	down
ENSMUSG00000038738.9	Shank1	63.266	0.382475	0.177804	0.263367	0.022783	0.0267	0.124681	-2.31123	5.56355e-05	down
ENSMUSG00000082931.1	Gm13586	87.9589	1.45913	8.66057	1.06962	1.28714	0.557138	0.577707	-2.3128	0.0108175	down
ENSMUSG00000072980.3	Oip5	214.591	3.699	2.47448	2.48329	0.591767	0.508577	0.771916	-2.31418	5.82022e-16	down
ENSMUSG00000021702.7	Thbs4	66.8424	0.44904	0.364765	0.547138	0.068244	0.125275	0.084356	-2.31562	1.98265e-06	down
ENSMUSG00000068748.3	Ptprz1	259.682	0.606499	0.531285	0.984299	0.160355	0.130968	0.13304	-2.32569	1.62139e-13	down
ENSMUSG00000059060.6	Rad51l1	112.462	2.43798	1.78922	2.56406	0.371495	0.679807	0.281783	-2.34005	2.09219e-07	down
ENSMUSG00000084333.1	Gm11599	95.1484	0.925111	4.77749	0.774473	0.754256	0.289489	0.304525	-2.34553	0.00647345	down
ENSMUSG00000011751.10	Spnb4	79.8709	0.189189	0.354227	0.213059	0.029429	0.150333	0.060103	-2.34851	1.01479e-06	down
ENSMUSG00000053173.8	Rpl18-ps2	116.957	2.28022	7.75491	2.00804	1.00154	0.371108	1.11633	-2.36974	0.00102491	down
ENSMUSG00000039477.9	Tnrc18	974.549	4.05436	4.38411	3.10958	0.449551	0.529442	1.06877	-2.37192	2.24916e-16	down
ENSMUSG00000045348.9	6430598A04Rik	157.192	1.3343	0.871499	0.715142	0.227921	0.129374	0.146692	-2.37248	1.18214e-08	down
ENSMUSG00000025422.7	Agap2	334.145	1.47624	0.971892	1.47042	0.150635	0.214338	0.419797	-2.37857	1.63493e-12	down
ENSMUSG00000032492.7	Pth1r	55.9004	0.510817	0.493639	0.609746	0.112026	0.089265	0.108998	-2.38217	4.9818e-06	down
ENSMUSG00000083337.1	Gm11539	108.311	1.73603	8.4808	1.46053	1.17335	0.548733	0.667024	-2.38385	0.00272715	down
ENSMUSG00000027386.3	Fbln7	87.7525	0.578664	0.4592	0.754092	0.108039	0.14378	0.092383	-2.38692	4.85915e-08	down
ENSMUSG00000027335.8	Adra1d	66.9134	0.598867	0.832419	0.85388	0.095022	0.039416	0.322123	-2.39035	0.00122132	down
ENSMUSG00000046997.5	Spsb4	69.2132	0.707018	0.450303	0.500252	0.099417	0.165209	0.055607	-2.40061	2.87408e-05	down
ENSMUSG00000002083.6	Bbc3	477.213	6.93877	6.38722	4.27269	0.778353	0.529577	2.27379	-2.40132	5.93933e-08	down
ENSMUSG00000073405.5	C920025E04Rik	73.8418	1.31168	1.76906	0.985578	0.264431	0.085557	0.419913	-2.40226	0.000125578	down
ENSMUSG00000038644.8	Pold1	1182.12	8.93629	7.28216	7.57407	1.78555	1.41788	2.2154	-2.40257	8.64079e-29	down
ENSMUSG00000085583.1	Gm15676	51.1311	1.96937	1.35978	0.783096	0.373603	0	0.39431	-2.4098	0.0207893	down
ENSMUSG00000029419.7	Gm996	52.781	0.257614	0.239471	0.234137	0.067554	0.032047	0.036768	-2.41246	8.59468e-05	down
ENSMUSG00000050050.9	Ccdc158	142.937	0.791216	0.75605	1.3035	0.134209	0.14944	0.282227	-2.41357	6.40862e-10	down
ENSMUSG00000063696.5	Gm8730	835.051	10.3245	29.998	6.27073	4.22524	2.27108	2.88404	-2.41663	0.00684651	down
ENSMUSG00000091395.1	Gm6297	64.2481	0.610042	0.68389	0.650803	0.095084	0.135359	0.143776	-2.4304	7.59284e-07	down
ENSMUSG00000022464.6	Slc38a4	94.8949	0.506601	0.411584	0.682299	0.086868	0.111588	0.103924	-2.43184	1.79823e-09	down
ENSMUSG00000024598.7	Fbn2	617.065	1.24452	1.17075	1.46234	0.230413	0.259176	0.247456	-2.44129	8.9061e-48	down
ENSMUSG00000007892.7	Rplp1	30504	1335.51	1638.29	986.33	120.715	137.774	542.612	-2.44455	0.00324941	down
ENSMUSG00000045045.7	Lrfn4	873.223	7.64966	6.08554	4.89895	0.58073	0.624684	2.42838	-2.45277	0.000712791	down
ENSMUSG00000062044.7	Lmtk3	158.621	1.40858	1.38258	1.14599	0.128518	0.113441	0.763181	-2.46191	5.76251e-06	down
ENSMUSG00000032177.10	Pde4a	811.614	3.88919	3.52614	4.41173	0.636091	0.747396	1.45391	-2.46376	2.55088e-22	down
ENSMUSG00000033307.6	Mif	5832.29	308.625	238.49	136.984	28.9461	27.6807	75.7891	-2.4735	5.81428e-05	down
ENSMUSG00000073858.2	Itpripl2	427.376	6.66085	6.35633	4.24201	0.675541	0.510027	2.14641	-2.47754	8.69672e-08	down
ENSMUSG00000047166.8	Tigd5	68.6508	0.943055	0.760786	0.644928	0.117567	0.112859	0.196771	-2.48804	1.14777e-06	down
ENSMUSG00000070003.6	Ssbp4	962.031	16.2162	15.987	10.2379	1.81274	1.70978	4.51639	-2.50281	4.41897e-06	down
ENSMUSG00000079283.1	2310009B15Rik	98.9824	4.31966	4.68541	2.11127	0.731784	0.643366	0.657486	-2.50441	1.50265e-06	down
ENSMUSG00000051319.6	1500011K16Rik	384.077	13.9377	12.0577	5.02961	1.58895	1.40169	2.81747	-2.50515	4.39896e-09	down
ENSMUSG00000078348.3	Sf3b5	719.629	29.3239	23.2015	11.2227	2.59872	2.30081	7.19148	-2.507	0.000284781	down
ENSMUSG00000049092.10	Gpr137c	129.505	0.933638	1.24649	1.63466	0.218058	0.165664	0.302325	-2.50721	4.523e-10	down
ENSMUSG00000031343.7	Gabra3	122.061	0.69233	0.596106	0.936024	0.040821	0.239244	0.141505	-2.51124	3.06243e-06	down
ENSMUSG00000074281.3	Gm12522	95.5583	0.827923	0.766727	1.01015	0.131498	0.095395	0.230204	-2.5126	4.11339e-08	down
ENSMUSG00000025780.7	Itih5	116.334	0.326452	0.254375	0.403833	0.047609	0.083271	0.045129	-2.51903	5.98019e-10	down
ENSMUSG00000030494.7	Rhpn2	146.138	0.858849	0.746922	1.22029	0.132056	0.190444	0.174995	-2.52353	1.16377e-13	down
ENSMUSG00000009378.3	Slc16a12	160.535	0.947585	0.798558	0.878867	0.136798	0.156682	0.172701	-2.53867	9.57084e-17	down
ENSMUSG00000002274.6	Metrn	300.071	5.04362	5.09026	4.34357	0.54884	0.964893	1.12324	-2.54016	2.4869e-18	down
ENSMUSG00000030222.7	Rerg	61.0311	0.756526	0.496136	0.539634	0.056635	0.207408	0.064197	-2.55598	5.5281e-05	down
ENSMUSG00000069171.7	Nr2f1	73.1469	0.636552	0.668341	0.510572	0.065394	0.08615	0.110805	-2.55625	3.3549e-08	down
ENSMUSG00000049493.7	Pls1	82.1673	0.440987	0.531835	0.478445	0.150167	0.054382	0.032513	-2.55756	0.00011751	down
ENSMUSG00000079488.3	Cd47	85.9408	0.269112	0.764776	2.20953	0.130691	0.262723	0.154072	-2.56864	0.000534673	down
ENSMUSG00000022177.8	Haus4	971.258	13.8333	11.5774	15.6404	1.67121	2.62299	2.90322	-2.57485	7.39865e-54	down
ENSMUSG00000034892.8	Rps29	12319	638.927	924.161	479.976	71.3801	73.8698	229.945	-2.57881	0.000341857	down
ENSMUSG00000039396.4	Neil3	594.332	6.47432	4.95323	5.87942	0.810166	1.35356	0.871848	-2.58837	6.67568e-34	down
ENSMUSG00000038916.6	6330407J23Rik	80.3459	0.428712	0.397633	0.536963	0.047959	0.060321	0.125153	-2.59099	2.07622e-07	down
ENSMUSG00000085521.1	4930526A20Rik	97.9845	0.798283	2.61375	0.52135	0.269071	0.203956	0.288815	-2.60615	0.000463274	down
ENSMUSG00000026955.7	2010317E24Rik	81.6019	0.824993	0.680691	0.849852	0.079628	0.191166	0.114069	-2.6081	1.53815e-09	down
ENSMUSG00000040488.9	Ltbp4	1270.55	5.99955	4.56664	6.02755	0.724852	0.62907	1.78294	-2.61051	1.61062e-06	down
ENSMUSG00000023982.7	Guca1a	60.2947	1.4399	2.11895	0.891118	0.342275	0.336764	0.047243	-2.62592	0.00111858	down
ENSMUSG00000030406.6	Gipr	124.761	1.26103	1.75658	1.57673	0.161304	0.325896	0.292751	-2.63261	1.29706e-10	down
ENSMUSG00000019158.8	Tmem160	213.408	6.39297	7.5534	3.06069	0.898901	0.802679	1.18942	-2.63994	2.64525e-09	down
ENSMUSG00000091475.1	2810468N07Rik	441.309	9.7346	5.55324	9.04271	1.11875	1.34669	1.51273	-2.64833	2.92932e-30	down
ENSMUSG00000036882.5	Arhgap33	215.136	1.13111	1.03743	1.15664	0.119929	0.134282	0.297641	-2.65129	2.79134e-13	down
ENSMUSG00000042737.3	Dpm3	669.132	25.4129	27.0507	17.7504	1.64091	1.59856	7.49336	-2.6805	6.21793e-05	down
ENSMUSG00000019261.2	Mtap1s	1204.88	10.4942	8.77702	5.14471	0.816292	0.645952	2.63029	-2.68703	0.000332168	down
ENSMUSG00000037995.8	Igsf9	703.193	4.74055	4.18542	6.09562	0.468928	0.55803	1.28778	-2.70421	3.53788e-26	down
ENSMUSG00000052837.4	Junb	1477.84	19.3977	26.8461	6.56064	2.10548	1.09373	5.67022	-2.7164	0.00465503	down
ENSMUSG00000038070.8	Cntln	708.343	2.69925	2.77492	3.57968	0.410981	0.730709	0.446152	-2.72276	1.22251e-28	down
ENSMUSG00000024925.4	Rnaseh2c	331.1	7.88481	8.78356	3.80016	1.52534	0.596142	1.82399	-2.73133	1.35614e-07	down
ENSMUSG00000066068.4	Gm13611	107.316	2.82341	15.1973	2.41125	1.37786	0.737756	1.02575	-2.75475	0.000509453	down
ENSMUSG00000046636.4	Gm7729	405.735	2.99048	19.9834	3.22769	2.03591	1.153	1.02747	-2.75503	0.0153433	down
ENSMUSG00000028337.8	Coro2a	139.925	0.865695	0.541067	1.10789	0.129865	0.114666	0.083723	-2.80628	6.06069e-12	down
ENSMUSG00000082419.2	Gm11425	132.516	5.81238	8.3638	3.27636	0.739618	0.8578	1.04824	-2.81294	1.53974e-08	down
ENSMUSG00000037126.8	Psd	77.2252	0.512908	0.378941	0.459833	0.058242	0.046241	0.091296	-2.81979	4.12139e-09	down
ENSMUSG00000044894.8	Uqcrq	2611.51	62.2127	62.9022	23.4891	12.4032	5.04108	15.7423	-2.82527	0.000332695	down
ENSMUSG00000027971.9	Ndst4	89.2024	0.44312	0.38185	0.696765	0.030169	0.090029	0.082904	-2.82833	2.10029e-10	down
ENSMUSG00000025508.7	Rplp2	12981	313.046	429.382	194.049	46.9747	29.0743	90.1786	-2.83805	0.000215732	down
ENSMUSG00000028782.8	Bai2	1025.65	5.67107	4.19861	5.30236	0.474922	0.822341	1.1298	-2.8404	1.90499e-26	down
ENSMUSG00000022488.7	Nckap1l	127.292	0.565715	0.521608	0.772286	0.05352	0.103984	0.103605	-2.87179	4.30074e-14	down
ENSMUSG00000001948.8	Spa17	55.2619	2.43958	1.90163	2.17405	0.183193	0.25242	0.462035	-2.873	4.01396e-07	down
ENSMUSG00000067847.7	Romo1	904.36	46.7997	48.3189	11.4305	5.18371	3.28151	6.85728	-2.8761	0.000200635	down
ENSMUSG00000034413.7	Neurl1b	157.531	0.612429	0.457086	0.693973	0.063365	0.116711	0.064049	-2.89124	8.63149e-16	down
ENSMUSG00000047370.4	Gm7367	97.747	3.26764	4.94378	1.99332	0.490152	0.025322	0.899546	-2.89731	0.000305993	down
ENSMUSG00000029838.7	Ptn	126.187	1.4748	1.13033	1.69785	0.099103	0.153568	0.331881	-2.90285	3.59712e-10	down
ENSMUSG00000083669.3	Gm10169	236.428	8.63127	28.5808	6.41034	2.0587	0.960527	3.30855	-2.92556	5.26049e-06	down
ENSMUSG00000076437.4	2700094K13Rik	756.467	32.4156	26.2288	13.3964	2.9282	2.1096	4.43116	-2.98521	4.31006e-17	down
ENSMUSG00000086742.1	Gm16201	383.91	4.25014	3.8326	4.72354	0.43707	0.654689	1.16058	-2.99018	1.73871e-21	down
ENSMUSG00000084093.1	Gm16418	360.32	75.2105	31.3853	41.0092	1.3013	1.85827	16.7173	-3.00264	0.0108825	down
ENSMUSG00000028341.3	Nr4a3	452.386	2.09463	1.62662	1.98239	0.234211	0.151393	0.276395	-3.08913	4.91381e-32	down
ENSMUSG00000048406.5	B330016D10Rik	54.2195	0.607001	0.962382	0.580469	0.087728	0.016071	0.146849	-3.11146	5.294e-05	down
ENSMUSG00000045999.8	AY036118	1050.51	35.9126	54.6936	5.42451	5.42503	2.33334	3.98669	-3.12046	0.00346811	down
ENSMUSG00000018554.6	Ybx2	87.2627	2.01717	1.69299	1.6138	0.165552	0.131071	0.197101	-3.1277	1.65973e-12	down
ENSMUSG00000055629.4	B4galnt4	174.086	1.45603	1.15062	1.31695	0.097611	0.13066	0.234605	-3.13134	6.79282e-18	down
ENSMUSG00000022769.7	Sdf2l1	1260.08	27.2328	27.6641	23.9171	2.8913	3.70604	2.63651	-3.15866	1.12917e-59	down
ENSMUSG00000039252.6	Lgi2	84.9808	0.232618	0.280083	0.451782	0.031191	0.028111	0.047844	-3.16737	1.65444e-10	down
ENSMUSG00000021485.7	Mxd3	169.554	2.74437	2.86217	2.88301	0.209461	0.362917	0.411324	-3.17466	1.00484e-21	down
ENSMUSG00000065911.1	7SK	183.472	14.6144	16.0397	6.43756	0.498814	0.815051	2.9116	-3.24901	8.42999e-08	down
ENSMUSG00000035458.8	Tnni3	68.0209	2.61128	1.13047	2.90796	0.23174	0.345411	0.176297	-3.24933	7.42163e-08	down
ENSMUSG00000057863.5	Rpl36	8534.96	518.304	606.938	326.051	21.9034	22.9575	124.15	-3.25134	0.000758936	down
ENSMUSG00000029725.4	2010007H12Rik	185.983	5.47247	6.7208	1.48729	0.971617	0.335679	0.677271	-3.26338	1.5518e-08	down
ENSMUSG00000065824.1	7SK	176.893	14.678	16.5318	6.46994	0.442908	0.818416	2.99357	-3.26736	1.96168e-07	down
ENSMUSG00000015943.4	Bola1	151.316	5.88369	4.5847	1.08676	0.539138	0.182463	0.585046	-3.345	4.27976e-07	down
ENSMUSG00000025229.9	Pitx3	410.303	9.66846	8.4957	2.12653	0.62674	0.365466	1.33539	-3.38346	0.000142599	down
ENSMUSG00000063328.6	Gm9396	629.405	20.3118	43.9617	10.1294	3.04289	1.71761	2.86866	-3.38659	1.75163e-05	down
ENSMUSG00000059775.3	Rps26-ps1	632.456	17.8024	69.7606	13.4976	3.50565	1.8295	5.34688	-3.39216	0.000560784	down
ENSMUSG00000020308.5	Gm16517	123.076	3.54997	3.43989	0.655112	0.074878	0.250384	0.459168	-3.40432	3.77761e-06	down
ENSMUSG00000073421.4	H2-Ab1	90.8037	1.65733	1.35589	2.44363	0	0.222174	0.372464	-3.42918	2.23059e-05	down
ENSMUSG00000049036.6	Tmem121	153.429	2.00235	2.83168	1.85005	0.11003	0.098125	0.445609	-3.44501	8.1486e-10	down
ENSMUSG00000028005.8	Gucy1b3	139.403	1.00658	0.728587	1.37118	0.077023	0.117367	0.090361	-3.4577	1.4171e-19	down
ENSMUSG00000068101.4	Cenpm	133.735	3.61987	2.61339	1.67775	0.113077	0.28198	0.326803	-3.50603	1.00283e-12	down
ENSMUSG00000073409.5	H2-Q6	618.425	7.95869	8.23256	10.6215	0.763766	0.803895	0.777535	-3.52253	8.39389e-67	down
ENSMUSG00000060550.8	H2-Q7	1946.02	13.0183	12.1874	16.8582	0.935575	1.38947	1.32463	-3.56665	1.44044e-198	down
ENSMUSG00000036185.3	Ng23	137.628	5.21192	4.1104	3.81927	0.257362	0.264304	0.3731	-3.85804	6.08105e-22	down
ENSMUSG00000055413.9	H2-Q8	230.72	4.90719	8.37638	7.97862	0.411611	0.284394	0.31316	-3.88068	2.78466e-26	down
ENSMUSG00000009092.4	Derl3	613.217	11.3427	9.31867	13.3564	0.479575	0.946381	0.646683	-4.09488	1.46151e-76	down
ENSMUSG00000092837.1	AC027184.1	233.374	36.883	15.0404	1.47596	0.47076	0.123999	2.29848	-4.30258	0.00533574	down
ENSMUSG00000088088.1	RNase_MRP	162.864	32.7492	10.4466	1.02429	0.398339	0.296518	1.54353	-4.33868	0.00208291	down
ENSMUSG00000088609.1	mmu-mir-2134-4	213.172	82.8622	164.067	12.2448	1.21933	1.91433	10.7361	-4.3927	0.00109914	down
ENSMUSG00000076258.1	mmu-mir-689-2	736.176	447.608	438.354	45.8266	2.78581	5.75312	26.0035	-4.92546	0.000111333	down
ENSMUSG00000076281.1	mmu-mir-2134-4	399.243	168.032	304.961	21.0297	1.37837	2.28236	14.0163	-4.98271	0.000317101	down
ENSMUSG00000093077.1	AC113316.1	261.039	192.718	45.5522	5.23934	0.219014	1.0662	3.58053	-5.71214	0.000200953	down
ENSMUSG00000044927.5	H1fx	145.568	3.536	4.90134	1.66199	0.028736	0	0.119195	-6.0525	1.29181e-16	down
ENSMUSG00000022421.11	Nptxr	283.669	2.16454	0.136555	2.45075	0.032954	0.034231	0	-6.51803	0.00153174	down
ENSMUSG00000076036.1	AC151602.1	61.0469	20.6943	17.4012	3.5277	0.000676	0.002087	0.006722	-6.94533	2.54164e-09	down
