# Supplementary material for: Data describing the effects of Induced knockout of Heterogeneous nuclear ribonucleoprotein K in mouse skeletal muscle satellite cells
Source: Data Brief. 2024 Jun 12;55:110576. doi: 10.1016/j.dib.2024.110576 (PMC11239480; doi:10.1016/j.dib.2024.110576)
Supplement: Supplementary file 3 [file mmc3.xlsx]

## Sheet: Sheet1
Table S3. The significant dys-regulated gene transcripts as determined by RNA-seq in MuSCs proliferation treated with 4-OHT.
gene id	gene name	baseMean	4-OHT 24h-1	4-OHT 24h-2	4-OHT 24h-3	4-OHT 48h-1	4-OHT 48h-2	4-OHT 48h-3	log2FoldChange	Q-value	regulated
ENSMUSG00000051067.7	Lingo3	68.7013	0	0	0	0.495979	0.714791	0.665448	9.34087	5.08572e-13	up
ENSMUSG00000074738.2	B930041F14Rik	68.3854	0	0	0	1.41361	0	1.44819	9.33402	0.0321303	up
ENSMUSG00000040280.9	Ndufa4l2	52.9609	0	0	0	1.21634	1.44657	2.52663	8.9674	1.99718e-11	up
ENSMUSG00000020826.6	Nos2	188.945	0.033289	0	0	0.919417	1.7514	1.56767	6.94967	0.000133715	up
ENSMUSG00000091542.1	Gm17167	67.0027	0	0.026084	0	0.343915	0.406666	0.456465	5.35175	0.00144504	up
ENSMUSG00000031204.2	Asb12	72.0672	0	0.107804	0	1.73201	1.76776	1.66088	5.30824	0.0026878	up
ENSMUSG00000024737.2	Slc15a3	263.072	0.045309	0.050786	0.063739	3.27827	0.505942	0.843384	5.13533	7.1291e-07	up
ENSMUSG00000008193.6	Spib	67.8755	0.030527	0	0.024801	0.567561	0.685138	0.918658	5.12425	1.10565e-14	up
ENSMUSG00000084929.1	4732418A04Rik	129.759	0.114735	0.041959	0	1.58243	1.81211	1.70104	4.95431	6.88244e-05	up
ENSMUSG00000015340.4	Cybb	92.6037	0	0	0.054792	0.404598	0.782032	0.596421	4.86508	0.0204614	up
ENSMUSG00000021091.8	Serpina3n	43.9198	0	0.054207	0	0.581152	0.80688	0.522583	4.85915	1.34445e-07	up
ENSMUSG00000038670.8	Mybpc2	239.676	0.078661	0.103573	0.064118	1.59831	2.32238	2.12543	4.53624	1.06851e-49	up
ENSMUSG00000040113.8	Mettl11b	78.5692	0	0.053064	0.089176	0.964237	1.62482	1.43353	4.50023	7.84701e-15	up
ENSMUSG00000068227.2	Il2rb	138.115	0.118045	0.048007	0.060668	1.32028	1.75448	1.46916	4.28845	1.34487e-28	up
ENSMUSG00000037379.4	Spon2	71.1901	0.088939	0	0.058036	0.663666	1.23333	0.951269	4.26959	2.29144e-10	up
ENSMUSG00000074483.2	Bglap	284.668	0.636656	1.52032	0.729652	16.7944	22.6649	18.9023	4.18252	1.80074e-38	up
ENSMUSG00000026365.9	Cfh	632.261	0.195694	0.27146	0.22188	3.50486	4.82651	4.54341	4.13083	6.7882e-101	up
ENSMUSG00000024210.2	Ip6k3	620.289	0.54664	0.430947	0.389241	6.52203	7.20149	10.0721	4.08097	5.01401e-82	up
ENSMUSG00000032942.8	Ucp3	374.337	0.192919	0.308199	0.249263	3.71069	5.12971	4.76393	4.06469	2.44257e-64	up
ENSMUSG00000042476.7	Abcb4	166.001	0.177025	0.040592	0	1.14661	1.28978	1.17	4.03811	0.0123631	up
ENSMUSG00000045636.9	Mtus1	180.194	0.031545	0.05271	0.057499	1.19599	1.10046	1.36667	3.97748	5.21434e-36	up
ENSMUSG00000024471.6	Myot	6235.67	4.43887	6.11722	5.42275	72.5513	94.7279	82.9112	3.91325	1.60508e-167	up
ENSMUSG00000029659.9	6330406I15Rik	319.544	0.096734	0.213417	0.263198	2.97385	3.3939	3.14777	3.89358	3.83828e-41	up
ENSMUSG00000045281.5	Gpr20	346.865	0.18205	0.370503	0.317883	3.84806	4.94703	5.44462	3.88707	1.26258e-50	up
ENSMUSG00000027377.2	Mall	52.5612	0	0.031516	0.099726	0.781187	0.761244	0.722467	3.8599	4.41439e-08	up
ENSMUSG00000030134.8	Rasgef1a	58.4678	0	0.029408	0.06475	0.530263	0.613659	0.412387	3.80653	2.44361e-08	up
ENSMUSG00000044349.8	Snhg11	91.4335	0.011192	0.023263	0.051741	0.405385	0.493358	0.475193	3.74677	4.65022e-15	up
ENSMUSG00000000182.7	Fgf23	181.719	0.032371	0.281895	0.27893	2.49553	3.256	2.95857	3.68405	1.09143e-16	up
ENSMUSG00000027077.6	Smtnl1	143.343	0.081792	0.226618	0.189062	2.04781	2.33917	2.67951	3.66893	1.89384e-23	up
ENSMUSG00000021835.8	Bmp4	124.955	0.059242	0.15982	0.145255	1.34579	1.78418	2.18104	3.66173	3.97098e-20	up
ENSMUSG00000041567.3	Serpina12	66.9865	0	0.060047	0.048066	0.499629	0.440223	0.625645	3.63483	1.00318e-08	up
ENSMUSG00000021622.3	Ckmt2	883.674	1.44371	1.34224	1.25221	14.2058	20.0232	17.3354	3.62084	6.52208e-123	up
ENSMUSG00000038201.9	Kcna7	119.582	0.069802	0.111477	0.047423	0.876882	1.11666	0.947756	3.55564	6.70147e-19	up
ENSMUSG00000032355.8	2310046A06Rik	427.907	0.647364	0.875257	1.03464	9.36108	12.4267	10.6353	3.47208	1.80353e-53	up
ENSMUSG00000038354.7	Ankrd35	57.0892	0.045751	0.072388	0	0.456006	0.526433	0.406483	3.45608	2.11433e-05	up
ENSMUSG00000036242.7	3632451O06Rik	4171.27	3.09799	3.29999	3.45915	32.9512	41.5269	37.3529	3.43421	8.12474e-227	up
ENSMUSG00000055560.5	Zfp459	45.29	0.022168	0.054828	0.022223	0.395644	0.422474	0.366332	3.41869	1.57446e-08	up
ENSMUSG00000082962.2	Gm10601	46.3135	0.027993	0.073809	0.097841	0.691352	0.960878	1.25208	3.41113	3.09682e-09	up
ENSMUSG00000020061.10	Mybpc1	7927.79	5.42295	5.86727	5.20732	54.3911	71.1886	59.6554	3.4081	7.1484e-252	up
ENSMUSG00000090691.1	Gm3667	246.384	0.316844	0.369453	0.244805	2.56941	4.62602	3.11387	3.37991	3.5149e-29	up
ENSMUSG00000058624.6	Gda	321.585	0.181296	0.147998	0.146128	1.46496	1.67351	2.02005	3.37002	6.48224e-54	up
ENSMUSG00000057182.7	Scn3a	527.669	0.10776	0.171957	0.190668	1.72393	1.96822	2.09298	3.35233	3.45665e-49	up
ENSMUSG00000063428.6	Ddo	46.8459	0.084511	0.016354	0.030251	0.400859	0.461164	0.486806	3.34242	5.52279e-08	up
ENSMUSG00000021950.9	Anxa8	559.7	0.709012	0.749534	0.920242	7.98534	9.03786	8.346	3.33115	1.28744e-69	up
ENSMUSG00000047419.5	Cmya5	1574.39	0.379341	0.368765	0.336325	3.26059	3.86217	4.17694	3.32853	5.60188e-178	up
ENSMUSG00000042045.5	Sln	1727.8	7.10407	11.2041	10.1542	79.4015	116.022	89.0601	3.24327	2.24302e-62	up
ENSMUSG00000023336.5	Wfdc1	104.774	0.178543	0.314529	0.216433	1.80797	2.75269	2.80823	3.22698	1.18358e-16	up
ENSMUSG00000013936.6	Myl2	73.3109	0.113454	0.508629	0.344987	2.9465	2.87444	3.49268	3.21322	9.7117e-12	up
ENSMUSG00000027022.6	Xirp2	3295.27	0.824104	0.770861	0.839431	6.88678	8.20663	8.06899	3.19783	2.76684e-271	up
ENSMUSG00000031936.9	Hephl1	68.011	0.026459	0.030858	0.049833	0.307259	0.451044	0.331282	3.19227	1.65505e-11	up
ENSMUSG00000022235.8	Cmbl	156.5	0.377249	0.278951	0.681941	4.37504	4.41803	3.80039	3.18091	3.55021e-16	up
ENSMUSG00000057003.5	Myh4	4368.89	1.77605	2.2843	2.40116	20.7677	20.2545	20.3402	3.18021	1.79776e-90	up
ENSMUSG00000005628.6	Tmod4	143.504	0.202549	0.320208	0.443318	3.1359	3.86687	3.19145	3.1675	7.74601e-20	up
ENSMUSG00000053279.6	Aldh1a1	209.275	0.426338	0.307073	0.205324	2.54401	3.31161	2.67273	3.15874	4.01748e-26	up
ENSMUSG00000027544.9	Nfatc2	194.365	0.019982	0.075446	0.150291	0.687923	0.850657	0.907707	3.1514	4.11195e-11	up
ENSMUSG00000047728.6	BC025446	443.548	0.829035	0.969546	0.905546	6.88498	9.90976	8.62972	3.14991	1.73508e-58	up
ENSMUSG00000024747.3	Aldh1a7	130.151	0.286728	0.108793	0.196536	1.366	2.13768	1.79559	3.12194	2.38383e-17	up
ENSMUSG00000058728.6	Cd300c	82.697	0	0.508709	0.54228	2.22301	4.87575	3.0769	3.09438	1.45759e-05	up
ENSMUSG00000023439.5	Gnb3	320.625	0.614019	0.694074	0.542622	3.89008	6.25947	5.41955	3.07954	9.32185e-36	up
ENSMUSG00000030103.5	Bhlhe40	1532.11	1.46404	1.42375	1.83758	11.9238	15.6976	13.7586	3.07012	2.54103e-101	up
ENSMUSG00000028927.6	Padi2	903.18	0.701459	0.567518	0.591089	4.92055	5.37032	5.77664	3.04976	1.65462e-109	up
ENSMUSG00000042842.3	Serpinb6b	830.888	0.929421	1.47521	1.65278	10.2875	13.6252	11.1333	3.02921	1.8074e-45	up
ENSMUSG00000022096.8	Hr	240.297	0.119844	0.114403	0.184488	0.732613	1.26876	1.73227	3.00909	5.58961e-20	up
ENSMUSG00000090124.1	Ugt1a7c	530.373	0.35161	0.611687	0.637846	3.93717	3.67266	6.44422	3.00673	1.1746e-25	up
ENSMUSG00000072941.4	Sod3	77.7801	0.079628	0.065026	0.074497	0.538701	0.644348	0.614321	2.97633	1.0313e-13	up
ENSMUSG00000049630.5	C1ql3	50.6123	0.1462	0.028272	0.044143	0.471394	0.61617	0.593283	2.97312	1.14457e-06	up
ENSMUSG00000007122.4	Casq1	13548	25.7007	23.7857	25.3629	172.795	230.058	205.894	2.96791	2.11609e-294	up
ENSMUSG00000039865.7	Slc44a3	48.4242	0.043598	0.040371	0.095043	0.537318	0.492715	0.515393	2.94574	2.39809e-07	up
ENSMUSG00000074486.2	Bglap2	692.95	5.0235	5.94771	4.2826	25.1947	46.4164	52.2553	2.9337	1.39821e-34	up
ENSMUSG00000041329.7	Atp1b2	591.147	0.663298	0.535861	0.679905	5.34457	5.73895	5.79043	2.926	4.4845e-72	up
ENSMUSG00000024347.8	Psd2	443.157	0.376356	0.349945	0.291188	2.387	2.8548	2.67245	2.91919	2.83935e-56	up
ENSMUSG00000037280.6	Galnt6	1390.73	1.08744	1.22314	1.5038	8.81798	10.6023	10.8316	2.91892	9.41446e-84	up
ENSMUSG00000067780.2	Pi15	466.529	0.256239	0.186914	0.267989	1.46818	1.8198	2.30678	2.91591	1.04982e-43	up
ENSMUSG00000068697.6	Myoz1	504.318	1.23563	1.18491	1.64966	9.25956	12.1491	10.789	2.91094	1.60224e-50	up
ENSMUSG00000031448.6	Adprhl1	267.666	0.601506	0.728892	0.719889	4.1638	6.09698	5.93027	2.90436	7.19901e-35	up
ENSMUSG00000037820.9	Tgm2	602.217	0.413898	0.576016	0.758151	3.9279	4.59561	5.33004	2.89966	2.1884e-37	up
ENSMUSG00000026173.9	Plcd4	89.5394	0.147788	0.082438	0.088838	0.656126	0.670651	0.687509	2.84249	4.3092e-09	up
ENSMUSG00000020577.9	Tspan13	1942.17	3.50392	4.20459	3.45803	24.6138	30.3342	27.4768	2.83406	5.45551e-92	up
ENSMUSG00000053199.7	Arhgap20	581.574	0.324574	0.315295	0.265952	2.21293	2.29992	2.11922	2.82608	1.33719e-55	up
ENSMUSG00000032739.10	Pram1	47.6818	0.068181	0.059316	0.097075	0.78212	0.36367	0.755879	2.79622	1.89312e-06	up
ENSMUSG00000058252.6	1700008I05Rik	736.665	1.59947	1.46321	1.64907	9.76108	13.1668	10.9723	2.79197	9.14231e-73	up
ENSMUSG00000038583.6	Pln	152.814	0.134265	0.216389	0.333844	1.69774	2.01721	1.56256	2.78335	1.42978e-13	up
ENSMUSG00000069867.2	Pabpn1l	50.9887	0.288244	0.06834	0.162668	0.592167	1.31269	1.79096	2.77716	1.36967e-05	up
ENSMUSG00000002985.9	Apoe	661.21	3.10888	1.6869	1.77948	9.21422	9.68804	22.1769	2.76433	6.60048e-17	up
ENSMUSG00000061322.9	Dnaic1	186.49	0.851977	0.201344	0.469288	2.94423	4.82723	4.20439	2.75822	7.72578e-17	up
ENSMUSG00000004328.8	Hif3a	82.3772	0.023416	0.067196	0.052343	0.323751	0.347609	0.371778	2.74277	1.19293e-09	up
ENSMUSG00000020486.11	2024-09-04	496.902	1.15699	1.29149	1.41074	7.9502	9.40281	8.45814	2.71384	1.8845e-55	up
ENSMUSG00000044361.8	BC024139	60.0671	0.047484	0.081439	0.089033	0.37218	0.741906	0.602025	2.70377	3.12901e-08	up
ENSMUSG00000006587.5	Snai3	108.564	0.475707	0.037867	0.318784	1.4635	1.8231	2.25326	2.70041	6.10257e-06	up
ENSMUSG00000051985.5	Igfn1	3762.1	1.98722	2.30495	3.41536	9.39162	13.3654	13.6069	2.69806	2.16e-69	up
ENSMUSG00000016356.10	Col20a1	335.962	0.388866	0.278657	0.310376	1.71354	2.43774	2.38207	2.69679	4.08977e-39	up
ENSMUSG00000030790.7	Adm	193.653	1.05118	0.187071	0.502154	2.89755	4.61198	3.83949	2.69567	5.14213e-09	up
ENSMUSG00000067276.5	Capn6	162.262	0.107183	0.278518	0.141027	1.0529	1.25544	1.38195	2.69462	2.85574e-12	up
ENSMUSG00000037405.7	Icam1	395.592	0.607647	0.460511	0.809792	2.85634	4.95225	4.97689	2.6843	8.19059e-25	up
ENSMUSG00000030091.9	Nup210	53.0174	0.347251	0.017317	0.063065	0.149409	0.265917	0.335111	2.67506	1.47542e-06	up
ENSMUSG00000067586.3	S1pr3	191.16	0.118706	0.279808	0.110512	0.961886	0.949831	1.53944	2.66593	1.61562e-10	up
ENSMUSG00000085850.1	4833412C05Rik	173.957	0.551656	0.803091	0.923833	4.42001	5.81066	5.50357	2.66578	6.07198e-20	up
ENSMUSG00000040740.7	Slc25a34	183.702	0.208929	0.353161	0.261868	1.59925	1.46759	2.49067	2.65709	1.27872e-14	up
ENSMUSG00000022123.7	Scel	188.027	0.173328	0.266395	0.295015	1.45464	1.83848	1.68191	2.65299	3.57081e-20	up
ENSMUSG00000026628.8	Atf3	372.98	0.869796	0.426719	1.05661	4.66164	5.903	4.52072	2.63922	2.38631e-18	up
ENSMUSG00000022449.8	Adamts20	693.439	0.411095	0.548446	0.421153	2.60894	3.69904	3.3294	2.63791	4.93824e-45	up
ENSMUSG00000034005.7	Gal3st2	79.2823	0.074438	0.174133	0.078655	0.687825	0.87756	0.665678	2.62969	3.80472e-08	up
ENSMUSG00000027524.3	Edn3	64.0663	0.027925	0.096679	0.112533	0.396917	0.705642	0.697525	2.62836	6.53741e-07	up
ENSMUSG00000039714.8	Cplx3	279.143	0.508848	0.310635	0.432103	2.03399	3.20162	2.73916	2.62816	7.23041e-27	up
ENSMUSG00000025938.9	Slco5a1	192.449	0.10834	0.108252	0.067687	0.518796	0.697407	0.604708	2.62752	7.08271e-20	up
ENSMUSG00000028463.7	Car9	430.34	1.22573	0.598078	1.44738	4.80634	6.62754	6.98667	2.61568	3.03991e-30	up
ENSMUSG00000079164.2	Tlr5	252.135	0.322413	0.250933	0.417116	1.63992	2.20202	2.53477	2.61009	1.08865e-22	up
ENSMUSG00000033419.8	Snap91	174.772	0.252182	0.210034	0.196073	1.21035	1.51434	1.51199	2.60313	1.34918e-22	up
ENSMUSG00000021750.9	Fam107a	584.255	0.725735	0.700216	0.80313	3.81187	6.02568	5.39783	2.60187	1.75437e-52	up
ENSMUSG00000074398.5	Gm15441	66.2675	0.270248	0.09047	0.159185	0.955332	0.938111	1.29309	2.60016	1.70807e-07	up
ENSMUSG00000014198.8	Zfp385c	189.784	0.113677	0.198122	0.284503	1.37748	1.2873	1.34274	2.59776	3.9906e-13	up
ENSMUSG00000066113.8	Adamtsl1	73.1382	0.019211	0.057218	0.036723	0.219664	0.313991	0.281246	2.59498	4.98694e-08	up
ENSMUSG00000022206.5	Npr3	1056.36	0.71365	0.660528	0.798837	3.99883	4.62574	4.67281	2.56539	2.45644e-63	up
ENSMUSG00000022439.3	Parvg	290.277	0.40055	0.446518	0.531989	3.63279	3.60951	4.05901	2.56297	2.17398e-31	up
ENSMUSG00000066026.7	Dhrs3	898.016	1.88667	1.78586	2.31746	9.78903	13.8399	13.0349	2.56289	4.86591e-73	up
ENSMUSG00000044734.9	Serpinb1a	5208.56	10.8974	12.43	12.0897	63.2552	83.5101	70.4224	2.55969	2.40453e-101	up
ENSMUSG00000073599.3	Ecscr	45.4715	0	0.192634	0.295165	1.02122	1.27279	1.2423	2.55685	0.0012022	up
ENSMUSG00000038393.7	Txnip	12555.9	19.9796	21.6406	17.891	110.518	129.563	119.612	2.55161	2.73115e-125	up
ENSMUSG00000078937.2	Cpt1b	755.982	1.37353	0.190138	1.91039	5.82249	7.06712	8.10401	2.54136	0.00374089	up
ENSMUSG00000026778.6	Prkcq	136.666	0.164936	0.232893	0.110089	0.860467	1.25684	1.18173	2.54034	1.5353e-12	up
ENSMUSG00000037709.7	Fam13a	1481.69	1.02976	1.29048	1.20248	5.6969	7.47544	7.44293	2.53463	2.07604e-88	up
ENSMUSG00000032890.10	Rims3	196.814	0.09988	0.156453	0.135941	0.593045	0.823032	1.82907	2.51794	5.37696e-16	up
ENSMUSG00000085779.1	2310050B05Rik	3810.29	5.02709	6.71458	6.79246	32.5851	37.2356	35.0533	2.48871	3.32944e-65	up
ENSMUSG00000086620.1	Gm14157	91.9007	0.335435	0.187761	0.440953	1.42693	2.04101	2.26817	2.48355	2.04436e-09	up
ENSMUSG00000056940.7	Gm3629	52.5622	0.096932	0.147546	0.133206	0.953981	0.733208	0.621592	2.47304	4.65952e-06	up
ENSMUSG00000042436.6	Mfap4	77.4327	0.094386	0.220773	0.246803	0.949979	1.51275	1.26703	2.46872	1.00914e-07	up
ENSMUSG00000034009.7	Rxfp1	382.402	0.661394	0.537964	1.09493	3.9834	4.44756	4.84824	2.46823	6.96828e-20	up
ENSMUSG00000040723.8	Rcsd1	193.409	0.271931	0.417473	0.28844	1.59656	2.42159	1.72294	2.45512	1.05455e-15	up
ENSMUSG00000026170.5	Cyp27a1	133.125	0.339381	0.333345	0.299059	1.63555	1.92123	1.9994	2.45322	8.79922e-17	up
ENSMUSG00000025934.9	Gsta3	208.546	0.460648	1.20586	0.88927	4.88946	5.22534	4.61633	2.44428	5.76599e-13	up
ENSMUSG00000034652.6	Cd300a	156.828	0.149467	0.208448	0.105543	0.847314	0.934147	0.96376	2.44253	7.28559e-13	up
ENSMUSG00000002228.6	Ppm1j	60.5798	0.072254	0.172204	0.223589	0.792982	0.995981	0.991384	2.43255	1.63733e-06	up
ENSMUSG00000033849.2	B3galt2	3698.66	3.26523	3.63671	3.34756	16.4255	21.9052	19.1501	2.42985	2.33526e-100	up
ENSMUSG00000056307.7	Gm9994	66.1577	0.074985	0.13261	0.102128	0.578272	0.690208	0.546095	2.42023	8.18451e-08	up
ENSMUSG00000049537.4	Tecrl	424.144	0.661426	1.05167	0.798181	4.06731	5.74329	4.42568	2.41999	9.23904e-24	up
ENSMUSG00000078729.5	Gm7819	68.8484	0.078935	0.094801	0.093375	0.467321	0.560499	0.492189	2.4184	5.56187e-09	up
ENSMUSG00000027273.7	Snap25	57.6212	0.13614	0.184135	0.014612	0.537705	0.798233	1.11724	2.41164	0.000350085	up
ENSMUSG00000018411.10	Mapt	301.939	0.367236	0.28891	0.346893	1.12798	3.03685	2.58597	2.40688	1.10057e-06	up
ENSMUSG00000024998.9	Plce1	408.961	0.198157	0.27393	0.140479	0.873368	1.16199	1.38416	2.40165	3.52144e-18	up
ENSMUSG00000020805.7	Slc13a5	187.269	0.303649	0.301994	0.215693	1.17043	1.77513	2.01918	2.39905	1.29024e-17	up
ENSMUSG00000041757.8	Plekha6	205.048	0.139388	0.126856	0.133131	0.605634	0.779759	0.798126	2.39353	4.87015e-24	up
ENSMUSG00000028116.7	Myoz2	2559.76	8.58906	11.5099	11.572	55.0701	66.9134	55.6503	2.39171	2.77637e-47	up
ENSMUSG00000038007.8	Acer2	68.2051	0	0.094562	0.12736	0.516593	0.477008	0.780576	2.38348	0.00260391	up
ENSMUSG00000067279.2	Ppp1r3c	522.047	1.01769	0.920756	0.857142	4.30554	6.13654	4.62208	2.38075	1.0888e-37	up
ENSMUSG00000036596.5	Cpz	180.038	0.396271	0.273073	0.483081	1.64138	2.26907	2.40639	2.37658	5.56276e-16	up
ENSMUSG00000032495.4	Lrrc2	312.308	0.376864	0.39822	0.453385	2.22465	2.13062	2.27671	2.37397	7.58423e-27	up
ENSMUSG00000029120.7	Ppp2r2c	102.023	0.074693	0.086107	0.194203	0.50726	0.718957	0.74172	2.36128	1.01937e-07	up
ENSMUSG00000048827.4	Pkd1l3	117.714	0.086424	0.083245	0.084438	0.486124	0.471641	0.403953	2.3598	3.27152e-12	up
ENSMUSG00000085440.1	D330022K07Rik	82.1413	0.2557	0.120079	0.125167	0.587117	1.10631	0.923421	2.3589	1.17349e-07	up
ENSMUSG00000025175.6	Fn3k	2363.91	8.49143	9.15665	9.66592	37.9725	49.7019	50.7953	2.35193	4.50047e-101	up
ENSMUSG00000027559.4	Car3	43878	154.655	131.149	148.135	642.065	801.361	835.097	2.34429	1.09547e-237	up
ENSMUSG00000003153.4	Slc2a3	155.175	0.108203	0.120107	0.191317	0.560377	1.01451	1.1963	2.33766	6.85718e-14	up
ENSMUSG00000058183.8	Mmel1	118.312	0.278741	0.140048	0.348676	1.20547	1.01593	1.22547	2.33336	5.00026e-11	up
ENSMUSG00000057719.4	Sh3rf2	1482.34	1.29265	1.45461	1.57457	7.00014	8.02894	7.90599	2.33064	7.36255e-69	up
ENSMUSG00000048550.10	Thnsl1	2463.06	2.98153	3.07681	3.81104	14.9453	18.3903	17.3566	2.32427	7.30028e-69	up
ENSMUSG00000041361.7	Gcom1	298.06	0.478073	0.168668	0.283734	2.33806	2.19491	2.30795	2.32141	1.28406e-17	up
ENSMUSG00000070385.5	Ampd1	600.934	1.00774	1.36703	1.31076	6.25001	7.42922	5.9029	2.31694	6.55919e-36	up
ENSMUSG00000021069.10	Pygl	177.701	0.357054	0.2446	0.286655	1.4021	1.80268	1.70759	2.31476	5.86967e-19	up
ENSMUSG00000026828.5	Galnt5	641.91	0.626401	0.724866	0.922908	3.6457	4.12497	4.0426	2.30738	2.28484e-34	up
ENSMUSG00000036570.7	Fxyd1	446.442	2.38911	5.60594	3.34249	16.731	21.2247	21.7941	2.30061	5.99144e-15	up
ENSMUSG00000055775.9	Myh8	43680.8	36.2447	40.6802	40.8208	219.078	252.75	262.701	2.28957	5.75602e-113	up
ENSMUSG00000021294.6	Kif26a	167.966	0.160273	0.098792	0.119642	0.392894	0.571602	0.954364	2.27591	3.72878e-10	up
ENSMUSG00000057604.8	Lmcd1	3851.69	11.4219	11.4557	11.5994	35.7927	58.7319	81.1579	2.27289	2.3521e-32	up
ENSMUSG00000028150.7	Rorc	104.572	0.200596	0.121699	0.296099	0.89435	1.25253	1.49664	2.27131	2.86376e-08	up
ENSMUSG00000041608.6	Entpd3	63.8659	0.061881	0.093001	0.115905	0.432202	0.63387	0.380734	2.27008	2.53201e-06	up
ENSMUSG00000022489.4	Pde1b	82.8049	0.049876	0.258906	0.10076	0.407809	0.695947	0.996134	2.25725	3.9551e-05	up
ENSMUSG00000022893.8	Adamts1	1711.44	1.93137	1.84935	1.84885	7.62541	10.1721	9.37414	2.24893	5.13314e-103	up
ENSMUSG00000031409.1	Tceal6	2930.43	12.1365	15.0853	14.35	68.579	62.5657	69.3888	2.22627	4.46683e-46	up
ENSMUSG00000079428.2	Tceal7	3897.3	18.9571	23.3894	21.1717	95.5248	121.089	91.3393	2.22477	2.96289e-48	up
ENSMUSG00000023959.7	Clic5	638.893	0.563544	0.562263	0.596266	2.50113	2.94537	2.92397	2.22428	4.93032e-53	up
ENSMUSG00000024014.6	Pim1	762.714	2.0285	2.22102	1.88276	8.15784	10.9201	10.8103	2.224	1.76133e-49	up
ENSMUSG00000056468.3	5730596B20Rik	84.4181	0.196204	0.082886	0.127804	0.478558	0.638215	0.825253	2.22164	2.00947e-07	up
ENSMUSG00000039238.6	Zfp750	115.561	0.281074	0.158032	0.134659	0.85382	0.826529	1.04002	2.22122	1.76133e-09	up
ENSMUSG00000038540.8	Tmc3	56.3679	0.03026	0.056199	0.048772	0.207614	0.276481	0.250075	2.21999	2.19829e-06	up
ENSMUSG00000022037.8	Clu	84.9879	0.207895	0.220109	0.311295	0.955826	1.44018	1.32202	2.21105	9.46359e-09	up
ENSMUSG00000019851.7	Perp	175.386	0.609785	0.378626	0.501072	2.01333	2.75859	2.31236	2.20894	7.22794e-16	up
ENSMUSG00000041828.8	Abca8a	1334.41	1.28737	1.52336	1.28651	5.43253	6.88113	6.92444	2.20844	1.25182e-57	up
ENSMUSG00000031239.5	Itm2a	27230.5	87.5374	82.9649	81.3425	329.461	445.743	428.388	2.20336	1.13316e-181	up
ENSMUSG00000029683.6	Lmod2	9287.57	25.6688	26.0177	24.5457	103.927	135.292	123.585	2.19867	1.00919e-136	up
ENSMUSG00000019787.7	Trdn	5198.37	7.84934	8.5118	7.92576	30.9797	40.2497	34.599	2.19438	9.23735e-63	up
ENSMUSG00000034959.7	5031414D18Rik	59.5339	0.113096	0.120896	0.121243	0.526602	0.653926	0.532424	2.18332	6.15211e-07	up
ENSMUSG00000037736.11	Limch1	1497.12	1.16369	1.65805	1.67276	6.36754	6.86962	6.98044	2.18108	2.96926e-37	up
ENSMUSG00000040046.7	Tph1	108.365	0.373829	0.177517	0.323218	1.23702	1.6702	1.18629	2.17988	5.60021e-08	up
ENSMUSG00000038663.7	Fsd2	652.502	0.852998	0.732788	1.07654	3.91832	4.30918	4.25286	2.1768	3.30497e-33	up
ENSMUSG00000042895.5	Abra	913.748	2.85719	3.25981	2.33961	11.1417	14.0336	14.594	2.17577	1.05584e-39	up
ENSMUSG00000048065.6	Cyb5r2	69.8956	0.101881	0.149913	0.149988	0.623084	0.804947	0.517761	2.17233	1.38904e-06	up
ENSMUSG00000045620.6	Odf3l1	88.6135	0.370678	0.470524	0.471501	2.06799	1.7555	2.38844	2.17117	1.86776e-08	up
ENSMUSG00000029158.6	Yipf7	391.373	1.86278	1.98706	1.41567	6.49709	10.7452	7.53818	2.16969	1.44635e-19	up
ENSMUSG00000047787.7	Flrt1	54.1887	0	0.067228	0.074835	0.275402	0.139665	0.27781	2.16771	0.0142659	up
ENSMUSG00000028758.5	Kif17	64.2717	0.108205	0.14403	0.064089	0.366706	0.315728	0.995864	2.15258	0.000160266	up
ENSMUSG00000084834.1	4930565N06Rik	54.9059	0	0.103433	0.252358	0.587098	0.425767	0.701659	2.14908	0.0170087	up
ENSMUSG00000054889.3	Dsp	85.7454	0.032086	0.055348	0.055333	0.220322	0.20955	0.263751	2.14793	1.17739e-07	up
ENSMUSG00000044951.7	Mylk4	18779	17.9857	18.8441	19.6746	81.3739	94.8709	91.1259	2.14163	4.51349e-107	up
ENSMUSG00000056148.7	Rdh9	61.2495	0.158842	0.137501	0.107088	0.603861	0.489425	0.637722	2.13391	3.79223e-06	up
ENSMUSG00000031712.7	Il15	50.8862	0.164016	0.208636	0.062475	0.724044	0.752658	0.514932	2.12412	0.000444237	up
ENSMUSG00000028518.8	Prkaa2	2378.83	1.43539	1.83395	1.72711	6.89383	8.07791	7.66594	2.12159	4.22859e-51	up
ENSMUSG00000061531.7	Fam23a	65.5205	0.102313	0.087871	0.105879	0.317715	0.439676	0.619949	2.12106	1.82279e-06	up
ENSMUSG00000037762.6	Slc16a9	77.3771	0.108884	0.135401	0.094155	0.496905	0.445657	0.714381	2.11669	2.12557e-06	up
ENSMUSG00000057123.7	Gja5	3311.63	6.16435	5.80522	5.97156	23.6017	29.0323	29.0993	2.11515	4.52691e-143	up
ENSMUSG00000090231.2	Cfb	69.173	0.078704	0.301947	0.151656	0.850718	0.878438	0.456704	2.11465	0.00612949	up
ENSMUSG00000037016.6	Frem2	2350.61	0.944923	1.04117	1.22036	4.12381	5.02511	5.33659	2.11461	5.64028e-57	up
ENSMUSG00000020787.8	P2rx1	179.678	0.505473	0.428718	0.297765	1.39337	1.65388	2.50652	2.11106	8.41911e-11	up
ENSMUSG00000038521.10	C1s	67.9538	0.029547	0.236332	0.098283	0.483018	0.790003	0.479844	2.11094	0.00133511	up
ENSMUSG00000035561.5	Aldh1b1	379.184	1.05908	1.01394	0.74345	3.12403	4.49845	4.99506	2.10821	1.5578e-21	up
ENSMUSG00000015243.4	Abca1	1215.74	0.644609	0.680375	0.735342	2.65724	3.14192	3.22502	2.10626	3.93909e-70	up
ENSMUSG00000019846.5	Lama4	131.44	0.135285	0.155006	0.114841	0.453962	0.702705	0.54848	2.10515	2.68679e-11	up
ENSMUSG00000041476.6	Smpx	12346.1	69.2736	74.313	70.1826	299.447	349.834	293.401	2.10442	1.38341e-99	up
ENSMUSG00000007097.8	Atp1a2	4665.78	4.53213	4.4346	4.56889	15.7849	21.8987	22.3128	2.10169	8.77716e-129	up
ENSMUSG00000030653.9	Pde2a	356.62	0.560983	0.535888	0.423616	1.72476	2.5555	2.43753	2.10079	1.12818e-25	up
ENSMUSG00000091302.1	2310043M15Rik	302.763	0.802146	1.1197	1.32537	4.06131	5.83566	4.96098	2.10051	8.7323e-17	up
ENSMUSG00000042659.8	Arrdc4	827.487	1.74874	1.09149	1.18042	5.0931	6.15317	5.98218	2.10018	2.78851e-43	up
ENSMUSG00000018774.7	Cd68	765.642	3.89504	3.49654	3.34978	11.6661	18.6253	17.3314	2.09195	5.16498e-39	up
ENSMUSG00000074899.4	Spnb5	124.032	0.341551	0.190676	0.136826	0.994904	0.99083	1.55573	2.09157	3.07309e-07	up
ENSMUSG00000060550.8	H2-Q7	162.224	0.304747	0.216506	0.255342	0.935575	1.38947	1.32463	2.08891	1.44358e-15	up
ENSMUSG00000026062.7	Slc9a2	405.668	0.663332	0.654722	0.670149	2.65444	3.04618	3.06527	2.08549	6.20773e-34	up
ENSMUSG00000031461.4	Myom2	19675.5	22.0513	23.3549	21.8791	87.5289	109.589	101.995	2.08497	3.98181e-129	up
ENSMUSG00000029765.9	Plxna4	67.4149	0.032949	0.041013	0.015473	0.070034	0.171681	0.172768	2.08492	0.000157228	up
ENSMUSG00000023224.6	Serping1	1138.8	3.80485	3.6808	3.90156	13.1512	17.6998	18.4681	2.07657	1.21582e-63	up
ENSMUSG00000087090.1	Nctc1	562.661	1.10829	1.74298	1.12349	5.21979	6.37884	5.90828	2.07624	4.74783e-22	up
ENSMUSG00000001027.7	Scn4a	1734.18	1.26721	1.53643	1.70995	8.31076	10.948	10.1561	2.07618	4.50628e-43	up
ENSMUSG00000072735.3	Gm10406	46.0131	0.166294	0.062886	0.178921	0.688939	0.771843	0.415467	2.07543	0.000617808	up
ENSMUSG00000020037.9	Rfx4	49.8671	0.053284	0.075452	0.107407	0.222196	0.499491	0.380025	2.07508	0.000204156	up
ENSMUSG00000045284.3	Dcaf12l1	100.544	0.203021	0.134815	0.159589	0.498229	0.938779	0.746338	2.07078	2.08516e-08	up
ENSMUSG00000024617.10	Camk2a	3755.08	6.2941	7.48204	8.72588	24.6096	31.603	28.988	2.06902	1.26064e-29	up
ENSMUSG00000026489.7	Adck3	2781.06	4.0558	4.28123	4.3176	14.6337	18.1647	20.6515	2.06541	1.73889e-62	up
ENSMUSG00000030987.4	Stim1	3825.48	5.46916	6.02741	6.96835	22.743	29.2219	28.4191	2.0624	4.11576e-61	up
ENSMUSG00000020676.2	Ccl11	128.798	0.654111	0.381179	1.01515	2.47849	3.11821	3.40013	2.05809	1.7472e-07	up
ENSMUSG00000022180.6	Slc7a8	114.544	0.038883	0.089062	0.345528	0.630169	0.620723	0.886997	2.05331	0.00139028	up
ENSMUSG00000057897.7	Camk2b	413.147	0.607382	0.55186	0.748054	1.94325	2.85841	3.59138	2.05235	3.03603e-23	up
ENSMUSG00000030110.6	Ret	204.873	0.208959	0.125188	0.161079	0.595975	0.75784	0.993832	2.04635	1.64842e-14	up
ENSMUSG00000018893.8	Mb	7253.46	36.7619	39.8324	40.8218	131.14	204.324	172.338	2.04526	7.8015e-67	up
ENSMUSG00000038068.8	Rnf144b	386.032	0.482338	0.339645	0.658319	1.91994	2.21734	2.19274	2.04334	3.98802e-16	up
ENSMUSG00000025746.7	Il6	1099.88	5.60221	6.32034	5.81795	22.9592	28.39	24.5919	2.04068	4.21585e-47	up
ENSMUSG00000092216.1	RP23-191I16.2	56.3795	0.466829	0.156073	0.392685	1.21161	1.17868	1.87658	2.03863	0.00013533	up
ENSMUSG00000047686.9	Zcchc5	581.067	0.949179	1.59868	0.888226	4.07187	5.66797	5.12785	2.03521	2.39078e-15	up
ENSMUSG00000027887.7	Sypl2	326.621	0.542732	0.348162	0.556834	2.14913	2.2316	2.0429	2.03357	1.03454e-19	up
ENSMUSG00000041771.6	Slc24a4	767.523	1.7393	1.65464	1.73579	5.72419	6.23987	8.23408	2.03343	9.44165e-44	up
ENSMUSG00000053093.9	Myh7	11888.6	11.7233	11.3435	11.4156	39.17	47.6773	60.1731	2.03198	4.53046e-73	up
ENSMUSG00000027520.8	Zdbf2	6314.26	2.663	2.9902	3.21393	11.052	12.906	13.5719	2.02576	1.86528e-70	up
ENSMUSG00000019906.8	Lin7a	80.7972	0.057206	0.098242	0.080699	0.299407	0.352546	0.37958	2.02571	4.39537e-07	up
ENSMUSG00000022103.8	Gfra2	213.927	0.464395	0.297375	0.340783	2.32178	1.69887	1.29952	2.02509	3.51918e-13	up
ENSMUSG00000009941.4	Nxf2	56.769	0.059036	0.182082	0.177612	0.546539	0.62207	0.604731	2.02479	0.000101225	up
ENSMUSG00000030745.7	Il21r	125.841	0.312421	0.300953	0.242296	1.07321	1.56923	0.961972	2.01907	6.15227e-09	up
ENSMUSG00000030554.8	Synm	315.749	0.216793	0.235593	0.258238	0.935319	1.01191	1.25093	2.01829	2.24076e-22	up
ENSMUSG00000033044.6	Dhrs7c	2765.31	16.6467	17.4607	16.698	62.9402	82.6355	68.6386	2.01719	7.5499e-59	up
ENSMUSG00000056328.7	Myh1	117737	120.202	118.725	125.038	455.556	498.435	555.192	2.00828	3.9577e-120	up
ENSMUSG00000060726.4	Tmsb15a	102.833	0.9911	1.96169	1.3429	7.53824	3.69224	3.01282	2.00695	6.42565e-05	up
ENSMUSG00000025610.7	ORF63	333.845	0.862902	1.1854	1.51975	4.83087	4.94091	5.27984	2.00483	3.98347e-15	up
ENSMUSG00000051984.7	Sec31b	92.4735	0.058665	0.153008	0.193412	0.412487	0.523384	0.844113	2.00425	8.25366e-05	up
ENSMUSG00000022894.5	Adamts5	1183.38	0.993373	0.909681	0.747006	3.42841	3.78934	3.65565	1.99926	4.40945e-45	up
ENSMUSG00000018341.6	Il12rb2	72.3443	0.254409	0.137381	0.120661	0.662579	0.573364	0.812835	1.99011	1.06528e-05	up
ENSMUSG00000074218.2	Cox7a1	149.813	1.9529	3.2951	2.03462	11.0468	10.6686	8.52934	1.9901	5.14469e-08	up
ENSMUSG00000044197.7	Gpr146	391.919	0.451202	0.637507	0.604578	1.954	2.12355	2.83227	1.99	1.36697e-16	up
ENSMUSG00000031097.8	Tnni2	6850.63	47.8411	59.2198	49.5054	185.585	255.298	228.953	1.98538	1.57621e-53	up
ENSMUSG00000049134.8	Nrap	6429.55	8.63541	5.24335	8.16812	47.8526	20.0471	18.1342	1.98287	0.00306298	up
ENSMUSG00000061825.3	Ces2c	160.316	0.573177	0.325888	0.59905	1.72931	2.41091	2.05504	1.98268	1.53298e-10	up
ENSMUSG00000020732.7	Rab37	93.0412	0.206437	0.342289	0.15655	1.06963	0.822379	1.23079	1.98263	6.26388e-06	up
ENSMUSG00000087364.1	Gm13398	233.511	0.661846	0.35072	0.507188	1.74156	2.39759	1.99057	1.98252	9.02504e-14	up
ENSMUSG00000031626.9	Sorbs2	7371	10.6101	11.6141	11.0487	42.9074	53.2467	51.6212	1.97981	1.00919e-136	up
ENSMUSG00000030921.9	Trim30a	812.841	1.41525	1.4516	1.17769	5.1795	6.23353	5.88869	1.97884	2.85472e-49	up
ENSMUSG00000024924.7	Vldlr	1085.15	1.02333	0.822562	0.817371	2.98909	4.31114	3.87848	1.9775	7.3348e-57	up
ENSMUSG00000047230.6	Cldn2	2858.38	5.45759	5.79265	5.94182	20.3192	26.6408	22.9898	1.96916	4.15257e-67	up
ENSMUSG00000041695.2	Kcnj2	520.203	0.507204	0.64568	0.583124	2.40077	2.21209	2.43404	1.96908	2.66179e-22	up
ENSMUSG00000021061.8	Spnb1	161.102	0.106973	0.087208	0.09199	0.309039	0.385462	0.479062	1.96681	1.85204e-12	up
ENSMUSG00000035506.10	Slc12a8	56.7848	0.064151	0.115676	0.163352	0.406475	0.554218	0.367884	1.95922	0.000188783	up
ENSMUSG00000020034.7	Tcp11l2	1936.88	4.18825	4.17717	4.91179	15.9452	19.6248	17.8653	1.95809	6.03003e-63	up
ENSMUSG00000038623.3	Tm6sf1	4910.33	13.07	13.9744	12.4309	44.6567	58.7364	54.2887	1.95729	1.85362e-80	up
ENSMUSG00000020911.8	Krt19	142.167	0.296537	0.665508	0.638336	1.54407	2.42017	2.92147	1.95615	8.62682e-07	up
ENSMUSG00000089896.3	Wnk1	149.623	0.732209	0.498618	0.88984	2.51033	2.59996	3.41404	1.95433	1.21907e-09	up
ENSMUSG00000056476.7	Med12l	85.1025	0.066731	0.044086	0.042131	0.170415	0.230307	0.212822	1.95429	1.28287e-07	up
ENSMUSG00000039062.8	Anpep	1142.74	2.1191	2.33231	1.69774	7.1266	9.32328	8.65456	1.95024	3.03167e-35	up
ENSMUSG00000033196.10	Myh2	3509.6	3.264	3.92928	3.48749	20.9722	10.2988	10.8935	1.94859	6.39664e-05	up
ENSMUSG00000058897.8	Col25a1	4135.06	3.6785	4.49709	4.07981	14.4955	15.9642	17.3135	1.94651	2.41214e-46	up
ENSMUSG00000051107.4	Gm15440	254.442	1.68721	0.86531	1.34017	4.24875	4.75948	6.3273	1.94045	1.81081e-12	up
ENSMUSG00000055022.8	Cntn1	136.235	0.111036	0.200844	0.122435	0.492699	0.583834	0.7351	1.93974	5.00841e-08	up
ENSMUSG00000029189.6	Sel1l3	841.33	1.02915	1.27342	1.14832	3.52619	5.13601	5.28426	1.93897	2.89801e-30	up
ENSMUSG00000002032.9	Tmem25	154.969	0.337132	0.302214	0.372312	1.02838	1.63008	1.48382	1.93623	5.56917e-12	up
ENSMUSG00000064373.5	Sepp1	2979.22	9.51227	9.62659	9.32469	31.1819	42.4505	40.8793	1.93605	1.8703e-103	up
ENSMUSG00000029685.8	Asb15	121.307	0.174094	0.145232	0.193164	0.429535	1.03207	0.627109	1.93598	6.6032e-07	up
ENSMUSG00000019966.10	Kitl	492.406	0.638568	0.405622	0.595822	1.9333	2.11459	2.4062	1.93569	2.33876e-23	up
ENSMUSG00000047330.6	Kcne4	65.2966	0.259163	0.101744	0.159805	0.795728	0.518353	0.68922	1.93393	0.000166458	up
ENSMUSG00000039496.2	Cdnf	391.274	0.829309	0.884696	0.699757	2.77967	3.60492	3.29877	1.93336	1.18582e-23	up
ENSMUSG00000040907.9	Atp1a3	57.4099	0	0.146595	0.115336	0.169727	0.330497	0.671384	1.93201	0.0404769	up
ENSMUSG00000070287.2	Tmem22	193.314	0.630922	0.871843	0.751254	2.84726	3.63333	2.52784	1.92683	7.0754e-11	up
ENSMUSG00000028158.8	Mttp	1239.57	2.00196	1.56935	1.90011	6.38504	8.58628	6.53442	1.9265	3.14605e-37	up
ENSMUSG00000052374.8	Actn2	31523.4	68.9945	62.7869	65.6013	192.222	279.162	310.638	1.92509	8.61223e-70	up
ENSMUSG00000073535.4	Gm5532	53.0113	0.248357	0.135312	0.186954	0.756831	0.779311	0.660457	1.92475	6.72214e-05	up
ENSMUSG00000042717.4	Ppp1r3a	717.134	0.699847	0.61002	0.594161	2.25174	2.79131	2.38042	1.92027	1.12639e-38	up
ENSMUSG00000038167.6	Plekhg6	109.48	0.265629	0.132333	0.231534	0.616291	1.18371	0.667723	1.91874	3.07608e-06	up
ENSMUSG00000074153.3	9330175E14Rik	185.815	0.248829	0.687443	0.34732	1.88237	2.31259	1.68221	1.91488	2.38884e-07	up
ENSMUSG00000030560.9	Ctsc	688.775	1.80713	1.62164	2.05092	5.60926	7.7274	7.00542	1.91445	5.91319e-27	up
ENSMUSG00000040147.8	Maob	355.686	1.07284	0.829844	0.909805	3.14174	3.89698	3.86193	1.91274	2.58833e-26	up
ENSMUSG00000023092.9	Fhl1	15622.9	47.6964	39.2608	45.5879	138.64	190.268	172.253	1.91091	9.8672e-126	up
ENSMUSG00000057606.7	Colq	999.179	2.25493	2.37194	2.01677	6.15409	9.59193	10.5324	1.91009	1.28618e-28	up
ENSMUSG00000062209.8	Erbb4	45.2491	0.047492	0.013553	0.011803	0.09347	0.057129	0.120335	1.90869	0.00638198	up
ENSMUSG00000022519.7	Srl	39513.1	48.1949	59.193	71.4699	186.177	219.925	220.48	1.90633	1.62927e-63	up
ENSMUSG00000028036.5	Ptgfr	45.9375	0.054504	0.086819	0.063887	0.247585	0.180192	0.430442	1.90611	0.00148883	up
ENSMUSG00000052373.7	Mpp3	92.589	0.164812	0.234445	0.115822	0.693315	0.780703	0.812931	1.90497	4.58409e-05	up
ENSMUSG00000042251.6	Pm20d1	152.916	0.223439	0.202159	0.458637	0.90438	1.52758	1.37259	1.90347	2.35664e-08	up
ENSMUSG00000020335.7	Zfp354b	95.0682	0.184032	0.237984	0.352692	0.999944	1.15354	1.02367	1.90329	1.21179e-07	up
ENSMUSG00000028780.7	Sema3c	980.262	1.13005	1.28211	1.1492	3.76755	4.87434	4.68946	1.90196	4.64746e-48	up
ENSMUSG00000067653.5	Ankrd23	2552.54	8.02966	7.73494	9.18308	25.1242	30.0023	42.2115	1.9002	4.18624e-33	up
ENSMUSG00000005716.10	Pvalb	169.071	0.812088	0.991644	1.44494	3.78227	4.89497	4.33905	1.89899	1.04505e-09	up
ENSMUSG00000034958.5	Atcay	222.212	0.253704	0.437216	0.405421	1.66776	1.33503	1.28286	1.89815	8.64417e-09	up
ENSMUSG00000007877.2	Tcap	2769.79	17.867	18.8973	18.973	53.926	55.5302	107.904	1.89786	1.92413e-18	up
ENSMUSG00000005583.8	Mef2c	20414.9	18.7161	20.9258	21.6957	70.268	87.5628	82.6976	1.89691	5.7864e-74	up
ENSMUSG00000034205.8	Loxl2	1212.1	1.52804	1.55863	1.67927	4.94803	6.21714	6.22644	1.89217	1.83674e-67	up
ENSMUSG00000047363.4	Cstad	60.7263	0.633887	0.50602	0.482479	1.58467	1.83684	2.1502	1.88899	7.11719e-05	up
ENSMUSG00000085348.1	Gm12300	140.81	0.913431	0.915167	1.22919	3.64221	4.34817	3.92799	1.88859	1.52254e-10	up
ENSMUSG00000086605.1	Gm14290	337.11	1.08475	1.22821	1.12633	4.37447	4.83978	4.05333	1.8876	4.02024e-18	up
ENSMUSG00000017754.7	Pltp	1733.97	6.41447	4.72921	5.68199	14.1598	19.7614	29.6343	1.88465	5.83852e-34	up
ENSMUSG00000022543.8	4930451G09Rik	50.4258	0.244888	0.101798	0.103418	0.515133	0.45085	0.690458	1.87928	0.000563751	up
ENSMUSG00000030064.9	Frmd4b	2563.73	3.46474	3.39164	3.81052	11.7944	15.4033	19.2459	1.87549	1.1713e-88	up
ENSMUSG00000031312.5	Itgb1bp2	11472.4	58.143	58.476	55.9165	186.443	251.633	210.138	1.8723	1.60274e-78	up
ENSMUSG00000055978.3	Fut2	135.272	0.243462	0.371841	0.254201	1.12401	0.946371	1.2617	1.87177	8.57181e-08	up
ENSMUSG00000006221.7	Hspb7	3018.11	7.57581	7.09352	6.53192	19.6776	27.696	33.4072	1.86816	6.28792e-42	up
ENSMUSG00000038591.3	Colec10	178.522	0.199325	0.244742	0.297045	0.632662	1.17978	1.0868	1.86435	2.30447e-09	up
ENSMUSG00000070424.4	Art5	328.884	1.18146	1.08681	1.44315	3.68069	6.18249	5.10207	1.86234	7.9219e-18	up
ENSMUSG00000074892.3	B3galt5	1243.79	1.54398	1.5836	1.56726	5.29904	6.59349	5.98246	1.86141	1.68696e-55	up
ENSMUSG00000021182.7	Ccdc88c	1015.85	1.07766	1.08577	1.1267	3.71539	2.54676	5.4708	1.86103	3.49534e-13	up
ENSMUSG00000007594.9	Hapln4	64.0703	0.102677	0.085107	0.15096	0.550425	0.39288	0.329837	1.86049	0.000281094	up
ENSMUSG00000034706.9	Dnaic2	154.287	0.179436	0.544643	0.697629	1.61299	1.88853	1.8707	1.85942	8.67518e-07	up
ENSMUSG00000072945.3	Ripply1	1089.49	7.45126	8.92779	9.64719	32.2328	35.8708	29.5503	1.85565	9.47422e-26	up
ENSMUSG00000024678.6	Ms4a4d	584.754	1.98309	2.7763	2.70465	7.50848	11.294	9.68294	1.85328	2.50599e-19	up
ENSMUSG00000035923.3	Myf6	782.061	4.34504	3.58076	4.37492	11.8044	16.2071	18.1838	1.85047	2.53942e-32	up
ENSMUSG00000048572.4	E030010A14Rik	1020.98	2.5036	2.63675	2.96396	9.82301	11.045	9.26277	1.84726	1.40789e-30	up
ENSMUSG00000006411.6	Pvrl4	94.2721	0.178501	0.10844	0.217156	0.548868	0.698752	0.778046	1.83411	1.69293e-06	up
ENSMUSG00000021765.6	Fst	11675	37.015	33.9394	33.3638	111.79	141.524	128.068	1.83089	3.08342e-115	up
ENSMUSG00000030098.9	Grip2	563.507	0.70177	0.650411	0.70412	2.12603	2.58857	3.30593	1.82829	1.23189e-30	up
ENSMUSG00000006344.9	Ggt5	57.4592	0.053686	0.132765	0.077388	0.326202	0.290668	0.384076	1.82737	0.000475972	up
ENSMUSG00000079055.2	Slc8a3	1708.21	2.29078	2.15318	2.44897	7.19975	9.06715	9.02989	1.82611	9.16328e-66	up
ENSMUSG00000002346.9	Slc25a42	283.749	0.465752	0.467488	0.751421	1.87314	2.02103	3.12922	1.8254	3.46133e-11	up
ENSMUSG00000058914.6	C1qtnf3	16599.5	42.4657	47.3147	52.3446	148.029	195.43	180.261	1.82252	3.51088e-56	up
ENSMUSG00000011382.6	Dhdh	108.452	0.311011	0.196441	0.137383	0.929995	0.892589	0.577012	1.82225	1.7042e-05	up
ENSMUSG00000050711.5	Scg2	596.64	1.57458	1.8068	1.49667	5.06259	7.12936	6.71397	1.8184	1.17913e-26	up
ENSMUSG00000000794.7	Kcnn3	936.625	2.09111	2.27372	2.29262	7.54155	8.44027	8.04361	1.81614	1.06571e-37	up
ENSMUSG00000036091.2	Hyal3	67.3198	0.293875	0.331814	0.11874	0.744566	0.951194	1.18723	1.81584	0.000266116	up
ENSMUSG00000027188.8	Pamr1	60.5849	0.073327	0.201529	0.132722	0.39012	0.772324	0.613411	1.81377	0.000575585	up
ENSMUSG00000075254.4	Heg1	2681.35	1.87323	2.43575	2.73895	8.12651	9.33772	9.22443	1.80692	1.49502e-31	up
ENSMUSG00000054753.7	AU018091	80.2819	0.182487	0.152054	0.131426	0.327225	0.602718	0.793043	1.80661	3.98482e-05	up
ENSMUSG00000033685.5	Ucp2	3988.88	6.93105	6.37225	7.39957	20.4815	27.0692	29.1818	1.80646	9.7559e-70	up
ENSMUSG00000029095.11	Ablim2	1109.47	3.67985	2.52577	2.9432	8.692	9.67015	14.2703	1.80619	1.60135e-19	up
ENSMUSG00000022510.8	Trp63	470.504	0.620181	1.02046	1.11784	2.23635	3.57002	3.43038	1.80441	7.63818e-22	up
ENSMUSG00000031886.7	Ces2e	298.286	0.959647	0.853292	0.787739	3.20115	3.45666	2.86455	1.80294	6.8206e-13	up
ENSMUSG00000020340.9	Cyfip2	951.221	1.01927	0.745641	1.31892	3.37149	3.71276	3.70606	1.79763	1.26124e-20	up
ENSMUSG00000090958.1	Lrrc32	76.7569	0.175466	0.102462	0.128833	0.389622	0.375143	0.694943	1.79748	5.11632e-05	up
ENSMUSG00000085462.2	5031434O11Rik	71.71	0.168162	0.113692	0.103101	0.504437	0.57382	0.368082	1.79741	4.12011e-05	up
ENSMUSG00000022747.10	St3gal6	49.3159	0.079631	0.087699	0.109054	0.292047	0.289169	1.00672	1.7974	0.000193188	up
ENSMUSG00000026579.8	F5	368.682	0.303958	0.249041	0.44381	0.90904	1.14863	1.57536	1.7932	5.54862e-11	up
ENSMUSG00000054679.2	Srsf12	207.179	0.365979	0.867236	0.436355	1.87052	1.98208	2.35728	1.78951	9.50154e-09	up
ENSMUSG00000071540.2	3425401B19Rik	1961.76	3.01744	2.9806	3.39144	10.1325	10.8906	12.4298	1.78271	5.89356e-50	up
ENSMUSG00000033863.1	Klf9	1017.89	2.06591	2.20078	2.05923	6.58498	8.47507	7.52992	1.77888	4.75644e-41	up
ENSMUSG00000044177.4	Wfikkn2	129.756	0.171527	0.282649	0.272964	0.687805	1.05981	0.948196	1.77681	1.58294e-07	up
ENSMUSG00000057054.4	Inca1	258.162	1.60906	1.69097	1.14245	3.92171	7.00965	6.76471	1.7749	2.79141e-13	up
ENSMUSG00000026679.3	Enkur	132.418	0.592924	0.963223	0.689172	2.4709	3.00088	2.97198	1.77354	5.47824e-08	up
ENSMUSG00000090697.1	Nsun4	90.639	0.262176	0.087289	0.134998	0.595857	0.508844	0.526157	1.77238	0.000126148	up
ENSMUSG00000085389.1	1700003M07Rik	74.5692	1.255	1.29696	0.179745	3.66561	3.14625	2.74647	1.77199	0.00800637	up
ENSMUSG00000056602.7	Fry	660.255	0.297819	0.401935	0.590894	1.34143	1.7358	1.65242	1.77043	9.7607e-14	up
ENSMUSG00000042010.10	Acacb	451.912	0.365853	0.312874	0.371376	0.938721	1.26227	1.84544	1.7683	7.36641e-15	up
ENSMUSG00000042129.5	Rassf4	65.2172	0.123431	0.071865	0.018108	0.21051	0.229166	0.296666	1.76168	0.00552411	up
ENSMUSG00000004558.8	Ndrg2	2555.31	10.3849	7.4002	7.22062	24.2235	33.307	29.5218	1.76148	2.22328e-39	up
ENSMUSG00000045776.2	Lrtm1	167.883	0.243317	0.092088	0.147511	0.520106	0.523729	0.597533	1.7601	4.79141e-07	up
ENSMUSG00000020908.7	Myh3	290516	336.105	331.172	327.114	1082.37	1144.87	1234.73	1.75657	2.71174e-94	up
ENSMUSG00000022505.7	Emp2	7515.62	15.8464	14.3263	16.59	49.9709	57.6589	55.5909	1.75614	6.20235e-85	up
ENSMUSG00000045092.6	S1pr1	1442.17	3.42717	3.59795	3.13418	10.6749	12.7391	12.1122	1.75538	2.07599e-40	up
ENSMUSG00000046314.8	Stxbp6	154.853	0.332938	0.157645	0.273625	0.786032	0.790484	1.19914	1.75408	1.61078e-07	up
ENSMUSG00000039529.8	Atp8b1	132.887	0.092896	0.195442	0.122158	0.374852	0.665437	0.459039	1.75317	9.98589e-06	up
ENSMUSG00000034258.3	Mfsd7c	62.5184	0.135651	0.131971	0.104631	0.410469	0.540048	0.353228	1.75203	9.27088e-05	up
ENSMUSG00000074744.1	Gm807	75.6894	0.146143	0.14052	0.592027	1.35432	1.06676	0.656068	1.75031	0.0097646	up
ENSMUSG00000026100.5	Mstn	4431.34	11.4435	11.2501	11.4991	34.231	44.0654	40.8561	1.74877	1.4906e-88	up
ENSMUSG00000054034.4	Tceal5	3605.3	18.0606	26.934	26.7023	90.5799	75.8119	81.876	1.74871	1.90587e-17	up
ENSMUSG00000043415.4	Otud1	3007.94	8.82486	7.98726	7.87212	25.6643	30.6564	29.1867	1.74844	1.76207e-87	up
ENSMUSG00000027861.6	Casq2	31868.2	82.6554	88.4715	88.6338	271.224	331.32	299.01	1.74487	4.6342e-71	up
ENSMUSG00000049871.6	Nlrc3	228.063	0.367677	0.383037	0.401807	1.39675	1.35619	1.38833	1.73986	8.90252e-14	up
ENSMUSG00000028370.6	Pappa	153.499	0.079686	0.079818	0.121722	0.259467	0.335139	0.406568	1.73954	3.52952e-08	up
ENSMUSG00000018566.7	Slc2a4	646.8	1.67712	1.75736	1.89479	4.92294	7.04758	6.79004	1.73348	4.26992e-28	up
ENSMUSG00000032860.3	P2ry2	314.178	0.685987	0.608815	0.881473	2.01113	2.91874	2.63263	1.72725	1.61406e-14	up
ENSMUSG00000024186.9	Rgs11	52.525	0.262726	0.167128	0.043367	0.506856	0.559984	0.938849	1.72462	0.00816746	up
ENSMUSG00000068874.7	Selenbp1	344.866	1.51471	1.31556	1.42275	3.62868	5.95804	5.10032	1.72385	5.89532e-17	up
ENSMUSG00000027797.8	Dclk1	29523.5	34.8404	33.8533	32.2641	101.424	126.225	118.803	1.72363	2.71761e-113	up
ENSMUSG00000064246.4	Chi3l1	274.624	2.01167	2.00021	2.7196	7.95825	8.74794	7.54087	1.72149	1.25975e-12	up
ENSMUSG00000085614.1	1700123M08Rik	73.8545	0.291464	0.727877	1.1991	3.22086	3.65192	1.97116	1.72094	0.00264867	up
ENSMUSG00000036655.7	Colec11	130.228	0.723042	0.552166	0.701507	1.59562	1.94746	3.26276	1.71704	1.46963e-06	up
ENSMUSG00000022525.7	Hrasls	288.841	1.10594	0.936132	0.933366	1.99462	3.41905	3.53732	1.71539	1.44054e-17	up
ENSMUSG00000073805.3	Fam196a	156.011	0.161601	0.192788	0.342975	0.643387	0.944204	0.849346	1.71367	2.10026e-06	up
ENSMUSG00000018906.8	P4ha2	2092.85	7.92031	6.2364	5.91551	18.348	28.2257	23.9273	1.71252	2.35195e-34	up
ENSMUSG00000050345.8	4930486L24Rik	67.3379	0.429485	0.259678	0.349963	1.10323	1.48747	0.906724	1.71228	0.000140881	up
ENSMUSG00000037161.7	4930583H14Rik	93.6702	0.504354	0.700487	0.333418	1.27514	2.19641	1.88801	1.71217	7.10421e-06	up
ENSMUSG00000021253.6	Tgfb3	14351.7	27.7898	30.5466	31.0117	83.6784	109.143	112.028	1.71213	2.3937e-62	up
ENSMUSG00000038843.9	Gcnt1	422.053	0.591555	0.622386	0.703397	1.72972	2.6639	2.26494	1.71059	3.58603e-18	up
ENSMUSG00000090145.1	Ugt1a6b	438.744	0.963893	1.70595	1.29466	2.75877	6.60112	4.55186	1.71048	7.38041e-08	up
ENSMUSG00000086247.1	Gm15787	49.466	0.490796	0.760948	0.328224	0.59224	1.4063	1.75354	1.70684	0.00100771	up
ENSMUSG00000005611.8	Mrvi1	108.736	0.083929	0.167774	0.184023	0.40442	0.375394	0.560691	1.70245	3.52127e-05	up
ENSMUSG00000020467.8	Efemp1	281.519	0.797143	1.06194	1.08781	3.37179	3.4634	3.1547	1.7017	3.38211e-12	up
ENSMUSG00000086208.1	Gm2716	82.2815	0.329382	0.524648	0.222418	1.12785	1.3921	1.19854	1.70164	0.000184681	up
ENSMUSG00000041642.11	Kif21b	793.822	0.563281	0.599505	0.64754	1.38196	2.38169	2.57107	1.70145	2.05426e-17	up
ENSMUSG00000060429.5	Sntb1	5293.33	13.7692	15.4594	16.4697	46.1537	52.502	55.3695	1.69939	1.2587e-48	up
ENSMUSG00000025537.6	Phkg1	69.5686	0.203645	0.280735	0.187032	0.773177	0.967951	0.695666	1.69651	2.6635e-05	up
ENSMUSG00000024379.3	Tslp	394.759	2.97182	2.03433	2.46877	6.35064	9.94646	8.75768	1.69599	4.2313e-17	up
ENSMUSG00000020566.11	Atp6v1c2	59.2521	0.123993	0.24306	0.382827	0.829103	0.932675	0.981395	1.69449	0.000824089	up
ENSMUSG00000045103.10	Dmd	1475.49	0.669867	0.696519	0.813784	2.18785	2.83287	2.46521	1.69359	3.46198e-36	up
ENSMUSG00000040569.7	Slc26a7	338.255	0.509798	0.479807	0.44652	1.33303	1.77407	1.81153	1.69217	5.41131e-20	up
ENSMUSG00000068762.5	Gstm6	54.6758	0.446055	0.231773	0.29188	0.77056	1.74143	0.911295	1.69055	0.0014563	up
ENSMUSG00000037370.7	Enpp1	87.9146	0.122834	0.102888	0.050855	0.200265	0.393189	0.363526	1.69014	0.000347578	up
ENSMUSG00000000244.9	Tspan32	112.065	0.319615	0.548823	0.743371	1.72156	2.4723	2.11846	1.6852	2.81574e-05	up
ENSMUSG00000043518.7	Rai2	1067.83	3.74537	3.31366	3.43747	9.7236	12.4185	12.4883	1.68165	2.90423e-50	up
ENSMUSG00000073474.4	A330023F24Rik	135.689	0.183178	0.141753	0.22638	0.598423	0.725934	0.527202	1.68103	5.01061e-07	up
ENSMUSG00000010051.7	Hyal1	1547.33	3.7113	4.57779	4.50206	11.1513	13.3749	16.8386	1.68029	6.65488e-21	up
ENSMUSG00000036585.9	Fgf1	487.589	0.723273	0.939882	1.54845	2.25774	3.33069	3.38123	1.67751	6.97598e-17	up
ENSMUSG00000090641.1	Zfp712	205.73	0.524991	0.314026	0.293826	1.023	1.47125	1.18989	1.67288	4.13639e-09	up
ENSMUSG00000057265.6	2900006K08Rik	63.8429	0.091924	0.137784	0.376374	0.645909	0.905056	0.553245	1.67008	0.00618348	up
ENSMUSG00000061816.9	Myl1	90941.5	700.868	711.197	700.941	2151.79	2735.98	2326.04	1.66818	3.54349e-77	up
ENSMUSG00000020620.8	Abca8b	1134.57	0.979907	1.14803	1.15676	3.25818	3.65821	4.13619	1.66677	1.65599e-30	up
ENSMUSG00000090473.1	Gm17262	83.8174	0.116102	0.398865	0.53796	1.03527	1.27652	1.30547	1.66529	0.00173249	up
ENSMUSG00000020068.4	Pbld2	302.48	1.72822	0.795585	1.04814	3.43482	4.60462	4.46828	1.66433	1.06e-09	up
ENSMUSG00000059401.6	Mamld1	377.942	0.52784	0.72049	0.465758	1.55148	2.17775	2.25865	1.66339	1.16662e-12	up
ENSMUSG00000057378.7	Ryr3	110.476	0.01392	0.034482	0.101116	0.186067	0.293051	0.2793	1.66295	0.00634473	up
ENSMUSG00000026610.7	Esrrg	241.959	0.389512	0.228723	0.362407	1.13234	1.12634	0.891073	1.66263	9.74816e-09	up
ENSMUSG00000030772.5	Dkk3	520.578	1.15621	1.16793	1.03157	3.29438	3.29243	4.40409	1.66234	4.44955e-19	up
ENSMUSG00000036528.8	Ppfibp2	566.649	0.983852	1.18538	1.07747	3.07474	4.02527	3.70027	1.66164	8.80642e-23	up
ENSMUSG00000035296.7	Sgcg	5511.68	26.3073	25.2777	26.4968	73.554	95.6926	81.4735	1.65767	7.61023e-64	up
ENSMUSG00000039115.7	Itga9	346.97	0.303145	0.381544	0.374749	0.946554	1.47463	1.10534	1.65651	5.85216e-13	up
ENSMUSG00000048096.6	Lmod1	215.421	0.371349	0.39059	0.404392	1.12488	1.45911	1.28813	1.65581	5.68682e-13	up
ENSMUSG00000024778.6	Fas	1144.33	5.8542	5.63418	5.36151	16.475	20.7993	17.7516	1.65243	5.23686e-39	up
ENSMUSG00000037887.4	Dusp8	570.307	0.816365	0.809713	1.06684	2.28465	3.38489	2.92752	1.64946	4.75661e-19	up
ENSMUSG00000029312.5	Klhl8	1064.12	2.32473	2.35042	2.85718	7.37923	9.55912	7.9388	1.64892	5.12001e-26	up
ENSMUSG00000030996.6	Art1	1377.46	7.21101	6.96448	7.1647	23.8396	21.6	22.8538	1.64845	4.26011e-28	up
ENSMUSG00000027656.7	Wisp2	80.9525	0.164381	0.657754	0.300211	1.01057	1.26776	1.25382	1.64733	0.00357002	up
ENSMUSG00000046618.7	Olfml2a	541.043	0.573436	0.662264	0.85933	1.96507	2.46653	2.45562	1.64542	2.26774e-16	up
ENSMUSG00000040276.8	Pacsin1	109.558	0.184906	0.131451	0.268979	0.430223	0.979238	0.953323	1.64417	0.00417227	up
ENSMUSG00000018238.6	Gdf9	81.839	0.562677	0.298321	0.343879	1.13361	1.36325	1.29476	1.64392	2.08795e-05	up
ENSMUSG00000043085.8	Tmem82	52.0646	0.127125	0.067767	0.246698	0.486824	0.313515	0.584343	1.64289	0.00716392	up
ENSMUSG00000046794.8	Ppp1r3b	1211.15	2.21848	2.14781	1.94517	6.36907	6.82379	7.09262	1.64236	1.24476e-39	up
ENSMUSG00000029804.9	Herc3	1116.32	1.6576	2.03994	1.93276	6.12832	6.40253	6.92594	1.64202	2.65633e-26	up
ENSMUSG00000086543.1	4933406C10Rik	79.5362	0.170908	0.698748	0.192226	0.723643	1.56572	1.33566	1.64116	0.0109183	up
ENSMUSG00000026773.10	Pfkfb3	960.138	1.52904	1.33299	1.51253	4.97538	5.15357	5.02763	1.6409	9.40518e-45	up
ENSMUSG00000058975.6	Kcnc1	1137.5	0.917572	1.23084	1.28941	3.55007	4.00048	4.00617	1.63589	1.09032e-20	up
ENSMUSG00000030470.7	Csrp3	7272.88	59.3355	62.0161	63.0247	160.099	199.579	236.269	1.63363	8.18511e-49	up
ENSMUSG00000039958.10	4833442J19Rik	1209.66	6.68983	6.32822	6.63356	19.5764	20.3372	19.7893	1.63361	2.79694e-42	up
ENSMUSG00000020589.9	Fam49a	1166.77	1.6937	1.77265	1.86463	4.95194	5.83319	6.4681	1.63358	3.11267e-37	up
ENSMUSG00000038775.8	Vill	78.1756	0.325429	0.122832	0.301744	0.588844	0.567697	0.612491	1.63298	3.34144e-05	up
ENSMUSG00000031216.7	Stard8	94.6322	0.302354	0.072735	0.086386	0.276254	0.567814	0.524423	1.63196	0.00271825	up
ENSMUSG00000045730.3	Adrb2	861.66	3.5455	2.77304	2.60231	9.23603	9.41374	9.51708	1.63172	1.24065e-25	up
ENSMUSG00000045005.8	Fzd5	1700.22	2.07437	1.53101	1.85881	5.13981	6.01164	6.19293	1.6277	5.92412e-46	up
ENSMUSG00000025006.8	Sorbs1	943.39	1.44265	2.29196	2.62248	6.25982	7.8479	8.67669	1.62567	5.23837e-15	up
ENSMUSG00000020431.5	Adcy1	1429.71	0.905321	0.772386	0.931581	2.34823	2.82518	3.13694	1.62469	4.6688e-44	up
ENSMUSG00000042363.8	1110067D22Rik	137.169	0.282226	0.30997	0.292249	0.95445	1.14315	0.806148	1.62182	2.26027e-07	up
ENSMUSG00000045664.3	Cdc42ep2	1112.58	5.31982	5.61912	6.14326	16.0689	19.1379	19.5004	1.62142	2.86596e-36	up
ENSMUSG00000048720.6	Tbc1d12	125.371	0.251037	0.221328	0.188748	0.604062	0.757326	0.732099	1.6182	4.24298e-08	up
ENSMUSG00000025172.2	Ankrd2	350.437	2.78904	1.95902	2.36375	6.08487	7.91328	8.51743	1.61761	7.67846e-17	up
ENSMUSG00000037818.9	3110057O12Rik	514.856	1.68868	1.65794	0.900748	3.72456	3.88767	4.66986	1.6155	1.09143e-16	up
ENSMUSG00000079339.6	Gm14446	75.5947	0.339847	0.272412	0.144458	0.749599	0.670745	0.954548	1.61171	0.000495015	up
ENSMUSG00000030249.8	Abcc9	2115.6	1.98582	2.09491	2.21516	5.84647	7.25864	6.81947	1.6112	1.94689e-45	up
ENSMUSG00000073664.4	Nbeal1	2282.12	1.45681	1.2858	1.61431	3.4808	3.45916	4.69367	1.61002	6.49214e-15	up
ENSMUSG00000000308.8	Ckmt1	47.2869	0.271639	0.12378	0.250473	0.748763	0.669937	0.643575	1.60764	0.00238834	up
ENSMUSG00000031884.8	Ces2d-ps	120.163	0.695776	0.226947	0.523396	1.29832	1.72179	1.44757	1.60389	0.000113398	up
ENSMUSG00000073557.4	Ppp1r12b	3043.13	2.18398	2.7922	2.87229	7.38069	8.39521	9.24222	1.60169	1.05173e-27	up
ENSMUSG00000019850.5	Tnfaip3	1783.24	3.12838	3.28536	2.83553	8.82599	9.49204	9.20465	1.60017	1.24908e-54	up
ENSMUSG00000071604.4	Fam189a2	122.005	0.464753	0.348839	0.268505	0.839146	1.25732	1.28461	1.59959	1.60288e-06	up
ENSMUSG00000025207.8	Sema4g	324.541	0.577912	0.418415	0.603839	1.28843	1.56678	2.18874	1.59952	6.17376e-11	up
ENSMUSG00000079588.1	Tmem182	2543.36	16.2652	15.8474	19.8079	49.9304	56.2078	56.4373	1.59752	4.38658e-37	up
ENSMUSG00000091270.1	Gm17642	67.9486	0.168903	0.306716	0.127429	0.619944	0.791398	0.519352	1.5968	0.0020253	up
ENSMUSG00000069307.4	Hist1h2bq	97.6882	0.440452	0.330382	0.230207	0.984036	1.13804	0.957291	1.59611	2.23967e-05	up
ENSMUSG00000035948.6	Acss3	170.987	0.509701	0.420962	0.814794	1.59242	1.4544	2.35627	1.59505	5.96088e-06	up
ENSMUSG00000017300.9	Tnnc2	18490	196.022	206.083	190.622	493.411	739.592	633.759	1.59503	3.39846e-48	up
ENSMUSG00000021567.8	Nkd2	55.5734	0.153182	0.066843	0.129411	0.279208	0.508075	0.290618	1.59473	0.00168131	up
ENSMUSG00000038594.7	Gm9766	196.499	1.42216	1.09757	0.800061	2.88604	2.98523	4.35052	1.59399	1.34387e-07	up
ENSMUSG00000029381.9	Shroom3	793.825	0.96168	0.946567	0.833005	2.17618	2.80277	3.88171	1.58979	3.27738e-14	up
ENSMUSG00000033618.6	Map3k13	350.981	0.33254	0.457555	0.371883	1.04791	1.2262	1.40309	1.58859	5.72164e-13	up
ENSMUSG00000042770.6	Hebp1	848.873	7.38191	6.30906	4.48276	13.74	22.5487	20.2963	1.58399	5.92759e-15	up
ENSMUSG00000026768.4	Itga8	99.6771	0.087334	0.174344	0.115289	0.35119	0.461877	0.404032	1.57949	7.86812e-05	up
ENSMUSG00000027016.10	Zfp385b	200.967	0.647438	0.604367	0.608954	1.83105	2.0043	2.2402	1.57854	2.58867e-10	up
ENSMUSG00000052852.7	Reep1	5248.66	10.2236	9.72369	10.3635	26.9392	34.6525	32.1619	1.57797	2.13092e-78	up
ENSMUSG00000061462.8	Obscn	6398.07	1.97364	2.14196	2.25547	4.89512	15.8688	11.1163	1.57436	1.20062e-22	up
ENSMUSG00000017737.2	Mmp9	273.165	1.19753	0.704092	0.656	1.38938	1.94062	2.77772	1.5704	1.41028e-08	up
ENSMUSG00000021898.6	Asb14	45.5567	0.05557	0.219925	0.219294	0.34656	0.803616	0.677575	1.57014	0.0188397	up
ENSMUSG00000078606.1	Gm4070	659.958	0.481202	0.654391	0.542682	1.70115	1.80633	1.67145	1.56985	1.21361e-15	up
ENSMUSG00000028417.3	Tal2	118.48	0.30844	0.265424	0.325339	0.831823	1.13845	0.807803	1.56905	1.37665e-06	up
ENSMUSG00000051747.7	Ttn	71377.2	11.6829	11.9245	12.3947	44.5217	50.8256	52.5542	1.56836	1.0701e-58	up
ENSMUSG00000032243.8	Itga11	105.574	0.16433	0.185068	0.128715	0.407307	0.543478	0.53578	1.56709	3.27026e-06	up
ENSMUSG00000029005.4	2610109H07Rik	85.4605	0.10276	0.100831	0.161192	0.326751	0.315861	0.506494	1.56541	0.000206587	up
ENSMUSG00000006542.7	Prkag3	2376.54	8.06556	7.66856	9.12249	21.1276	26.4867	27.8088	1.5646	2.82082e-54	up
ENSMUSG00000020411.2	Nipal4	114.848	0.290551	0.287516	0.176927	0.850875	0.74508	0.686572	1.56436	3.02682e-05	up
ENSMUSG00000034842.9	Art3	357.276	2.72954	3.45783	2.35945	9.48693	10.3245	7.87747	1.56403	4.34512e-09	up
ENSMUSG00000039179.7	Tekt5	314.561	1.71441	1.53588	0.75455	3.30453	4.91448	4.03334	1.56165	5.45329e-07	up
ENSMUSG00000023064.4	Sncg	345.637	4.30325	3.05183	2.05869	7.50946	11.8643	9.01004	1.55749	2.7159e-08	up
ENSMUSG00000054252.9	Fgfr3	305.001	0.986642	0.420005	0.677296	1.62701	2.04129	2.3045	1.55314	2.04531e-08	up
ENSMUSG00000062438.3	Adam1b	75.4224	0.098729	0.21797	0.258049	0.548187	0.568494	0.704132	1.55226	0.00122216	up
ENSMUSG00000055493.4	Epm2a	271.882	0.747674	0.458639	0.709519	1.7105	1.98469	2.05398	1.5515	4.92171e-11	up
ENSMUSG00000087591.1	Gm14635	1290.19	6.54408	7.522	7.13718	18.8316	24.166	21.5918	1.55125	1.72264e-29	up
ENSMUSG00000041920.8	Slc16a6	328.635	0.639113	0.757236	0.597003	1.72863	2.3533	1.87745	1.55018	1.36211e-12	up
ENSMUSG00000028033.9	Kcnq5	194.114	0.250875	0.163667	0.228107	0.629081	0.56958	0.980072	1.55009	1.55443e-08	up
ENSMUSG00000025997.7	Ikzf2	396.35	0.377836	0.323289	0.270545	0.958778	0.870616	1.07591	1.54999	2.66613e-13	up
ENSMUSG00000043259.8	Fam13c	1139.83	2.86672	2.48671	2.55541	7.02966	9.04274	7.91476	1.5483	4.60796e-37	up
ENSMUSG00000051279.2	Gdf6	1309.21	3.23222	2.85694	2.48138	7.75787	8.4242	9.5637	1.54767	6.9706e-32	up
ENSMUSG00000030693.9	Klk10	73.2026	0.245155	0.40727	0.553225	1.1691	1.27253	1.30797	1.54712	0.000601735	up
ENSMUSG00000050808.7	Muc15	63.6492	0.144997	0.099094	0.175086	0.500727	0.388505	0.404602	1.54686	0.000843361	up
ENSMUSG00000005580.4	Adcy9	261.626	0.28451	0.293422	0.634171	1.25826	1.37912	1.42534	1.54598	5.28967e-06	up
ENSMUSG00000056687.3	Gm11696	46.3318	0.112596	0.057996	0.200707	0.250614	0.403045	0.522677	1.54597	0.0135942	up
ENSMUSG00000033065.6	Pfkm	13554.2	37.0359	34.1227	38.0265	82.3472	124.621	127.506	1.54579	3.86016e-45	up
ENSMUSG00000079418.3	Atg4a	1855.47	7.27064	6.66297	6.59785	17.2943	24.2461	20.8646	1.54477	1.63262e-49	up
ENSMUSG00000045868.5	Gvin1	621.252	0.471392	0.60753	0.52649	1.62584	1.60778	1.61242	1.54406	1.17202e-15	up
ENSMUSG00000073565.3	Prr16	104.545	0.244459	0.482451	0.328697	0.790917	1.3708	1.12713	1.54299	0.00015057	up
ENSMUSG00000048148.9	Nwd1	328.831	0.225484	0.354511	0.456518	0.758452	1.04923	1.43284	1.53946	1.55672e-07	up
ENSMUSG00000079110.4	Capn3	1348.06	3.251	3.26239	3.66981	9.45799	11.8973	9.88697	1.53872	3.12159e-29	up
ENSMUSG00000033174.10	Mgll	287.607	0.731068	0.53075	0.424736	1.31993	1.90138	2.09707	1.53785	2.33567e-10	up
ENSMUSG00000039395.7	Mreg	165.943	0.450019	0.609591	0.458647	1.73653	1.31287	1.48546	1.53416	3.42022e-06	up
ENSMUSG00000020593.7	Lpin1	2753.48	3.7883	3.75009	3.91661	9.55724	11.5409	13.3839	1.5333	2.61981e-46	up
ENSMUSG00000040752.9	Myh6	438.045	0.449306	0.663227	0.536189	1.73925	1.42885	1.77863	1.53304	7.91032e-10	up
ENSMUSG00000031465.6	Angpt2	60.6254	0.142046	0.12336	0.137689	0.338427	0.499341	0.372824	1.53219	0.00027448	up
ENSMUSG00000092167.1	Gm3696	138.204	0.667374	0.60572	0.497963	1.35609	2.24712	1.72545	1.52928	7.6438e-07	up
ENSMUSG00000061723.10	Tnnt3	51279.2	443.399	414.661	403.21	1103.92	1363.5	1243.67	1.52732	1.03457e-82	up
ENSMUSG00000009876.7	Cox4i2	82.3773	0.972268	1.00549	0.564445	1.77297	3.22171	2.90879	1.52562	0.000326856	up
ENSMUSG00000030730.6	Atp2a1	51922.4	125.535	125.871	129.363	325.539	407.299	399.412	1.52413	2.37863e-75	up
ENSMUSG00000075307.3	Kbtbd10	20166.1	63.197	62.2868	60.8221	168.378	196.37	186.215	1.51923	1.41408e-77	up
ENSMUSG00000056271.7	Lman1l	1072.16	4.04356	5.03348	5.86913	13.1454	16.0039	15.768	1.51857	6.59739e-18	up
ENSMUSG00000087478.1	4930506C21Rik	48.2693	0.48633	0.318903	0.354881	1.69436	1.16826	0.755313	1.51825	0.00896929	up
ENSMUSG00000061740.6	Cyp2d22	755.178	2.15524	2.1739	2.02503	4.96277	6.62327	7.44622	1.51807	1.05585e-23	up
ENSMUSG00000015342.6	Xk	136.317	0.188357	0.27232	0.157503	0.511264	0.631073	0.721516	1.51784	8.807e-06	up
ENSMUSG00000050592.8	Fam78a	1757.57	3.83025	3.66571	3.63837	9.42607	12.0767	11.0777	1.5139	4.54478e-39	up
ENSMUSG00000086513.1	9130208D14Rik	59.3388	0.041915	0.088169	0.055511	0.18312	0.180219	0.193802	1.51367	0.0021636	up
ENSMUSG00000053964.9	Lgals4	81.5224	0.317954	0.63644	0.570664	1.61605	1.89592	1.30081	1.50856	0.000700037	up
ENSMUSG00000021390.5	Ogn	11299.6	34.454	34.0643	35.9313	87.6851	114.623	105.844	1.50833	6.33296e-70	up
ENSMUSG00000028864.3	Hgf	4676.62	12.9754	13.1372	13.7214	33.4735	41.1666	42.9507	1.50754	1.07732e-61	up
ENSMUSG00000021798.7	Ldb3	23612.7	44.3348	43.5571	46.5026	104.735	137.172	152.757	1.50737	4.86251e-50	up
ENSMUSG00000041700.9	Lhfpl1	245.985	1.33974	1.29446	0.861237	3.04833	3.46234	3.31084	1.50424	1.51706e-08	up
ENSMUSG00000013076.8	Amotl1	10550.9	8.66986	9.41031	9.93546	24.3312	27.7979	30.4822	1.50375	2.04033e-47	up
ENSMUSG00000063193.4	Cd300lb	81.2632	0.258339	0.281151	0.12048	0.515661	0.809449	0.724504	1.50219	0.000940125	up
ENSMUSG00000079481.4	Nhsl2	55.1569	0.066677	0.036193	0.038067	0.130416	0.099236	0.121042	1.50168	0.000750564	up
ENSMUSG00000069303.4	Hist1h2br	117.413	0.488145	0.488043	0.279292	1.25231	1.26408	1.12067	1.49999	4.26449e-05	up
ENSMUSG00000029287.8	Tgfbr3	131.233	0.137495	0.120573	0.241742	0.378382	0.672653	0.449663	1.49951	0.000137149	up
ENSMUSG00000085769.1	D230017M19Rik	89.5762	0.267265	0.29756	0.4242	1.16205	0.74663	0.906121	1.4995	0.00075408	up
ENSMUSG00000006342.8	Susd2	59.331	0.214251	0.08031	0.142502	0.422541	0.426226	0.379784	1.49525	0.00256689	up
ENSMUSG00000048939.7	Atp13a5	218.785	0.352097	0.378032	0.39694	0.879449	1.24269	1.34604	1.49149	1.07487e-10	up
ENSMUSG00000078566.2	Bnip3	9748.9	45.3246	42.4699	44.8676	101.911	154.627	130.676	1.48534	3.0803e-44	up
ENSMUSG00000049225.8	Pdp1	5183.91	12.0326	13.462	12.7774	33.4215	40.6279	35.4625	1.48436	1.52901e-53	up
ENSMUSG00000050709.4	4932442E05Rik	142.796	0.32672	0.369871	0.530558	1.08354	1.02333	1.50525	1.48032	1.43997e-05	up
ENSMUSG00000022237.9	Ankrd33b	132.844	0.39148	0.174492	0.091919	0.381956	0.529369	0.733521	1.47784	0.000173835	up
ENSMUSG00000028527.11	Ak4	758.121	1.36984	1.40125	1.02987	3.00941	4.0414	3.77595	1.47566	4.2403e-18	up
ENSMUSG00000048373.7	Fgfbp1	812.905	6.85435	4.50427	5.62099	13.3182	18.8337	16.3855	1.47476	1.4559e-19	up
ENSMUSG00000036782.6	Klhl13	10406.9	28.0562	26.0324	27.0757	65.9801	88.3327	80.3807	1.4746	8.53161e-76	up
ENSMUSG00000020053.11	Igf1	494.244	0.541024	0.805245	0.704533	1.8297	2.30014	2.81193	1.47358	1.36834e-09	up
ENSMUSG00000085392.1	Gm16606	47.5635	0.169958	0.110953	0.122102	0.320585	0.437402	0.41255	1.47239	0.00207602	up
ENSMUSG00000028328.7	Tmod1	1335.34	3.12157	3.76508	3.18295	7.53465	10.2559	11.5791	1.47139	1.31652e-20	up
ENSMUSG00000042851.10	Zc3h6	805.422	1.19796	1.35607	1.54674	3.96769	4.45517	3.64103	1.47134	2.54885e-18	up
ENSMUSG00000045667.7	Smtnl2	799.954	2.46916	2.22297	1.989	6.64727	5.51805	5.55454	1.46905	8.48173e-18	up
ENSMUSG00000036856.4	Wnt4	177.653	0.444077	0.227208	0.359441	0.697615	1.05333	1.17903	1.46674	2.69555e-06	up
ENSMUSG00000037440.7	Vnn1	222.765	0.845229	0.746321	0.626572	1.95867	2.18089	2.15009	1.4654	2.63324e-10	up
ENSMUSG00000005951.6	Shpk	93.7306	0.133097	0.18992	0.455867	0.568814	1.13219	0.662552	1.46488	0.00668298	up
ENSMUSG00000040584.8	Abcb1a	230.015	0.376175	0.359322	0.36178	0.921219	1.43907	1.26751	1.46269	5.3504e-11	up
ENSMUSG00000021180.7	Rps6ka5	1135.31	2.27311	1.98589	2.14168	5.48515	6.34138	6.62706	1.45877	3.71749e-38	up
ENSMUSG00000049811.9	Fam161a	77.702	0.15304	0.330633	0.448157	0.899182	0.842608	0.983388	1.45633	0.00308901	up
ENSMUSG00000026407.10	Cacna1s	6338.29	8.32141	8.76524	8.51551	18.9853	26.2272	28.5112	1.45629	8.46494e-42	up
ENSMUSG00000036523.9	Greb1	210.514	0.249436	0.269466	0.175333	0.663535	0.875797	0.709362	1.45334	1.02293e-09	up
ENSMUSG00000019278.4	Dpep1	3896.26	15.3925	12.5208	14.2995	29.8362	44.7602	45.4659	1.45135	8.62618e-36	up
ENSMUSG00000062808.4	Hist1h3d	85.0232	0.44974	0.50027	0.661436	1.31039	2.18935	1.16819	1.4508	0.000855113	up
ENSMUSG00000030771.8	Micalcl	84.4507	0.49362	0.242139	0.182619	0.976764	0.682432	0.857148	1.45063	0.00152501	up
ENSMUSG00000025586.9	Cpeb1	572.04	1.38731	1.90024	2.38477	5.4322	6.05686	7.89758	1.44436	2.37551e-15	up
ENSMUSG00000078816.2	Prkcc	50.1677	0.108675	0.20819	0.164005	0.462251	0.256949	0.674296	1.44184	0.0165636	up
ENSMUSG00000032131.9	Abcg4	44.4106	0.034049	0.078937	0.138934	0.169429	0.271378	0.522655	1.44131	0.0331899	up
ENSMUSG00000024130.9	Abca3	1232.79	1.74698	1.54263	1.58973	3.51245	4.81408	5.10423	1.43928	5.66049e-32	up
ENSMUSG00000074071.3	Fam169b	106.872	0.250205	0.368788	0.284165	0.962652	0.899133	0.721353	1.43896	0.000176528	up
ENSMUSG00000083811.1	Gm13071	51.757	0.854342	1.11759	1.25231	3.03094	2.84907	3.44584	1.43762	0.00241361	up
ENSMUSG00000021097.7	Clmn	156.436	0.142011	0.105521	0.074061	0.276834	0.242769	0.365062	1.43552	2.6774e-05	up
ENSMUSG00000028600.8	Podn	179.434	0.392009	0.524434	0.440749	0.814891	1.17192	2.27655	1.43385	3.97613e-05	up
ENSMUSG00000006494.5	Pdk1	1795.09	2.95133	2.61259	2.94267	6.84458	8.7148	8.53544	1.4319	1.25188e-48	up
ENSMUSG00000086918.1	4930429F24Rik	418.045	2.26813	2.34522	2.07701	5.63439	7.53468	5.53652	1.43001	1.77247e-12	up
ENSMUSG00000040372.2	Gpr63	564.986	1.36474	1.98806	2.60487	4.99977	5.52831	5.73444	1.42727	1.6376e-09	up
ENSMUSG00000027784.7	Ppm1l	1166.21	1.07899	0.971405	0.992546	2.78107	2.78767	2.80823	1.42689	1.52573e-26	up
ENSMUSG00000091754.1	Gm3636	325.066	1.45884	1.60938	1.46608	3.52016	4.88621	4.62455	1.42683	3.61365e-13	up
ENSMUSG00000020614.7	Fam20a	238.845	0.894457	0.534246	0.810934	2.16396	2.22215	2.42615	1.42647	3.45889e-09	up
ENSMUSG00000021127.6	Zfp36l1	3042.3	7.56588	8.77965	8.52377	20.9403	25.3486	23.0238	1.42522	8.23503e-31	up
ENSMUSG00000030621.10	Me3	254.347	0.501906	0.651275	0.441015	1.31061	1.96438	1.59874	1.42274	6.1464e-10	up
ENSMUSG00000061603.6	Akap6	8226.94	6.02917	6.34063	7.25113	18.0006	19.5822	21.6914	1.42257	2.70215e-36	up
ENSMUSG00000028039.7	Efna3	504.737	1.76343	1.60304	1.86521	3.59262	5.81186	5.29236	1.4225	8.69479e-15	up
ENSMUSG00000034898.9	Filip1	3745.1	5.47023	6.93719	7.28871	17.2992	18.5162	18.856	1.42134	2.18752e-21	up
ENSMUSG00000060961.8	Slc4a4	128.628	0.126432	0.140041	0.127323	0.349788	0.402938	0.34105	1.41941	2.56021e-06	up
ENSMUSG00000051527.6	Usp29	350.771	1.16131	1.0279	1.10639	2.8806	3.14612	3.06248	1.41898	8.76921e-15	up
ENSMUSG00000029167.7	Ppargc1a	752.392	1.01988	0.868095	0.975727	2.34341	2.96483	2.69994	1.41842	1.17621e-26	up
ENSMUSG00000027605.11	Acss2	703.68	1.72354	2.01028	2.34487	5.05952	6.13872	6.45459	1.41795	7.90893e-15	up
ENSMUSG00000074743.3	Thbd	6111.63	15.8076	11.57	13.3509	30.9301	37.8502	43.3483	1.41649	4.46627e-39	up
ENSMUSG00000032911.5	Cspg4	752.58	0.736435	0.700904	0.862204	1.41597	1.79478	3.24356	1.41551	5.00584e-08	up
ENSMUSG00000086245.1	Gm16170	159.719	0.270503	0.235312	0.523584	0.878964	1.00929	0.994479	1.41488	0.000125563	up
ENSMUSG00000030757.7	Zkscan2	83.8422	0.304791	0.169655	0.111938	0.511991	0.48835	0.741343	1.41389	0.00336643	up
ENSMUSG00000060586.8	H2-Eb1	49.9614	0.222846	0.300002	0.476757	1.25579	0.833614	0.695657	1.41359	0.0177248	up
ENSMUSG00000021831.7	Ero1l	3408.57	6.60456	6.3189	6.67363	13.3884	20.3831	20.7314	1.41246	7.86769e-32	up
ENSMUSG00000025083.10	Afap1l2	459.088	0.965113	0.9356	1.39758	2.30221	3.48267	3.12408	1.41239	4.26791e-11	up
ENSMUSG00000049872.7	Fam26e	259	1.45398	1.06095	1.08381	2.69411	3.94218	3.22556	1.41155	5.82258e-10	up
ENSMUSG00000026413.6	Pkp1	549.842	0.910395	1.00856	0.997328	2.40236	3.21269	2.60474	1.41118	2.54533e-16	up
ENSMUSG00000022995.9	Enah	18984.4	39.2678	36.0025	38.8476	92.48	107.644	104.843	1.41008	1.94005e-87	up
ENSMUSG00000046329.8	Slc25a23	477.754	1.08136	1.36736	1.17932	2.89704	3.68643	3.88111	1.40935	2.40141e-14	up
ENSMUSG00000043487.3	Acot6	285.24	0.737415	0.731485	0.606307	1.69355	1.90505	2.10122	1.40869	1.06867e-11	up
ENSMUSG00000090066.1	1110002E22Rik	14301.6	12.6044	11.4417	12.6414	28.4573	34.5582	37.8512	1.40866	2.41774e-70	up
ENSMUSG00000036181.1	Hist1h1c	7184.51	42.9205	35.6298	35.777	88.241	107.129	117.926	1.40848	7.26057e-59	up
ENSMUSG00000038403.9	Hfe2	6072.12	25.6162	24.0346	24.6809	56.9499	71.8438	75.7591	1.40801	2.77365e-70	up
ENSMUSG00000021118.7	Plek2	170.835	0.834617	0.9735	0.828431	2.02481	2.58022	2.74375	1.40763	8.1436e-08	up
ENSMUSG00000050556.8	Kcnb1	267.554	0.439716	0.651155	0.652919	1.28194	1.34083	2.28671	1.40749	5.55595e-06	up
ENSMUSG00000060716.5	Plekhh1	2782.58	3.27568	3.49085	3.89465	8.27376	9.81932	11.3516	1.40744	1.94724e-29	up
ENSMUSG00000053799.6	Exoc6	922.162	2.921	2.58406	2.86001	6.21715	9.58406	7.23498	1.40682	4.55232e-19	up
ENSMUSG00000086952.1	Gm12596	60.8343	0.361835	0.726627	1.05015	1.83851	2.91676	1.34844	1.40669	0.0156047	up
ENSMUSG00000052557.5	Gan	541.38	0.995179	1.50642	1.77704	3.60169	3.47991	4.67123	1.40652	9.35686e-09	up
ENSMUSG00000028834.7	Trim63	2099.48	9.6442	9.52209	8.47551	24.6633	25.9894	24.4169	1.40429	6.5263e-29	up
ENSMUSG00000079573.2	Zfp783	91.2757	0.142629	0.150711	0.220945	0.639964	0.622235	0.362784	1.40319	0.000876087	up
ENSMUSG00000024529.6	Lox	7535.79	13.8609	13.8955	14.3962	31.826	43.0177	39.8938	1.4026	5.3147e-56	up
ENSMUSG00000044550.5	Tceal3	2180.36	14.7225	17.1099	16.1534	44.1938	39.5477	47.2194	1.40114	7.26664e-20	up
ENSMUSG00000020169.4	Best3	184.081	0.493917	0.541246	0.629595	1.19482	1.26142	2.16414	1.40076	1.17581e-05	up
ENSMUSG00000042662.8	Dusp15	158.332	0.277226	0.721478	0.839405	1.71195	1.41588	1.96545	1.39848	1.09971e-05	up
ENSMUSG00000019528.9	Gyg	6598.66	29.2632	28.8686	28.2288	71.2333	85.0394	79.4754	1.39681	8.1778e-57	up
ENSMUSG00000091219.1	Gm17254	194.956	0.421501	0.407429	0.257826	0.909152	1.06641	0.955032	1.39533	9.86329e-07	up
ENSMUSG00000037185.7	Krt80	91.4593	0.224575	0.197961	0.354647	0.399489	0.636212	0.904255	1.39526	0.000222542	up
ENSMUSG00000026950.9	Neb	37002.8	29.2396	29.9711	31.5643	69.4519	83.4652	79.3737	1.3951	2.35971e-31	up
ENSMUSG00000040260.7	Daam2	749.13	1.08986	0.947071	1.05201	2.45492	2.60903	3.32384	1.39442	7.64893e-20	up
ENSMUSG00000032238.10	Rora	1267.55	1.21521	1.04435	1.18596	2.51557	2.6757	2.99986	1.39434	1.28159e-22	up
ENSMUSG00000084843.1	B230312C02Rik	63.2302	0.311472	0.282936	0.31646	0.661425	0.827958	1.03022	1.39209	0.000809234	up
ENSMUSG00000075511.1	1700001L05Rik	78.2608	0.183053	0.374889	0.269937	0.784783	0.545461	0.979153	1.3916	0.00381633	up
ENSMUSG00000032735.8	Ablim3	4198.66	7.26032	8.26342	8.29638	17.9917	23.9757	22.8719	1.38891	5.40507e-32	up
ENSMUSG00000090702.1	Gm17552	201.693	0.35673	0.323524	0.603989	0.987234	1.33274	1.20804	1.38753	1.01773e-05	up
ENSMUSG00000015568.8	Lpl	5084.78	10.5911	10.5342	10.0126	24.4347	29.8006	30.7034	1.38666	1.70314e-61	up
ENSMUSG00000061048.6	Cdh3	115.274	0.218324	0.267002	0.225091	0.546732	0.613546	0.80053	1.38634	2.39622e-05	up
ENSMUSG00000029452.11	Tmem116	466.102	2.84959	3.28552	2.81312	7.39349	9.14413	9.05658	1.38534	1.66522e-13	up
ENSMUSG00000056671.5	Prelid2	555.369	6.48171	7.23993	5.3814	15.0088	18.2674	18.5602	1.38492	1.03752e-14	up
ENSMUSG00000026576.7	Atp1b1	728.448	2.31705	2.68804	2.46982	6.72815	7.16157	6.26616	1.3847	4.08484e-15	up
ENSMUSG00000066807.1	Gm10179	49.8128	0.558857	0.566996	0.632699	1.6469	1.67652	1.48035	1.38422	0.00349931	up
ENSMUSG00000042724.7	Map3k9	3344.16	2.61223	2.50978	2.7528	6.2149	7.42495	7.64635	1.38376	8.40222e-53	up
ENSMUSG00000042686.3	Jph1	1461.48	5.99365	4.82339	5.91529	14.4591	15.2052	15.086	1.38291	5.1713e-27	up
ENSMUSG00000056771.6	Gm10010	84.8196	0.152738	0.249942	0.488767	0.718984	0.735529	1.0192	1.38255	0.00662664	up
ENSMUSG00000036040.8	Adamtsl2	137.855	0.394371	0.405728	0.276676	0.761574	0.981906	1.08876	1.38235	1.12703e-06	up
ENSMUSG00000041731.7	Pgm5	7422.86	17.2268	20.5648	19.9913	44.8315	57.0294	53.1676	1.38119	6.3477e-32	up
ENSMUSG00000026730.6	Pter	713.917	2.22738	2.98255	2.71669	7.01827	6.61355	5.31874	1.37953	3.50051e-20	up
ENSMUSG00000032224.8	Fam81a	52.8919	0.128816	0.087769	0.22446	0.355213	0.479045	0.390899	1.37891	0.00962711	up
ENSMUSG00000033032.9	Afap1l1	4258.47	11.059	10.0928	10.1042	20.7513	27.5999	36.3779	1.37762	6.09656e-23	up
ENSMUSG00000041688.10	Amot	6356.31	8.46253	8.26953	8.33802	21.0174	23.1012	26.9347	1.37678	1.40522e-53	up
ENSMUSG00000079592.2	C1qtnf5	199.834	1.41407	1.35292	1.03056	2.39803	4.41335	3.34291	1.37615	1.02704e-06	up
ENSMUSG00000037833.7	Sh2d4b	174.646	0.766072	0.369037	0.858018	1.96679	1.41106	1.5927	1.37361	7.47215e-05	up
ENSMUSG00000046694.6	Fam46b	360.451	1.63885	1.26735	1.09314	3.06801	3.75765	3.78316	1.3728	4.33346e-12	up
ENSMUSG00000042284.8	Itga1	93.8899	0.159718	0.098519	0.137696	0.337419	0.401057	0.307106	1.3673	0.000198164	up
ENSMUSG00000086578.2	Gm13583	51.722	0.300154	0.341957	0.276011	0.668582	0.813894	1.18461	1.36689	0.00413947	up
ENSMUSG00000041696.7	Rasl12	128.337	0.225583	0.62414	0.451049	0.994874	1.35973	1.30551	1.36676	0.000978106	up
ENSMUSG00000078909.2	Gm17407	55.4306	0.209967	0.436177	0.455995	0.675738	1.41263	1.00917	1.36604	0.0120612	up
ENSMUSG00000072594.3	Gm16439	108.6	1.60957	1.65384	1.53108	6.77583	3.04947	2.43113	1.36493	0.0104757	up
ENSMUSG00000043631.7	Ecm2	49.3233	0.058401	0.082747	0.188927	0.229447	0.390357	0.309888	1.36448	0.0238038	up
ENSMUSG00000045326.6	Fndc7	93.7675	0.175759	0.177117	0.14819	0.378551	0.575599	0.558893	1.36399	4.98331e-05	up
ENSMUSG00000042599.8	Jhdm1d	2898.06	2.20576	2.68566	2.83922	6.22077	7.06206	7.13831	1.36321	8.25845e-24	up
ENSMUSG00000017390.9	Aldoc	55.6374	0.046617	0.317251	0.212445	0.215751	0.580322	0.643595	1.36299	0.0433054	up
ENSMUSG00000025170.6	Rab40b	1373.76	6.41345	5.70573	6.60079	12.1989	18.5481	19.6303	1.36013	1.36026e-21	up
ENSMUSG00000087142.1	Gm12454	209.029	1.72882	2.01279	2.05063	4.89552	5.78959	4.46247	1.35992	8.02353e-08	up
ENSMUSG00000060180.5	Myh13	2349.62	2.5501	3.11478	4.0892	8.52162	8.24334	9.11455	1.35932	1.02017e-12	up
ENSMUSG00000084888.1	Gm16908	202.924	0.598358	0.988156	1.23239	2.10763	3.2565	2.34848	1.35907	6.22754e-05	up
ENSMUSG00000085586.1	Gm11613	193.418	0.781601	0.876471	0.802294	1.60166	2.67698	2.38645	1.35723	2.89954e-07	up
ENSMUSG00000086825.1	Gm15675	337.62	0.634905	0.775573	0.887378	2.01925	1.9867	2.11811	1.35678	2.82928e-09	up
ENSMUSG00000085446.2	A430046D13Rik	182.439	0.892328	0.814726	0.616744	2.07971	1.94978	2.03055	1.35399	1.2477e-06	up
ENSMUSG00000007030.2	D17H6S56E-3	45.4993	0.106889	0.096942	0.065425	0.164556	0.200968	0.347386	1.3527	0.0147733	up
ENSMUSG00000050315.5	Synpo2	13984.2	25.9738	25.3822	26.6146	58.3516	68.0004	73.5025	1.35086	4.69172e-70	up
ENSMUSG00000025993.4	Slc40a1	427.203	1.09152	0.908088	1.20965	2.48285	3.26367	2.73535	1.35008	1.02072e-12	up
ENSMUSG00000021094.9	Dhrs7	1043.32	6.59415	6.67816	7.08136	16.3311	18.9306	18.4386	1.3475	2.86058e-27	up
ENSMUSG00000037747.3	Phyhipl	102.647	0.370407	0.351454	0.22259	0.764389	0.833521	0.735573	1.34348	0.000162409	up
ENSMUSG00000046337.10	Fam178b	72.0379	0.45714	0.218943	0.266269	1.28096	1.4342	1.15366	1.34306	0.000998719	up
ENSMUSG00000033624.4	Pdpr	1354.19	2.07578	2.25339	2.68493	5.12702	6.10016	7.23313	1.34249	1.27102e-18	up
ENSMUSG00000029032.6	Arhgef16	161.814	0.434297	0.398637	0.31095	0.708227	0.878656	1.43571	1.33943	5.60123e-05	up
ENSMUSG00000055172.8	C1ra	155.4	0.438493	0.472709	0.517724	1.29654	1.2904	1.16726	1.33924	3.82264e-06	up
ENSMUSG00000084911.1	Gm16185	802.136	2.01706	1.86738	2.4934	5.00648	5.72917	6.0068	1.33884	4.31769e-17	up
ENSMUSG00000026471.8	Mr1	1286.8	4.13861	3.45219	5.526	9.82974	12.8598	11.7237	1.33865	6.89927e-14	up
ENSMUSG00000051910.7	Sox6	622.174	0.576847	0.574135	0.77412	1.46142	1.7463	1.90239	1.33412	1.64162e-13	up
ENSMUSG00000085419.1	Gm11734	59.2776	0.772431	0.736383	0.562452	2.20236	1.17809	1.90804	1.33359	0.00971979	up
ENSMUSG00000064337.1	mt-Rnr1	58713.2	418.395	684.911	460.116	1281.13	1509.54	1304.49	1.33282	1.1517e-05	up
ENSMUSG00000038807.10	Rap1gap2	6270.14	8.96192	9.92637	10.0204	21.6759	25.237	24.5546	1.33233	1.15137e-34	up
ENSMUSG00000058454.8	Dhcr7	1969.68	6.73131	7.59759	5.8906	15.1724	17.1668	16.0582	1.33176	8.80563e-42	up
ENSMUSG00000070285.2	BY080835	155.308	1.43272	0.903836	1.16703	1.94937	3.63959	3.61899	1.33047	3.57983e-05	up
ENSMUSG00000062980.9	A430107O13Rik	208.697	0.305832	0.321039	0.306868	0.811745	1.05972	0.826565	1.3266	4.20892e-07	up
ENSMUSG00000039782.7	Cpeb2	1994.92	2.52665	2.54078	2.5546	6.30803	7.23475	6.03846	1.32557	6.51994e-25	up
ENSMUSG00000031972.3	Acta1	182817	1133.29	1054.12	1074.12	1639.6	2823.71	4169.48	1.32551	4.35508e-05	up
ENSMUSG00000020275.8	Rel	205.014	0.834714	0.461506	0.608448	1.44103	1.85348	1.57338	1.32424	1.15106e-06	up
ENSMUSG00000028773.8	Fabp3	827.301	7.59194	9.06285	9.04315	19.9721	23.2968	23.8344	1.32375	6.63512e-18	up
ENSMUSG00000034353.7	Ramp1	322.064	0.821724	1.3753	1.22643	2.10136	3.12782	3.3427	1.32349	2.74142e-07	up
ENSMUSG00000028341.3	Nr4a3	57.775	0.110206	0.074231	0.090902	0.234211	0.151393	0.276395	1.32268	0.0084341	up
ENSMUSG00000024663.11	Rab3il1	1651.85	6.62584	6.72734	6.70305	13.0554	20.2712	19.9249	1.32187	4.99416e-25	up
ENSMUSG00000045094.6	Arhgef37	364.667	0.98956	0.883777	1.02844	2.09401	2.89237	2.76432	1.32092	3.95388e-12	up
ENSMUSG00000072640.5	1810012P15Rik	365.908	0.568736	0.396479	0.630212	0.845127	1.06742	1.15151	1.3208	8.49954e-11	up
ENSMUSG00000001334.9	Fndc5	8876.84	26.5136	27.9161	28.4268	66.0141	81.2576	66.3775	1.31999	4.55778e-30	up
ENSMUSG00000031098.11	Syt8	157.159	1.05283	1.1431	1.29348	2.88582	2.82265	3.75225	1.31825	1.32504e-05	up
ENSMUSG00000079243.2	Xirp1	8856.68	12.9763	12.1162	14.1505	27.9713	35.0848	38.4867	1.31755	1.47894e-41	up
ENSMUSG00000031285.7	Dcx	242.345	0.154891	0.28832	0.232412	0.492627	0.772601	0.613771	1.31738	1.64854e-05	up
ENSMUSG00000021728.7	Emb	3455.7	14.9187	12.2751	12.6597	28.2571	38.7961	35.5652	1.31699	3.44695e-43	up
ENSMUSG00000031442.13	Mcf2l	529.584	1.2545	0.734288	1.97405	2.59243	3.30485	5.88277	1.31572	2.92804e-08	up
ENSMUSG00000087410.1	2310065F04Rik	48.6971	0.176721	0.170443	0.107941	0.229308	0.777063	0.272201	1.31279	0.0380096	up
ENSMUSG00000035373.2	Ccl7	1502.11	15.9183	16.6867	15.8863	32.3396	51.5757	41.9725	1.31251	1.42636e-19	up
ENSMUSG00000038295.8	Atg9b	527.467	1.36875	0.949159	1.22367	2.60572	3.06511	3.32337	1.30994	8.48368e-15	up
ENSMUSG00000060675.7	Pla2g16	1097.96	3.54928	3.88488	4.18305	8.28978	9.46324	8.47183	1.30908	1.99914e-20	up
ENSMUSG00000020354.8	Sgcd	347.277	1.92294	1.98228	1.62633	4.89762	4.47907	4.7809	1.30745	1.97182e-09	up
ENSMUSG00000030137.7	Tuba8	54.1905	0.268102	0.187516	0.171405	0.428943	0.681577	0.506211	1.30685	0.00528348	up
ENSMUSG00000028182.8	Lrriq3	48.5162	0.084724	0.175948	0.241518	0.497974	0.438374	0.378041	1.3044	0.0257957	up
ENSMUSG00000047875.5	Gpr157	391.351	0.80824	0.629652	0.675342	1.6196	1.81402	1.85405	1.3035	4.7481e-14	up
ENSMUSG00000000183.5	Fgf6	124.469	0.779139	0.795968	1.01023	1.87463	1.90666	2.94695	1.30332	0.000130866	up
ENSMUSG00000032267.6	Usp28	7482.76	15.5949	15.2916	15.5666	35.8925	41.0897	41.7796	1.30098	1.20659e-57	up
ENSMUSG00000015093.8	Clic3	136.462	1.43471	1.85666	1.32333	1.99935	3.81918	6.19702	1.30079	0.0024691	up
ENSMUSG00000068747.7	Sort1	4847.91	6.04623	6.08529	7.20948	14.7653	17.219	16.8264	1.29912	3.65913e-31	up
ENSMUSG00000056718.2	Gm13199	49.9877	0.276853	0.946523	0.621958	1.80917	1.35729	1.62395	1.29865	0.0303326	up
ENSMUSG00000072647.3	Adam1a	184.744	0.359884	0.465002	0.710087	1.35856	1.20789	1.36239	1.29548	0.000159494	up
ENSMUSG00000028273.8	Pdlim5	6987.46	25.3565	25.1141	24.8358	67.6593	87.2599	77.3418	1.29487	5.67674e-54	up
ENSMUSG00000030793.3	Pycard	598.685	4.35097	3.40165	3.46569	9.16149	9.51006	9.37908	1.29412	1.72935e-15	up
ENSMUSG00000038665.8	Dgki	65.6784	0.21666	0.135779	0.072245	0.199508	0.533483	0.297513	1.29412	0.013207	up
ENSMUSG00000022146.5	Osmr	702.288	1.4348	1.33163	1.04508	2.84413	3.60037	3.18035	1.29335	7.66578e-15	up
ENSMUSG00000002475.9	Abhd3	107.253	0.65174	0.417273	0.37729	1.21279	1.01502	1.46049	1.29312	0.0004992	up
ENSMUSG00000020300.7	Cpeb4	4942.49	9.91564	9.8006	10.587	22.9177	26.198	27.8351	1.29239	1.5675e-41	up
ENSMUSG00000027339.9	Rassf2	58.5244	0.076022	0.035852	0.073574	0.115383	0.23268	0.130509	1.29213	0.013956	up
ENSMUSG00000021255.10	Esrrb	112.324	0.245403	0.168919	0.267123	0.527119	0.740358	0.644483	1.29131	0.000113329	up
ENSMUSG00000033182.5	Kbtbd12	197.462	1.19355	0.958653	0.893276	2.16173	2.37735	2.33446	1.29066	3.41428e-08	up
ENSMUSG00000054484.8	Tmem62	1089.86	3.49558	3.48537	3.69279	8.01292	10.5321	10.5275	1.29048	3.00168e-26	up
ENSMUSG00000030672.6	Mylpf	117422	1303.6	1382.16	1340.22	3217.89	3728.68	3179.51	1.28826	4.26838e-32	up
ENSMUSG00000013584.5	Aldh1a2	337.523	1.4738	1.09519	1.36289	2.58923	3.62935	3.71857	1.28773	7.71618e-11	up
ENSMUSG00000039099.7	Wdr93	73.5233	0.425529	0.122412	0.307409	0.66941	0.82161	0.611169	1.28493	0.0131022	up
ENSMUSG00000032010.7	Usp2	2449.82	6.524	5.02419	6.14824	13.2186	15.8882	14.8788	1.28446	1.98629e-34	up
ENSMUSG00000087691.1	Gm15674	115.294	0.442023	0.385483	0.412091	0.893291	0.938163	1.29659	1.28367	5.91523e-05	up
ENSMUSG00000027004.3	Frzb	63.091	0.162121	0.105894	0.270942	0.429309	0.394556	0.491613	1.28064	0.00948849	up
ENSMUSG00000048647.3	Exd1	294.609	0.42682	0.504699	0.346032	1.05656	1.35402	1.08794	1.2806	1.31731e-07	up
ENSMUSG00000074652.3	Myh7b	518.393	1.46941	1.20475	0.792001	2.37444	2.16344	3.28777	1.27989	3.67525e-09	up
ENSMUSG00000026308.8	Klhl30	3140.29	10.0071	8.38127	8.53138	18.4934	24.1671	24.8431	1.27806	6.27507e-44	up
ENSMUSG00000084939.1	Gm830	78.3069	0.984052	0.61711	1.41002	2.88565	2.13889	2.45385	1.27767	0.00685136	up
ENSMUSG00000091138.1	E530011L22Rik	265.243	1.13623	1.17715	1.14947	2.82202	2.90954	2.95453	1.27751	2.29698e-09	up
ENSMUSG00000022479.9	Vdr	96.4319	0.172706	0.235016	0.159379	0.385759	0.524208	0.587987	1.27723	0.000697137	up
ENSMUSG00000028086.8	Fbxw7	1970.97	4.54835	4.32045	4.86891	10.5726	13.0254	11.837	1.27687	5.28588e-28	up
ENSMUSG00000021909.6	Tnnc1	28909.9	382.053	335.669	345.342	661.982	1097.6	922.269	1.27589	5.66217e-28	up
ENSMUSG00000038239.8	Hrc	6864.3	23.7429	27.051	24.2145	61.2113	64.8758	60.9181	1.27481	2.08128e-24	up
ENSMUSG00000087579.1	1500017E21Rik	1646.92	9.18096	10.6853	10.5277	18.1425	28.2849	24.4082	1.27414	9.77878e-15	up
ENSMUSG00000085479.1	9430073C21Rik	101.879	0.298522	0.366852	0.539813	0.888767	1.22184	0.996226	1.27347	0.00074928	up
ENSMUSG00000032462.8	Pik3cb	584.346	1.05119	0.996595	1.15523	2.53408	2.59106	2.97833	1.27288	2.00301e-15	up
ENSMUSG00000020181.9	Nav3	509.706	0.590838	0.458866	0.542023	1.15179	1.66594	1.53359	1.27118	2.58915e-16	up
ENSMUSG00000050821.7	Fam131a	576.61	2.6407	1.50144	2.20299	3.64294	5.11354	7.17136	1.27027	2.61539e-07	up
ENSMUSG00000033576.5	Apol6	216.907	0.832719	1.04107	0.72902	1.90241	3.61054	2.96943	1.26789	3.59655e-05	up
ENSMUSG00000031586.8	Rbpms	139.675	0.561446	0.406219	0.495936	1.09212	1.2899	1.423	1.26737	8.39121e-06	up
ENSMUSG00000037921.8	Ddx60	11611.7	17.2597	21.5542	17.4711	40.2905	52.0107	47.5053	1.26615	1.02448e-23	up
ENSMUSG00000047988.1	4933428G20Rik	58.2507	0.429433	0.343899	0.308236	0.581497	1.16494	0.975569	1.2656	0.00644796	up
ENSMUSG00000032322.8	Pstpip1	701.915	3.44881	3.48276	3.2836	6.63686	9.71709	8.92021	1.26388	3.0927e-15	up
ENSMUSG00000091448.1	Gm17388	57.9398	0.366831	0.189044	0.244714	0.724087	0.487834	0.729721	1.2634	0.0120755	up
ENSMUSG00000020363.6	Gfpt2	116.965	0.284235	0.364258	0.374853	0.795068	0.698722	1.10383	1.26336	0.000347166	up
ENSMUSG00000023328.8	Ache	476.396	1.31821	1.66635	1.66663	2.53616	3.41771	5.72656	1.26334	1.2129e-07	up
ENSMUSG00000085786.1	Gm15987	488.452	1.42159	2.02486	2.28781	4.18457	5.13688	5.14966	1.26308	2.22225e-08	up
ENSMUSG00000059742.4	Kcnh7	84.9062	0.078553	0.049346	0.042598	0.106491	0.179545	0.134361	1.26299	0.00190127	up
ENSMUSG00000086283.1	2810433D01Rik	63.7741	1.0625	0.626935	0.54462	1.25371	2.43941	1.91239	1.2624	0.0069301	up
ENSMUSG00000005131.2	4930550C14Rik	77.5407	0.243771	0.63362	0.728408	1.23032	1.86875	1.25033	1.25837	0.013216	up
ENSMUSG00000042451.6	Mybph	42827.2	207.312	208.115	208.292	350.797	518.629	697.365	1.25834	1.95806e-15	up
ENSMUSG00000047963.5	Stbd1	8434.34	39.8941	36.7249	36.8686	80.0155	109.875	90.6169	1.25627	4.5334e-38	up
ENSMUSG00000047497.8	Adamts12	174.517	0.202072	0.265404	0.267554	0.456653	0.725529	0.680869	1.25515	1.32461e-05	up
ENSMUSG00000048264.8	Dip2c	4255.09	6.41898	5.09666	6.67817	10.5842	16.1383	12.7297	1.25422	1.9635e-47	up
ENSMUSG00000058756.6	Thra	1823.59	7.28675	7.19001	8.2562	18.3944	20.5702	24.9579	1.25361	5.77444e-28	up
ENSMUSG00000024544.7	D18Ertd653e	74.1206	0.248563	0.260156	0.270927	0.4642	0.859326	0.650163	1.25337	0.00206592	up
ENSMUSG00000026418.10	Tnni1	52518	451.607	416.819	455.824	752.305	1214.01	1249.53	1.253	7.5807e-24	up
ENSMUSG00000039116.4	Gpr126	230.174	0.376528	0.247696	0.326331	0.718443	0.838563	0.756623	1.25142	1.63782e-07	up
ENSMUSG00000026870.10	D730039F16Rik	115.136	0.694917	0.423297	0.317839	1.05163	1.1045	1.14798	1.25133	0.00110389	up
ENSMUSG00000073409.5	H2-Q6	61.1903	0.346635	0.320435	0.164499	0.763766	0.803895	0.777535	1.25092	0.0187739	up
ENSMUSG00000019732.7	Calr3	98.5356	0.686806	0.363165	0.481903	1.0012	1.37609	1.3046	1.25051	0.00051755	up
ENSMUSG00000049719.6	Prss46	77.9244	0.736745	0.613463	0.358122	1.1364	1.42112	1.65856	1.24894	0.00288899	up
ENSMUSG00000050549.7	5730508B09Rik	206.739	1.32627	1.26605	0.853254	2.67367	2.90469	2.83212	1.24847	4.02417e-06	up
ENSMUSG00000039891.5	Txlnb	2194.05	4.27738	4.45787	4.40932	9.79699	11.4135	11.1007	1.24743	3.18781e-32	up
ENSMUSG00000053007.6	Creb5	74.5096	0.10517	0.143965	0.383955	0.602747	0.38834	0.593459	1.24736	0.0383117	up
ENSMUSG00000000889.7	Dbh	64.9011	0.336187	0.173179	0.384444	1.04636	0.861331	0.897445	1.24693	0.0086169	up
ENSMUSG00000020176.10	Grb10	4358.6	8.08662	7.43878	7.67158	16.982	20.2855	19.7019	1.24328	1.50939e-56	up
ENSMUSG00000047632.10	Fgfbp3	123.761	0.880682	0.52718	0.481356	1.52169	1.5674	1.42953	1.24307	0.000348622	up
ENSMUSG00000044938.7	Klhl31	2309.28	2.80621	3.59663	3.44638	7.27752	9.33351	7.60952	1.24126	2.78559e-15	up
ENSMUSG00000075225.4	Ccdc162	455.82	1.94697	1.92703	1.48353	3.36263	4.49694	3.69982	1.24047	2.21704e-07	up
ENSMUSG00000036158.6	Prickle1	1562.49	3.41823	3.40356	3.39768	6.75456	8.90808	9.58953	1.24026	2.65518e-27	up
ENSMUSG00000038352.9	Arl5c	347.928	1.83655	2.35161	2.00043	4.72116	5.09127	5.48835	1.23916	3.5481e-09	up
ENSMUSG00000061532.3	Zfp955b	956.511	4.99044	5.24831	5.45716	11.6367	12.7944	13.7679	1.23086	3.588e-20	up
ENSMUSG00000032064.10	Dixdc1	454.266	0.622016	0.90156	0.769171	1.58248	2.08168	2.33467	1.23041	4.69554e-08	up
ENSMUSG00000011148.6	Adssl1	3058.67	15.8293	14.4294	15.9662	28.5574	39.7431	44.5535	1.22803	2.90001e-25	up
ENSMUSG00000075590.2	Nrbp2	892.909	2.54075	3.68991	3.34215	6.07353	8.77305	8.7821	1.22722	4.84631e-10	up
ENSMUSG00000001864.7	Aif1l	5275.97	17.5486	15.9536	15.2028	37.8526	42.8355	38.2253	1.22609	1.05423e-31	up
ENSMUSG00000060771.7	Tsga10	439.219	1.61172	0.909909	1.08055	2.13032	3.0961	2.90377	1.22574	1.06012e-11	up
ENSMUSG00000019872.7	Smpdl3a	938.36	4.42535	4.47103	4.09314	8.42806	12.7421	10.2931	1.22279	8.07282e-16	up
ENSMUSG00000032373.8	Car12	395.248	1.04405	0.997435	0.932391	2.12727	2.47392	2.63369	1.22206	7.56087e-13	up
ENSMUSG00000031736.3	4933436C20Rik	118.5	0.987966	0.715429	0.875157	2.0772	2.25036	1.85698	1.22186	0.000149125	up
ENSMUSG00000037419.7	Endod1	1543.23	3.16805	3.24418	2.93085	6.77648	8.62771	7.13507	1.22185	7.89417e-21	up
ENSMUSG00000032118.9	Fez1	1488.71	8.9847	6.83958	7.31293	15.9433	21.7444	18.1266	1.22038	5.39402e-22	up
ENSMUSG00000040856.11	Dlk1	370.374	1.30375	2.09844	1.10278	3.39426	3.89728	4.55202	1.22022	1.9282e-11	up
ENSMUSG00000021983.9	Atp8a2	72.3626	0.1324	0.106554	0.257452	0.466939	0.498194	0.250775	1.21913	0.0352414	up
ENSMUSG00000091898.1	Tnnc1	29705.3	376.482	395.257	361.819	832.279	1055.73	925.85	1.21908	1.47785e-33	up
ENSMUSG00000023961.9	Enpp4	636.632	1.38051	1.06869	1.37248	2.54646	3.37915	3.23923	1.21762	1.01429e-15	up
ENSMUSG00000066647.5	Gm5113	312.518	0.906792	1.10215	0.795592	1.80746	2.63678	2.39352	1.21668	1.47307e-07	up
ENSMUSG00000059588.7	Calcrl	2122.01	3.6012	3.87816	4.37478	8.68721	10.8268	9.77581	1.21667	1.41447e-21	up
ENSMUSG00000021451.8	Sema4d	640.476	1.35084	1.46475	1.11689	2.32388	3.31245	4.00226	1.21598	2.29698e-09	up
ENSMUSG00000033488.5	BC026585	154.497	1.02791	0.663517	0.918015	1.61086	2.28564	2.40466	1.21544	2.22671e-05	up
ENSMUSG00000054855.7	Rnd1	514.56	2.36052	2.37268	1.8826	4.59669	5.70687	5.19328	1.21507	6.42764e-13	up
ENSMUSG00000018796.6	Acsl1	2347.79	5.37654	5.3669	5.96347	11.3412	14.1141	14.7145	1.21322	3.97799e-32	up
ENSMUSG00000051977.7	Prdm9	169.292	0.478385	0.830421	0.431581	1.5158	1.67102	1.68529	1.21252	0.000125389	up
ENSMUSG00000068742.5	Cry2	1167.11	2.6539	2.58637	2.97088	5.78355	6.6449	6.93723	1.21111	4.51275e-25	up
ENSMUSG00000054752.9	Fsd1l	1381.09	1.80015	1.57924	1.74941	3.53136	6.92998	4.44763	1.21097	2.13204e-30	up
ENSMUSG00000005107.7	Slc2a9	363.451	1.06283	1.07097	1.42707	2.43015	2.60786	3.09279	1.21022	1.00297e-10	up
ENSMUSG00000002012.7	Pnck	111.023	0.562643	0.525972	1.24499	1.76049	1.8609	1.69242	1.20974	0.00090149	up
ENSMUSG00000079351.2	9930021J03Rik	226.134	0.980052	1.34896	1.61401	2.38364	3.44502	3.87598	1.20953	2.9641e-05	up
ENSMUSG00000027832.4	Ptx3	140.308	0.857239	0.570399	0.574856	1.98715	1.36613	1.26283	1.20941	0.00165503	up
ENSMUSG00000025069.7	Gsto2	112.991	0.602872	1.03753	0.638894	1.39173	2.33079	1.81937	1.20906	0.00162147	up
ENSMUSG00000038967.7	Pdk2	1659.8	8.42799	5.96117	6.56783	12.7853	16.1992	19.5025	1.20792	7.84125e-19	up
ENSMUSG00000052920.7	Prkg1	353.401	1.73	1.29526	1.6682	3.8537	3.26583	4.02018	1.20739	7.72766e-08	up
ENSMUSG00000002847.6	Pla1a	401.65	1.84967	1.88464	1.80301	3.85289	4.90791	4.52161	1.20724	1.90518e-12	up
ENSMUSG00000031791.7	Tmem38a	11292.7	46.0626	49.1743	51.7472	91.5448	129.923	132.702	1.20631	8.40824e-27	up
ENSMUSG00000051043.8	Gprc5c	4647.41	12.7141	11.896	13.1689	22.6809	28.3066	35.9126	1.20478	2.75119e-22	up
ENSMUSG00000016756.9	Cmah	498.933	0.426376	0.587888	0.522052	1.60987	1.37845	1.44909	1.20363	1.6384e-10	up
ENSMUSG00000041324.7	Inhba	126.832	0.589165	0.957663	0.686221	1.22562	1.6354	2.49058	1.20354	0.00158731	up
ENSMUSG00000021257.8	Angel1	531.399	1.03905	1.38356	1.43322	2.85711	3.23745	3.18027	1.20249	5.8716e-10	up
ENSMUSG00000052934.4	1110003O08Rik	299.187	2.13311	1.70294	1.60161	3.38325	4.32435	5.21011	1.20245	2.86376e-08	up
ENSMUSG00000032285.9	Dnaja4	2868.77	8.9975	8.76345	8.83669	19.0359	21.3801	21.6362	1.20173	3.98641e-35	up
ENSMUSG00000053113.3	Socs3	904.457	3.38847	3.28704	3.09827	6.68185	7.42963	8.9762	1.20117	2.08659e-18	up
ENSMUSG00000037661.8	Gpr160	52.6585	0.169662	0.223139	0.256944	0.47879	0.919577	0.519673	1.20112	0.0155925	up
ENSMUSG00000037086.3	1110059M19Rik	2136.72	18.4148	18.5295	15.7473	35.9661	46.9744	42.5383	1.20055	1.08669e-24	up
ENSMUSG00000069270.4	Hist1h2ac	115.715	0.597349	0.375214	0.310462	1.11332	0.954712	0.901605	1.20001	0.00172179	up
ENSMUSG00000032060.8	Cryab	38277.4	308.423	314.325	303.717	559.246	863.593	753.767	1.19973	4.39175e-29	up
ENSMUSG00000019947.8	Arid5b	3356.22	6.27253	7.04873	7.42722	15.1032	16.0409	18.817	1.19818	5.1075e-21	up
ENSMUSG00000052854.9	Nrk	333.758	0.273606	0.434325	0.456262	0.901542	0.983132	0.937095	1.19813	3.33047e-06	up
ENSMUSG00000038205.6	Prkab2	3671.25	6.54954	6.88121	6.82003	14.129	16.9152	16.9097	1.19803	1.12399e-35	up
ENSMUSG00000026939.6	Tmem141	378.066	3.79611	4.65801	4.35985	9.07268	10.2615	11.3758	1.19737	2.20972e-10	up
ENSMUSG00000021090.8	Lrrc9	59.8464	0.071867	0.106141	0.182372	0.22174	0.306588	0.363761	1.19709	0.0265315	up
ENSMUSG00000002980.8	Bcam	2292.86	10.8432	7.42955	8.73642	15.0691	22.7035	28.2406	1.19666	6.91476e-12	up
ENSMUSG00000086950.1	Gm16907	673.178	3.10335	2.15029	2.76892	5.78161	6.35404	6.68994	1.19571	6.86083e-14	up
ENSMUSG00000068614.7	Actc1	203355	1318.38	1250.16	1227.36	2438.38	3255.64	3328.83	1.19458	1.01073e-53	up
ENSMUSG00000040759.7	Cmtm5	59.5669	0.59707	0.95381	0.267299	1.22539	1.97948	1.23558	1.19454	0.0469257	up
ENSMUSG00000080741.2	Gm11398	124.873	0.713158	0.446532	0.526762	1.12723	1.5001	1.24979	1.19363	0.000142498	up
ENSMUSG00000025408.9	Ddit3	1122.76	12.6739	12.38	10.7106	23.3161	28.0345	32.8399	1.19164	2.35327e-17	up
ENSMUSG00000020032.8	Nuak1	5979.59	9.28129	9.7377	10.826	20.1782	24.7776	26.0432	1.19124	1.26203e-29	up
ENSMUSG00000019256.10	Ahr	1468.67	2.37087	2.32487	2.56881	5.67588	5.9766	6.1128	1.19002	2.06585e-25	up
ENSMUSG00000030433.7	Sbk2	288.118	1.59544	2.55766	2.6959	3.46268	5.33056	7.94116	1.18975	0.000413963	up
ENSMUSG00000031872.7	Bean1	99.8715	0.196066	0.383973	0.212025	0.547669	0.66762	0.702274	1.18868	0.00414513	up
ENSMUSG00000053985.8	Zfp14	231.404	1.74105	1.21582	1.30612	2.99523	3.36777	3.561	1.18743	1.89963e-07	up
ENSMUSG00000021256.4	Vash1	245.367	0.672884	0.613125	0.72523	1.52714	1.42069	1.75378	1.18591	4.67153e-07	up
ENSMUSG00000038777.10	Sema6c	2447.57	8.28793	7.13985	7.67356	14.3671	15.2214	18.7897	1.18532	2.66949e-21	up
ENSMUSG00000024043.6	Arhgap28	8202.54	14.9209	13.5757	14.3286	33.4098	36.9456	35.3824	1.18506	1.41743e-62	up
ENSMUSG00000028396.5	2310002L09Rik	359.341	1.48711	2.26429	1.90047	3.71552	5.82247	5.34114	1.18431	9.41455e-07	up
ENSMUSG00000030088.9	Aldh1l1	62.8323	0.092744	0.148515	0.162726	0.195618	0.569396	0.57073	1.18406	0.0192365	up
ENSMUSG00000086866.1	4930512H18Rik	328.339	1.42375	2.65099	1.88422	3.28766	5.18498	6.00516	1.18344	0.000120797	up
ENSMUSG00000022269.7	2024-03-11	63.6056	0.43157	0.54849	0.359217	1.04828	1.2069	0.800439	1.18018	0.0130031	up
ENSMUSG00000020325.9	Fstl3	395.068	2.26051	2.11037	1.77481	3.94609	4.9139	4.4892	1.1799	4.00871e-11	up
ENSMUSG00000019577.4	Pdk4	9803.99	29.1865	23.5433	25.4328	56.5337	64.2218	61.078	1.17985	2.58267e-41	up
ENSMUSG00000042225.3	Ammecr1	5056.08	8.77416	8.41034	8.55183	18.4126	21.8903	19.8091	1.17904	5.28954e-38	up
ENSMUSG00000027695.9	Pld1	1270.21	2.89846	2.5772	2.66849	6.26798	6.14038	7.11652	1.17846	2.64613e-25	up
ENSMUSG00000015214.7	Mtmr1	1756.62	3.84475	3.40938	3.75313	8.03335	8.92015	9.37271	1.17736	8.62636e-32	up
ENSMUSG00000044231.2	Nhlrc1	173.384	0.65934	0.659978	0.74884	1.37279	1.91739	1.62514	1.17712	5.19082e-06	up
ENSMUSG00000037613.9	Tnfrsf23	2972.51	8.85393	9.24602	9.11888	18.4586	23.2992	21.2681	1.17703	5.52662e-30	up
ENSMUSG00000087370.2	Tmem170b	1398.75	1.65771	2.06768	1.65425	3.78079	4.97379	3.88685	1.17634	3.62512e-12	up
ENSMUSG00000025241.7	Fyco1	3465.92	3.77049	4.2704	4.39098	8.40121	10.0319	10.7818	1.17556	3.36638e-23	up
ENSMUSG00000086596.1	Susd5	246.584	0.539427	0.5788	0.631246	1.16028	1.58494	1.38953	1.17422	1.5068e-07	up
ENSMUSG00000027286.9	Lrrc57	1191.44	6.06087	5.75248	5.91631	11.8848	14.4223	14.8243	1.17353	1.53137e-27	up
ENSMUSG00000078651.2	Aoc2	189.714	0.728312	0.594704	0.741852	1.26642	1.69092	1.89646	1.17287	2.62838e-06	up
ENSMUSG00000031022.8	BC051019	362.23	1.96258	1.81613	1.36852	3.50909	4.22356	4.42075	1.17266	1.11943e-08	up
ENSMUSG00000061130.6	Ppm1b	7058.57	22.9564	22.1754	21.8944	49.9813	58.1246	50.9448	1.17104	3.75822e-34	up
ENSMUSG00000061536.6	Sec22c	1062.98	2.12011	2.00332	2.21949	3.52612	4.41322	4.6339	1.17063	4.26749e-06	up
ENSMUSG00000046351.4	Zfp322a	5071.5	10.5896	10.0288	10.9124	21.3456	27.6965	26.1787	1.16993	1.31075e-46	up
ENSMUSG00000026096.7	Osgepl1	1038.91	4.79506	5.03911	5.10766	10.6336	13.4487	10.86	1.1698	3.32899e-15	up
ENSMUSG00000032607.6	Amt	128.34	0.968424	1.13623	0.938671	1.88648	2.40738	2.2778	1.16944	0.000172735	up
ENSMUSG00000072244.3	Trim6	78.4684	0.10007	0.283598	0.25237	0.451264	0.630302	0.6568	1.16944	0.0291436	up
ENSMUSG00000022105.6	Rb1	10998.5	23.495	21.5334	22.834	45.7555	57.2132	55.2304	1.16893	6.86829e-58	up
ENSMUSG00000060548.5	Tnfrsf19	1421.46	2.96835	2.90871	2.64142	6.19097	6.98648	7.09167	1.16889	3.00395e-26	up
ENSMUSG00000039375.9	Wdr17	49.3343	0.091623	0.129302	0.10854	0.200539	0.281627	0.350437	1.16802	0.0227189	up
ENSMUSG00000036450.4	Hif1an	5922.37	7.90875	9.08926	9.49329	19.451	21.5265	20.7223	1.16796	9.73385e-21	up
ENSMUSG00000037188.7	Grhl3	156.626	0.564374	0.404953	0.591261	1.01563	1.34802	1.27312	1.16718	2.86812e-05	up
ENSMUSG00000027347.11	Rasgrp1	83.4488	0.124848	0.155537	0.153342	0.209604	0.404808	0.453296	1.16586	0.00500789	up
ENSMUSG00000020122.9	Egfr	3029.73	3.32635	3.08185	3.2832	6.73296	8.20988	7.90271	1.1658	6.80154e-31	up
ENSMUSG00000019768.9	Esr1	775.585	1.24039	1.21015	1.01465	2.1734	3.18487	2.72057	1.16518	9.08234e-13	up
ENSMUSG00000022803.6	Popdc2	1418.53	6.77564	6.25896	5.79018	11.7234	14.854	16.4904	1.16469	3.87535e-24	up
ENSMUSG00000070576.4	Mn1	405.447	0.447978	0.554906	0.62521	1.14609	1.36332	1.31117	1.16466	2.23744e-08	up
ENSMUSG00000027961.5	Lrrc39	751.508	2.20918	2.38668	2.23433	5.22799	5.55024	4.95296	1.16377	1.72714e-12	up
ENSMUSG00000024521.7	Pmaip1	9781.9	37.2239	33.2379	32.8549	74.3319	86.0984	77.3873	1.16313	1.75134e-37	up
ENSMUSG00000031877.8	Ces2g	1314.85	4.8447	4.14507	3.88671	8.52073	11.3221	9.88003	1.16288	5.27417e-21	up
ENSMUSG00000035852.4	9130017N09Rik	57.6243	0.094501	0.302543	0.241643	0.350676	0.657529	0.546935	1.16226	0.045109	up
ENSMUSG00000020948.8	Klhl28	752.304	2.24433	2.41945	2.65377	5.12314	5.25157	6.62676	1.16142	4.82865e-12	up
ENSMUSG00000041762.8	Gpr155	627.551	1.34898	1.34309	1.50401	2.58953	3.24075	3.13413	1.16059	2.42819e-14	up
ENSMUSG00000019916.8	P4ha1	11808.8	34.767	29.8973	31.3966	62.2934	79.0913	85.4352	1.15998	1.55856e-60	up
ENSMUSG00000049281.8	Scn3b	7176.93	17.258	13.7938	16.1447	30.6633	38.6801	37.1241	1.15991	5.10761e-41	up
ENSMUSG00000036098.8	Gm98	460.063	0.576741	0.797872	0.946199	1.33571	1.52159	2.91874	1.15894	1.7657e-05	up
ENSMUSG00000041180.6	Hectd2	269.307	0.528216	0.512741	0.889032	1.14523	1.43197	1.41542	1.15817	8.03109e-05	up
ENSMUSG00000031910.7	Has3	71.3824	0.063976	0.115945	0.146926	0.194039	0.280086	0.314313	1.15768	0.0147855	up
ENSMUSG00000028348.6	Murc	20952.5	96.8443	92.8554	96.3453	201.975	239.877	215.552	1.15646	8.81549e-41	up
ENSMUSG00000002266.9	Zim1	10027.9	24.4482	26.0247	31.7957	54.9928	63.032	72.1952	1.15583	3.73868e-18	up
ENSMUSG00000071392.3	Ect2l	59.6345	0.383205	0.169636	0.191447	0.428883	0.804406	0.464618	1.15536	0.0286841	up
ENSMUSG00000021238.9	Aldh6a1	1547.06	4.40043	4.15528	4.40678	8.73196	10.3738	10.7733	1.15458	2.61816e-30	up
ENSMUSG00000030257.9	Srgap3	4834.63	5.28323	5.11487	5.02378	10.4687	12.9218	12.7122	1.15302	7.9139e-48	up
ENSMUSG00000056900.7	Usp13	1594.06	1.96136	1.99098	2.18937	4.18606	4.76691	4.58612	1.15119	1.2343e-14	up
ENSMUSG00000002007.5	Srpk3	2789.44	12.6329	12.3433	13.7876	21.9179	34.437	33.8089	1.15048	2.53658e-18	up
ENSMUSG00000071984.4	Fndc1	3957.24	5.85912	6.29383	7.00444	12.9028	15.3548	16.8723	1.15004	1.56946e-24	up
ENSMUSG00000020601.7	Trib2	1462.91	3.00141	3.35404	3.40115	6.7063	8.03184	7.69876	1.14926	1.3006e-19	up
ENSMUSG00000000266.5	Mid2	1062.82	1.60054	1.57553	1.86452	3.56279	4.31179	4.08453	1.14862	1.44049e-18	up
ENSMUSG00000049536.5	Tceal1	1207.99	4.48554	3.94449	3.70336	7.64447	10.8612	9.33235	1.14859	7.13021e-19	up
ENSMUSG00000004267.10	Eno2	850.515	3.43778	2.78729	3.27784	5.70824	7.62979	8.4443	1.14849	6.56843e-15	up
ENSMUSG00000020182.9	Ddc	1299.05	7.1851	6.56025	6.98664	14.0203	19.9523	14.1506	1.14792	3.15351e-14	up
ENSMUSG00000020173.10	Cobl	3301.63	15.8797	14.0236	13.3841	24.414	27.5519	28.397	1.14663	3.80582e-30	up
ENSMUSG00000021066.8	Atl1	232.592	0.812524	0.824612	0.673866	1.63107	1.82234	1.83158	1.1461	4.82477e-07	up
ENSMUSG00000037814.8	Larp1b	240.444	1.58454	1.3819	1.01103	2.75147	3.28883	3.04111	1.14604	3.78345e-06	up
ENSMUSG00000041954.11	Tnfrsf18	166.384	2.17429	0.953694	1.07974	2.14251	3.82978	3.4127	1.14477	0.00118389	up
ENSMUSG00000025185.7	Loxl4	179.181	0.634086	0.324803	0.412394	0.823079	0.926827	1.43102	1.14207	0.000522254	up
ENSMUSG00000028456.10	Unc13b	191.535	0.220705	0.347045	0.407171	0.737465	0.817279	0.873985	1.14194	2.76095e-05	up
ENSMUSG00000025795.7	Rassf3	6996.27	21.18	18.1201	18.4366	38.7972	48.3379	44.1119	1.14146	1.5081e-44	up
ENSMUSG00000040624.11	Plekhg1	282.647	0.40754	0.358947	0.314498	0.753753	0.885704	0.923175	1.13969	2.3431e-08	up
ENSMUSG00000035578.9	Iqcg	119.746	0.363685	0.610051	0.3095	1.4138	1.31804	1.9599	1.13965	0.000894451	up
ENSMUSG00000044037.8	Als2cl	80.0344	0.164188	0.152076	0.119716	0.320624	0.302739	0.375389	1.13959	0.00287614	up
ENSMUSG00000025978.8	Rftn2	2206.04	6.4507	5.8507	5.69	11.8512	16.2509	15.7602	1.13948	2.26218e-25	up
ENSMUSG00000038763.10	Alpk3	3664.07	4.95556	5.56421	5.65011	9.49757	13.3222	14.5496	1.13832	6.47991e-18	up
ENSMUSG00000026094.8	Stk17b	6649.42	19.4245	19.2055	18.3385	38.4556	47.6066	43.5906	1.13825	1.49469e-38	up
ENSMUSG00000057982.6	Zfp809	455.884	3.02093	3.6415	3.85894	7.33685	8.37623	8.57467	1.13798	1.57804e-09	up
ENSMUSG00000028088.8	Fmo5	196.548	0.77114	0.336821	0.310686	1.19666	1.61529	1.19625	1.13777	3.0797e-05	up
ENSMUSG00000034723.5	Tmx4	2979.62	4.95082	5.34513	5.01052	10.2128	12.8173	11.8882	1.13761	9.2585e-27	up
ENSMUSG00000043795.2	Gm14492	587.152	2.57317	2.3562	2.44002	4.6203	5.15858	7.62636	1.13703	1.65826e-10	up
ENSMUSG00000047986.6	Palm3	827.789	3.19468	2.98455	3.43684	6.27598	7.17704	8.24061	1.13474	1.52169e-15	up
ENSMUSG00000019102.4	Aldh3a1	1591.23	8.53333	8.87912	8.63552	16.9919	21.8541	20.4587	1.13467	2.84138e-24	up
ENSMUSG00000022754.5	Tmem45a	53.8012	0.34319	0.098205	0.19873	0.357309	0.360714	0.631558	1.13451	0.0374204	up
ENSMUSG00000030207.8	8430419L09Rik	796.948	2.11002	1.6369	2.15788	3.77944	4.6643	4.37379	1.134	3.9893e-15	up
ENSMUSG00000041225.8	Arhgap12	2978.15	9.80755	6.06971	5.98691	13.6154	15.8369	15.4024	1.1338	9.48995e-32	up
ENSMUSG00000033792.6	Atp7a	1911.99	3.41843	3.60552	4.05617	7.24	8.34453	9.68544	1.13362	3.2831e-18	up
ENSMUSG00000051435.5	Fhad1	86.4433	0.665537	0.566068	0.482282	0.508033	0.448803	1.01375	1.13345	0.00201807	up
ENSMUSG00000075027.3	4631405J19Rik	50.3014	0.097485	0.153297	0.323315	0.331684	0.533663	0.774934	1.13332	0.0404034	up
ENSMUSG00000034813.10	Grip1	1019.7	2.21082	2.1746	2.22236	4.0946	5.18939	5.25118	1.13271	5.75744e-14	up
ENSMUSG00000049791.3	Fzd4	951.821	2.15599	2.50971	2.59395	4.94032	5.61055	6.02199	1.13269	4.28651e-14	up
ENSMUSG00000033192.3	Lpcat2	143.353	0.634198	0.838178	0.535788	1.596	1.31449	1.01579	1.13129	0.000706229	up
ENSMUSG00000017740.9	Slc12a5	132.344	0.335582	0.148816	0.189874	0.37171	0.560655	0.596876	1.13077	0.00408211	up
ENSMUSG00000038677.6	Scube3	83.2982	0.116529	0.141234	0.087438	0.28744	0.291593	0.265888	1.12901	0.00712216	up
ENSMUSG00000043822.11	Adamtsl5	934.497	2.57495	2.56182	3.05422	5.14688	5.75483	9.67092	1.12823	3.33305e-19	up
ENSMUSG00000027221.5	Chst1	96.5731	0.265503	0.301984	0.429332	0.65933	0.768787	0.885438	1.12775	0.00238299	up
ENSMUSG00000032419.7	Tbx18	897.872	1.87101	1.84689	1.72235	3.3746	4.60631	4.37227	1.12768	4.8672e-18	up
ENSMUSG00000052512.7	Nav2	4419.5	3.62883	3.59193	4.2999	7.38446	8.36762	10.1513	1.12756	1.7726e-18	up
ENSMUSG00000031169.7	Porcn	1088.9	5.57617	4.75592	5.69025	8.24225	13.1105	13.6682	1.12685	2.50202e-14	up
ENSMUSG00000033207.6	Mamdc2	1108.5	3.47031	2.85611	3.12698	6.12226	7.92301	7.24938	1.12646	3.59898e-22	up
ENSMUSG00000020067.7	Mypn	4596.82	8.00063	8.18272	8.65206	15.4754	19.0841	21.8243	1.12586	9.44482e-26	up
ENSMUSG00000021367.7	Edn1	54.9129	0.282341	0.186675	0.191971	0.527565	0.447499	0.496895	1.12559	0.0165921	up
ENSMUSG00000079559.2	Gm684	64.427	1.83551	0.861654	1.30382	2.21211	4.04523	2.63359	1.12482	0.0193942	up
ENSMUSG00000008307.5	1700109H08Rik	72.4919	0.60849	0.600091	1.24444	1.95595	1.68663	2.16416	1.12455	0.0208044	up
ENSMUSG00000087130.1	D230004N17Rik	408.455	1.34966	1.18542	1.34015	2.89343	3.09857	2.67806	1.12441	5.14831e-09	up
ENSMUSG00000039601.8	Rcan2	275.447	0.845606	0.530409	0.958039	1.64107	1.80922	1.82271	1.12339	2.11433e-05	up
ENSMUSG00000020570.8	Sypl	19148.3	49.705	50.3614	67.2602	103.1	181.997	139.121	1.1231	1.29884e-30	up
ENSMUSG00000074604.3	Mgst2	519.462	6.70555	7.65062	3.46191	10.2662	12.9416	9.19818	1.12286	1.69531e-08	up
ENSMUSG00000024431.7	Nr3c1	3420.14	5.1954	4.79523	5.36334	10.1467	11.7064	12.5099	1.12251	1.39821e-34	up
ENSMUSG00000021112.8	Mpp5	4613.79	9.23875	7.16356	7.53343	15.6755	19.5982	18.3085	1.12245	1.25044e-32	up
ENSMUSG00000001827.5	Folr1	326.709	3.82068	2.50942	3.92679	5.98671	9.55064	7.7738	1.12133	9.47163e-06	up
ENSMUSG00000032402.6	Smad3	5194.7	9.24006	9.66677	10.3675	18.9297	23.2653	23.3525	1.12059	8.17649e-31	up
ENSMUSG00000052504.6	Epha3	47.7937	0.103214	0.07926	0.059629	0.154355	0.16066	0.220725	1.11943	0.026981	up
ENSMUSG00000042429.7	Adora1	794.732	1.42597	1.29467	1.19681	2.86303	3.2028	2.91993	1.11924	4.45189e-12	up
ENSMUSG00000034768.4	Asb16	289.623	1.06879	0.885366	0.952635	1.80466	2.30534	2.41891	1.11633	8.4001e-09	up
ENSMUSG00000032128.7	Robo3	313.453	2.01249	1.65202	1.57545	4.29601	4.8896	8.16564	1.11587	0.000154994	up
ENSMUSG00000031214.7	Ophn1	639.185	0.738881	0.871187	1.20736	1.92304	2.45857	2.14484	1.11564	4.87514e-10	up
ENSMUSG00000032487.7	Ptgs2	10751.7	27.342	23.0866	23.8689	47.2237	60.0176	58.9624	1.11526	7.64323e-55	up
ENSMUSG00000040613.7	Apobec1	917.853	4.88152	4.16811	4.33946	8.7912	11.4495	10.2945	1.11426	2.82198e-19	up
ENSMUSG00000046056.7	Sbsn	179.914	0.591759	0.961758	0.651638	1.54294	1.70444	1.77464	1.11396	0.000300321	up
ENSMUSG00000029136.7	Rbks	58.7972	0.685777	0.647246	0.577887	1.59948	1.13468	0.999288	1.11331	0.0253924	up
ENSMUSG00000020963.8	Tshr	54.6368	0.099891	0.126237	0.126355	0.196753	0.295115	0.468808	1.11316	0.0260634	up
ENSMUSG00000044072.8	Eml6	235.474	0.160559	0.411503	0.469314	0.782086	0.626086	0.851238	1.11299	0.00223161	up
ENSMUSG00000075330.3	A930003A15Rik	916.581	11.9297	11.675	11.4401	23.1398	30.4808	24.8626	1.11265	3.18973e-15	up
ENSMUSG00000040136.8	Abcc8	77.2942	0.137621	0.08087	0.222044	0.273932	0.393473	0.331099	1.11091	0.0227033	up
ENSMUSG00000020689.3	Itgb3	1101.65	2.12777	1.51858	1.88847	4.06696	4.0326	4.06727	1.10988	5.67663e-13	up
ENSMUSG00000029204.4	Rhoh	69.3139	0.133011	0.139526	0.120636	0.166832	0.307956	0.434651	1.10909	0.0196177	up
ENSMUSG00000029072.3	Tas1r3	140.171	0.42973	0.292739	0.418139	0.687553	0.878004	0.977686	1.10678	0.000188768	up
ENSMUSG00000043760.9	Pkhd1	270.138	0.223883	0.213815	0.159879	0.499956	0.456944	0.425828	1.10632	1.44945e-05	up
ENSMUSG00000039103.8	Nexn	8136.72	32.0087	29.9557	29.1881	61.0101	75.0812	66.1261	1.10504	2.16505e-35	up
ENSMUSG00000079434.2	Neu2	56.6783	0.290684	0.185879	0.40623	0.599004	0.669758	0.829709	1.10186	0.0283681	up
ENSMUSG00000056091.6	St3gal5	5185.05	22.6572	23.2256	20.6662	43.8797	49.4943	54.0285	1.10164	2.39172e-28	up
ENSMUSG00000063077.7	Kif1b	17911.2	20.885	21.5963	21.5781	42.7442	50.3638	50.599	1.10097	5.35316e-39	up
ENSMUSG00000078716.3	Tmem8b	1438.78	2.75875	2.62253	3.02434	5.27373	6.34722	6.85683	1.10079	2.05683e-22	up
ENSMUSG00000017652.8	Cd40	64.9004	0.919592	0.304883	0.14147	0.64228	0.595331	1.09742	1.10058	0.0287074	up
ENSMUSG00000004508.5	Gab2	2260.58	3.8346	3.39632	3.61506	7.48019	8.66708	7.77544	1.10058	2.08964e-25	up
ENSMUSG00000023019.6	Gpd1	194.915	0.783795	0.711798	0.462939	0.964196	1.59814	1.85247	1.10054	0.000561102	up
ENSMUSG00000056055.6	Sag	91.5815	0.594454	0.274442	0.494156	0.973188	1.35235	1.0326	1.10026	0.0017467	up
ENSMUSG00000035020.8	Epgn	58.4614	0.255526	0.222554	0.450365	0.576285	0.835374	0.704652	1.09993	0.0255687	up
ENSMUSG00000029206.7	Nsun7	91.016	0.278019	0.08519	0.433341	0.493563	0.551269	0.849184	1.09962	0.0444046	up
ENSMUSG00000003178.6	Mical3	582.133	1.81664	1.59068	2.11439	3.89171	4.17122	4.10778	1.09941	1.0564e-10	up
ENSMUSG00000033295.7	Ptprf	3006.62	4.0861	3.52999	4.13634	6.07569	7.96824	13.0943	1.09896	7.65637e-08	up
ENSMUSG00000069255.6	Dusp22	648.554	5.53862	5.79249	5.32076	11.5214	13.0165	12.8617	1.09875	2.33024e-12	up
ENSMUSG00000043154.8	Ppp2r3a	3732.56	6.21269	6.38724	5.81138	12.9404	15.107	15.1677	1.09806	2.03367e-33	up
ENSMUSG00000026399.6	Cd55	1998.07	7.42027	7.78103	7.49751	14.0441	17.3815	18.4896	1.0979	5.76842e-31	up
ENSMUSG00000055489.6	Ano5	10017.5	11.3217	12.6222	13.0338	24.499	28.7645	28.8625	1.09736	1.08752e-24	up
ENSMUSG00000062760.4	1810041L15Rik	1742.43	2.35038	2.79219	3.27925	5.32312	6.55215	6.93396	1.09721	4.66462e-12	up
ENSMUSG00000031119.4	Gpc4	5139.25	20.7229	17.4081	17.8797	37.8008	45.4912	39.7373	1.096	1.7137e-29	up
ENSMUSG00000072720.2	Myo18b	4658.08	5.3331	5.49851	5.34792	9.3375	12.6567	14.0808	1.09591	2.43762e-22	up
ENSMUSG00000039952.9	Dag1	13343	27.9623	29.0745	32.527	51.4809	68.9217	78.2901	1.09521	1.78786e-20	up
ENSMUSG00000085584.2	Rgag1	96.372	0.161384	0.334104	0.166979	0.376792	0.580774	0.576295	1.0945	0.0163702	up
ENSMUSG00000026638.8	Irf6	235.25	0.496994	0.68999	0.562771	1.03677	1.45545	1.42629	1.09438	5.9157e-05	up
ENSMUSG00000036825.6	Ssx2ip	4288.57	13.1832	12.2945	11.881	24.2084	28.8302	27.4779	1.09339	3.71749e-38	up
ENSMUSG00000000120.6	Ngfr	244.719	0.840374	0.512541	0.711425	1.06626	1.64588	1.85013	1.09276	4.32315e-05	up
ENSMUSG00000027456.8	Sdcbp2	104.586	0.88933	0.594177	0.675224	1.22307	2.32293	1.22013	1.09041	0.00702978	up
ENSMUSG00000069372.2	Ctxn3	104.027	0.756292	0.568911	0.724048	1.31963	1.6844	1.47684	1.08991	0.000759661	up
ENSMUSG00000091515.1	Zfp422-rs1	147.583	3.7512	3.1823	2.84014	5.09312	8.89517	7.72007	1.08966	0.000279541	up
ENSMUSG00000027570.8	Col9a3	110.198	0.641286	0.782059	0.736616	1.10326	0.71764	1.39358	1.08859	0.00432297	up
ENSMUSG00000059022.7	Kcp	87.4431	0.294363	0.180823	0.190688	0.233492	0.563716	1.21325	1.08752	0.0105538	up
ENSMUSG00000075595.3	Zfp652	2170.74	1.85832	2.15195	2.22164	4.89443	4.37034	5.04535	1.08682	5.48655e-14	up
ENSMUSG00000022508.5	Bcl6	4058.58	11.2997	11.3999	10.544	20.8311	25.3643	26.8301	1.08448	1.18891e-31	up
ENSMUSG00000053835.10	H2-T24	290.556	1.1426	1.52743	1.50761	2.37259	2.95773	3.59513	1.08402	2.34303e-06	up
ENSMUSG00000005125.6	Ndrg1	555.752	2.52514	1.62584	1.45923	3.25219	4.54314	4.4436	1.08285	3.76211e-07	up
ENSMUSG00000036617.9	Etl4	3368.26	6.50668	5.88432	5.39945	12.1157	12.8554	12.3381	1.08092	1.32958e-40	up
ENSMUSG00000066152.5	Slc31a2	614.798	3.09955	3.56932	3.08086	5.90052	7.61035	8.02711	1.08038	5.80828e-11	up
ENSMUSG00000090687.1	9330151L19Rik	136.604	0.509291	0.468561	0.565452	0.954434	1.38034	1.07398	1.07665	0.000262052	up
ENSMUSG00000030717.3	Nupr1	1898.07	17.3085	20.081	18.617	31.9947	47.55	39.7654	1.07536	5.67801e-15	up
ENSMUSG00000030788.7	Rnf141	759.36	7.0932	6.99986	8.91261	14.2638	19.0843	17.1979	1.07516	4.73455e-11	up
ENSMUSG00000020475.3	Pgam2	7798.7	92.7973	89.3865	87.9256	152.267	211.236	229.315	1.07511	1.02958e-25	up
ENSMUSG00000071369.4	Map3k5	147.408	0.318906	0.23214	0.266429	0.663475	0.541299	0.634503	1.07448	0.000659823	up
ENSMUSG00000036087.10	Slain2	7324.86	14.6319	15.5184	14.9154	28.1917	35.0976	33.7886	1.07417	2.58519e-28	up
ENSMUSG00000037846.11	Rtkn2	668.066	2.11714	2.19898	1.98559	3.47401	4.04751	5.2942	1.07396	1.3826e-12	up
ENSMUSG00000063767.2	S100a7a	102.941	1.05721	1.46738	1.42335	3.05355	2.2558	3.38829	1.07391	0.00598772	up
ENSMUSG00000023845.6	Lnpep	4868.26	8.04414	9.01846	10.1796	18.2243	17.07	24.0756	1.07387	2.17744e-11	up
ENSMUSG00000028649.10	Macf1	41232.3	22.2775	22.8742	24.0421	48.1956	49.0235	54.2518	1.07318	1.45306e-26	up
ENSMUSG00000031337.9	Mtm1	679.975	1.6187	2.23457	1.92501	3.50995	4.77155	4.46034	1.07314	5.8425e-09	up
ENSMUSG00000037826.3	Ppm1k	512.521	0.716418	0.968406	0.969398	1.9383	1.8158	2.04002	1.07303	9.47186e-07	up
ENSMUSG00000049858.7	Suox	1824.97	8.06661	7.37391	7.21521	14.5194	18.711	15.9299	1.07143	9.48347e-22	up
ENSMUSG00000040451.10	Sgms1	1391.7	4.92242	4.37466	3.96749	10.8122	12.4816	8.84614	1.07019	1.58873e-18	up
ENSMUSG00000069893.4	9930111J21Rik1	236.655	0.575382	0.748776	0.578209	1.30965	1.21957	1.66147	1.07001	0.000132735	up
ENSMUSG00000005045.9	Chd5	61.1738	0.060154	0.045455	0.079041	0.120715	0.110535	0.174787	1.0699	0.0254299	up
ENSMUSG00000009628.8	Tex15	257.481	0.393442	0.245138	0.281697	0.556788	0.765578	0.769709	1.06924	1.83524e-06	up
ENSMUSG00000090400.1	A330094K24Rik	239.15	2.86655	1.76658	2.21424	4.26216	5.85658	4.58219	1.06887	2.32839e-05	up
ENSMUSG00000021895.8	Arhgef3	607.329	1.53012	1.69024	1.68762	2.62413	4.29363	3.91799	1.06734	5.97652e-09	up
ENSMUSG00000046994.8	Mars2	788.092	2.52671	2.68437	2.73001	5.48459	6.34818	5.37798	1.06656	1.62523e-11	up
ENSMUSG00000090084.1	Srpx	383.283	2.15127	1.29076	1.24998	2.46505	4.22403	3.16264	1.06559	1.7048e-05	up
ENSMUSG00000086895.1	9330136K24Rik	57.1674	0.127141	0.321595	0.193963	0.418746	0.498359	0.540547	1.06547	0.0440552	up
ENSMUSG00000042485.6	Mustn1	2815.72	20.288	23.3214	26.036	37.1029	61.5203	54.189	1.06267	4.58911e-11	up
ENSMUSG00000029059.3	2810405K02Rik	823.675	10.9035	7.77534	8.88317	17.3202	19.8852	21.6524	1.06255	8.73132e-14	up
ENSMUSG00000024511.9	Rab27b	1359.42	2.4227	1.91112	2.20776	3.82631	4.65579	4.11784	1.06173	4.33357e-20	up
ENSMUSG00000025161.10	Slc16a3	1168.18	3.03469	3.13026	3.0466	3.99329	7.40411	9.9726	1.06157	2.6428e-05	up
ENSMUSG00000031840.6	Rab3a	775.526	6.17128	4.94383	5.26661	9.58128	12.3478	12.842	1.06057	3.2585e-16	up
ENSMUSG00000015711.8	Prune	5790.99	18.5446	17.4753	18.4259	33.2119	43.6827	40.1744	1.06017	6.30777e-37	up
ENSMUSG00000038859.7	Baiap2l1	4530.64	14.3953	12.9747	13.5465	24.5694	32.6076	31.2427	1.06016	1.20751e-39	up
ENSMUSG00000051346.8	Spryd4	1549.53	10.5597	9.46839	8.94596	15.7239	25.0636	22.0766	1.05982	1.04519e-14	up
ENSMUSG00000030255.7	Sspn	8542.1	17.8881	19.0986	19.3108	37.7435	41.7736	41.7679	1.0597	2.43628e-25	up
ENSMUSG00000027438.8	Napb	1233.72	2.59863	2.70829	3.02126	5.69708	6.22127	6.18881	1.05962	7.44198e-16	up
ENSMUSG00000033083.9	Tbc1d4	599.258	1.42439	0.849427	0.839267	2.2797	3.06066	3.22923	1.05869	1.99598e-12	up
ENSMUSG00000013415.3	Igf2bp1	245.954	0.291998	0.511983	0.491734	0.674934	0.807049	0.841725	1.05792	1.28859e-06	up
ENSMUSG00000032712.10	2810474O19Rik	6163.88	10.4619	10.0496	10.9452	19.8879	25.2701	23.7249	1.05647	4.94104e-37	up
ENSMUSG00000031488.6	Rab11fip1	696.326	0.99477	0.79527	1.10187	2.11789	2.45767	2.51656	1.05632	4.04038e-09	up
ENSMUSG00000040511.7	Pvr	6242.51	21.1513	21.9514	23.2639	40.4394	50.6699	50.3602	1.05462	8.8218e-29	up
ENSMUSG00000020656.9	Grhl1	292.32	0.851463	0.841822	0.782114	1.40964	1.91861	2.02292	1.05439	1.81105e-07	up
ENSMUSG00000023861.10	Brp44l	1474	16.7675	21.206	16.16	40.2545	34.5057	30.2172	1.0541	2.64411e-14	up
ENSMUSG00000062929.7	Cfl2	24174.3	82.1792	79.966	79.4656	153.272	193.872	171.04	1.05324	1.27096e-35	up
ENSMUSG00000044308.10	Ubr3	9528.03	12.463	12.4578	13.4385	23.3674	29.1691	28.4055	1.05311	1.05392e-35	up
ENSMUSG00000087594.1	BC039771	73.7387	0.310325	0.301108	0.239411	0.483948	0.844679	0.489313	1.05285	0.0180123	up
ENSMUSG00000069184.2	Zfp72	132.26	0.910708	0.862146	0.606736	1.3554	2.03685	1.73174	1.05232	0.000933948	up
ENSMUSG00000026479.6	Lamc2	469.239	0.861522	0.878659	0.919358	1.61403	2.18245	1.94977	1.05101	2.87394e-10	up
ENSMUSG00000004698.8	Hdac9	726.078	1.4678	1.66283	1.70859	2.87474	3.61505	3.7575	1.0503	5.77092e-12	up
ENSMUSG00000032246.7	Calml4	113.202	0.733348	1.17392	2.08225	3.15425	3.15722	3.23133	1.04984	0.0139823	up
ENSMUSG00000030306.8	Tmtc1	2727.19	2.87211	3.29031	3.39806	6.33391	6.92099	7.36287	1.04928	1.42413e-16	up
ENSMUSG00000054387.6	Mdm4	3698.4	12.5579	13.066	12.8509	25.2365	25.2304	28.4279	1.04814	4.58504e-23	up
ENSMUSG00000049313.8	Sorl1	373.137	0.461862	0.35406	0.346142	0.716404	0.652929	0.87081	1.04698	1.40933e-07	up
ENSMUSG00000039633.6	Lonrf1	642.416	1.51076	1.66781	1.60594	3.19138	3.66121	3.4104	1.04694	2.80682e-11	up
ENSMUSG00000030313.9	Dennd5b	1477.52	1.49411	1.46898	1.51456	3.00976	3.44508	3.38627	1.0456	1.60763e-22	up
ENSMUSG00000032489.10	Kif9	83.4842	0.292915	0.221584	0.272452	0.546199	0.650609	0.5762	1.04511	0.00325134	up
ENSMUSG00000020044.7	Timp3	1011.26	2.27517	1.96131	2.11133	3.83516	5.02601	4.67777	1.04485	2.49769e-19	up
ENSMUSG00000000253.6	Gmpr	859.275	5.68967	5.8679	4.54696	9.13662	13.5014	12.6543	1.04154	7.55445e-11	up
ENSMUSG00000033713.4	Foxn3	476.133	1.7288	1.72041	1.67474	3.51932	3.33085	4.08082	1.04133	1.10888e-08	up
ENSMUSG00000022533.7	Atp13a3	27308.8	37.0907	35.9212	38.0871	69.7349	82.4401	83.3354	1.0407	1.44138e-44	up
ENSMUSG00000027171.4	Prrg4	805.025	2.81261	2.55744	3.52411	5.95929	5.60178	6.61964	1.04062	3.35579e-09	up
ENSMUSG00000057948.6	Unc13d	784.217	1.85893	2.11113	1.90675	2.75785	4.03599	6.18476	1.04009	1.32738e-05	up
ENSMUSG00000025085.9	Ablim1	8135.52	13.7359	14.4155	16.8401	30.4296	33.5067	35.1722	1.03976	1.03878e-30	up
ENSMUSG00000041268.10	Dmxl2	536.92	0.884183	0.687279	0.672462	1.28041	1.42368	1.28472	1.03913	4.07288e-09	up
ENSMUSG00000078902.3	Gm14443	230.432	0.619107	0.585611	0.541967	1.15414	1.52377	1.20871	1.03706	2.77114e-05	up
ENSMUSG00000054178.1	Gm9938	280.722	1.62418	1.2692	1.83335	2.30046	4.14572	3.73386	1.03663	6.48415e-05	up
ENSMUSG00000068299.5	1700019G17Rik	87.7319	0.272491	0.269067	0.453648	0.857478	0.94615	0.678483	1.03634	0.011682	up
ENSMUSG00000048186.6	Bend7	87.6818	0.203262	0.29691	0.43897	0.426127	0.905045	0.89012	1.03623	0.0326112	up
ENSMUSG00000057969.8	Sema3b	1696.91	5.57307	5.21879	5.16987	8.60161	11.2096	13.3475	1.03616	2.12121e-17	up
ENSMUSG00000090122.2	Kcne1l	131.345	1.19397	1.09016	0.6021	1.27372	2.69284	1.95433	1.03523	0.00613313	up
ENSMUSG00000004105.6	Angptl2	14231.3	43.7665	38.9962	44.402	72.5161	97.5232	99.9534	1.03507	2.60696e-32	up
ENSMUSG00000065480.1	Mir133b	359.192	33.1827	30.4519	25.8127	46.6175	84.5084	59.9991	1.03459	1.49528e-05	up
ENSMUSG00000073985.1	Gm10602	234.683	1.46489	4.29588	5.30477	8.87655	6.59165	8.16881	1.03287	0.0261706	up
ENSMUSG00000040666.10	Sh3bgr	534.783	4.83395	3.16462	4.17261	9.43136	8.89	6.92483	1.03232	1.76026e-05	up
ENSMUSG00000001891.10	Ugp2	7513.23	32.9491	26.9399	29.2748	55.2247	70.8817	65.6355	1.03152	4.07377e-38	up
ENSMUSG00000025429.7	Pstpip2	615.817	4.51638	4.24369	4.05671	8.48652	9.2431	9.44539	1.03082	1.73384e-12	up
ENSMUSG00000053218.2	Gm9900	58.6565	0.30967	0.176364	0.185152	0.447745	0.383471	0.547817	1.03079	0.0308633	up
ENSMUSG00000062901.2	Klhl24	7778.85	11.673	10.6452	12.261	21.9801	24.563	26.3615	1.03072	7.79611e-31	up
ENSMUSG00000024143.8	Rhoq	19347.5	47.4541	44.0493	47.0475	86.0999	107.851	98.3086	1.02987	9.50967e-41	up
ENSMUSG00000092397.1	C130080G10Rik	158.543	1.25591	0.826726	0.971471	2.10942	2.15265	2.02221	1.02937	0.000196887	up
ENSMUSG00000023960.7	Enpp5	1329.18	4.6859	4.991	4.35237	8.46202	9.82364	10.6483	1.029	4.64375e-16	up
ENSMUSG00000037318.4	Traf3ip3	801.785	5.23885	5.04841	5.1246	7.77489	10.2337	10.636	1.02815	6.15907e-11	up
ENSMUSG00000056481.6	Cd248	138.198	0.589358	0.516433	0.492925	0.649682	0.984537	1.81895	1.02808	0.011506	up
ENSMUSG00000039253.7	Fn3krp	1298.53	4.67882	5.78756	4.76994	10.2195	11.2254	10.6828	1.02516	8.49954e-11	up
ENSMUSG00000074227.4	Spint2	120.299	1.10188	0.662918	0.94434	1.87054	1.78146	2.00726	1.02435	0.00161595	up
ENSMUSG00000086915.1	Gm16365	60.6492	0.57618	0.97948	1.06037	1.71572	1.50467	2.25703	1.02371	0.0331919	up
ENSMUSG00000020889.10	Nr1d1	1984.13	7.33678	6.852	7.97966	13.0393	14.801	18.8712	1.02258	1.30195e-13	up
ENSMUSG00000031880.6	Rrad	455.977	3.60412	2.74628	2.33512	5.98311	5.13372	6.81776	1.02127	6.86446e-06	up
ENSMUSG00000042510.6	AA986860	129.883	0.485928	0.413002	0.43146	0.62881	1.07354	1.12317	1.02046	0.00129568	up
ENSMUSG00000037363.8	Letm2	412.073	1.678	1.80794	2.33662	3.58888	4.35635	4.36698	1.01823	7.80429e-07	up
ENSMUSG00000054404.6	Slfn5	293.233	0.567073	0.84276	0.73846	1.41153	1.68273	1.64158	1.01727	4.08368e-05	up
ENSMUSG00000027394.7	Ttl	1977.19	4.05042	4.32257	4.80467	8.30261	10.5681	10.0024	1.01724	4.21504e-17	up
ENSMUSG00000024049.7	Myom1	5764.46	10.6305	10.5355	10.8316	19.1018	23.9784	23.6958	1.01685	8.95944e-34	up
ENSMUSG00000020604.7	Arsg	98.5685	0.395118	0.380764	0.175498	0.589988	0.656627	0.906543	1.01502	0.0139847	up
ENSMUSG00000042647.7	Acad12	322.173	1.24524	1.35179	1.51905	2.19256	3.26068	3.3945	1.0137	3.53948e-06	up
ENSMUSG00000032370.6	Lactb	881.229	5.04784	3.7461	4.26559	8.67933	9.81631	8.42869	1.0136	5.66736e-11	up
ENSMUSG00000027071.8	P2rx3	78.2804	0.300996	0.714349	0.361623	1.0452	0.89413	0.808848	1.01351	0.0366292	up
ENSMUSG00000040653.5	Ppp1r14c	3677.94	14.4891	15.3192	13.7648	26.9295	35.0443	28.9984	1.01177	1.57566e-17	up
ENSMUSG00000063919.6	Srrm4	281.164	0.447952	0.447881	0.340571	0.590332	1.06695	0.768285	1.01098	1.80063e-05	up
ENSMUSG00000043747.4	1520401A03Rik	378.092	1.08904	0.963089	0.994678	1.48774	2.51487	2.40659	1.00882	1.11493e-06	up
ENSMUSG00000002289.9	Angptl4	2045.48	8.58515	5.55961	7.24528	13.037	15.4588	16.257	1.00868	7.37311e-13	up
ENSMUSG00000070561.2	Kcnj11	100.438	0.24937	0.326882	0.385718	0.562566	0.517911	0.968499	1.0082	0.0167453	up
ENSMUSG00000091243.1	Vgll3	5097.86	16.64	15.0263	14.5021	27.2752	33.0819	35.5489	1.00673	1.04568e-33	up
ENSMUSG00000085175.1	Gm11423	58.4826	0.751684	0.777114	1.01551	1.13569	2.14619	2.16077	1.00663	0.0334941	up
ENSMUSG00000027254.7	Mtap1a	4088.28	2.96055	3.86073	4.45125	5.99711	7.08335	10.0507	1.00661	7.37831e-10	up
ENSMUSG00000030806.5	Stx1b	221.169	0.58085	0.466409	0.471829	0.98241	1.27479	1.12929	1.00629	1.34066e-05	up
ENSMUSG00000032648.8	Pygm	15896.2	62.2183	51.963	55.5189	89.0427	117.046	147.154	1.00558	5.36336e-16	up
ENSMUSG00000042246.4	Tmc7	225.974	0.467891	0.45343	0.570198	1.08301	0.976772	1.01467	1.00202	9.32974e-05	up
ENSMUSG00000000439.7	Mkrn2	1313.03	5.79791	5.92623	6.9532	11.3181	13.0043	13.1585	1.00169	2.13117e-16	up
ENSMUSG00000092299.1	Psmb9	49.8176	0.381983	0.36286	0.375225	0.504048	0.485227	0.736705	1.00102	0.035853	up
ENSMUSG00000043342.8	Hoxd9	57.0769	0.3125	0.230317	0.24036	0.643336	0.494163	0.446061	0.999027	0.0423275	up
ENSMUSG00000085438.1	1700020I14Rik	7777.48	9.44151	9.58395	9.90306	17.7627	21.2944	19.8814	0.998566	3.97623e-28	up
ENSMUSG00000052387.8	Trpm3	73.3333	0.118318	0.176913	0.111705	0.266995	0.206495	0.331838	0.99827	0.0257835	up
ENSMUSG00000018845.8	Unc45b	4965.1	14.2808	13.8477	14.264	21.0851	31.9079	35.0669	0.99787	3.7556e-15	up
ENSMUSG00000079056.6	Kcnip3	61.0772	0.335963	0.143738	0.20043	0.407126	0.440717	0.535538	0.997647	0.0377829	up
ENSMUSG00000032839.6	Trpc1	92.2428	0.431019	0.193945	0.304149	0.456539	0.852186	0.605485	0.997431	0.0199207	up
ENSMUSG00000039347.5	Atp6v0e2	402.861	2.43428	2.26032	1.94237	3.38326	5.16587	5.25263	0.997042	5.37295e-07	up
ENSMUSG00000020836.8	Coro6	3154.2	11.515	11.8449	12.6252	21.209	25.4267	25.0122	0.997035	4.57567e-20	up
ENSMUSG00000046807.8	AI646023	304.47	0.563724	0.702473	0.703232	1.2033	1.46827	1.45192	0.996584	3.60199e-06	up
ENSMUSG00000036499.7	Eea1	3667.69	4.95169	4.43438	4.76668	8.70235	9.99545	10.3942	0.995763	2.88368e-34	up
ENSMUSG00000032058.7	Ppp2r1b	2140.38	13.4864	11.8399	12.3837	4.69857	7.30959	7.24151	-0.995017	1.21361e-15	down
ENSMUSG00000032113.8	Chek1	375.146	3.10287	2.41964	2.31677	1.08561	1.72771	1.20835	-0.995024	1.72755e-05	down
ENSMUSG00000020652.10	Cenpo	459.625	2.59845	2.30484	2.55557	1.32749	2.02442	0.928421	-0.995425	0.000397089	down
ENSMUSG00000031788.7	Kifc3	1142.85	7.68853	6.07935	6.9631	2.22666	2.6279	6.04768	-0.995512	0.000785534	down
ENSMUSG00000069083.2	Gm10259	522.687	9.77645	6.82553	7.26917	4.67132	3.65467	3.72541	-0.995653	2.14691e-05	down
ENSMUSG00000051768.8	Xrcc1	2105.24	23.0079	18.4942	17.5745	8.23762	10.9208	11.4533	-0.995863	4.0905e-17	down
ENSMUSG00000023348.9	Trip6	1561.99	20.9404	15.7388	16.9913	5.71679	10.4746	11.9762	-0.996324	4.86607e-07	down
ENSMUSG00000032315.5	Cyp1a1	864.739	6.70024	5.97786	7.20603	2.9492	3.45953	3.8999	-0.996457	5.89139e-13	down
ENSMUSG00000041347.4	Bdkrb1	286.54	4.36644	4.29699	4.2167	1.83541	1.82429	3.02257	-0.996789	8.86002e-05	down
ENSMUSG00000029687.9	Ezh2	2693.45	26.565	20.7161	20.8072	10.8515	13.8453	12.7195	-0.996886	2.04727e-18	down
ENSMUSG00000036186.5	Fam69b	607.733	8.90665	6.92309	7.38208	2.14314	3.55334	6.7211	-0.997021	0.00237171	down
ENSMUSG00000045817.7	Zfp36l2	6022.21	36.6829	33.163	33.0131	17.6036	18.241	16.891	-0.997651	1.89451e-19	down
ENSMUSG00000036912.11	Piwil4	177.912	1.7264	1.94046	1.36658	0.573553	0.860031	1.17614	-0.998134	0.00175424	down
ENSMUSG00000022614.7	Lmf2	1992.15	15.0233	13.7324	12.6007	4.59622	6.33258	10.7981	-0.9983	9.98584e-06	down
ENSMUSG00000029471.8	Camkk2	348.121	4.21936	2.41605	2.57256	1.02554	1.30376	1.90266	-0.998313	0.000100871	down
ENSMUSG00000078771.4	Evi2a	1672.51	16.9251	19.0118	18.732	9.07261	10.0143	9.78029	-0.999078	1.91446e-20	down
ENSMUSG00000081455.1	Hmgb1-ps3	430.776	15.9	13.1402	11.8995	7.37756	6.46483	6.93583	-1.00049	1.53256e-06	down
ENSMUSG00000032344.10	E330016A19Rik	198.096	1.02387	1.10018	0.810577	0.389699	0.626586	0.537239	-1.00051	0.000238045	down
ENSMUSG00000042606.3	Hirip3	1206.25	9.57722	10.1629	10.4841	4.74518	5.87751	5.9382	-1.00192	3.65224e-17	down
ENSMUSG00000047417.9	Rexo1	1101.02	4.33335	3.96175	4.41539	1.5414	1.63756	3.43624	-1.00236	0.000105807	down
ENSMUSG00000035206.8	3110056O03Rik	927.485	6.74384	4.87999	5.45589	2.02432	2.28227	4.67358	-1.00244	0.00016746	down
ENSMUSG00000002307.9	Daxx	2495.01	21.6876	20.8418	19.4308	9.97803	10.4446	11.6105	-1.00295	4.58504e-23	down
ENSMUSG00000020211.8	Sf3a2	1793.36	18.2957	14.2035	18.775	6.91293	10.1752	13.6127	-1.00303	1.18022e-06	down
ENSMUSG00000038895.8	Zfp653	172.138	1.68672	1.7678	1.44998	0.551577	0.853976	1.16366	-1.00332	0.00136248	down
ENSMUSG00000027195.4	Hsd17b12	5072.79	60.9415	49.9574	50.5047	23.4382	31.3381	28.4244	-1.00353	2.14316e-27	down
ENSMUSG00000078452.2	Raet1d	169.127	3.00481	2.61604	2.50511	1.74501	1.2466	1.07322	-1.00443	0.00357323	down
ENSMUSG00000051557.8	Pusl1	321.593	8.05084	5.84144	4.41764	2.13287	3.92747	2.61549	-1.00559	0.000592252	down
ENSMUSG00000034902.11	Pip5k1c	1175.92	6.77846	5.16356	5.76836	1.7077	3.55528	3.92976	-1.0057	2.59545e-06	down
ENSMUSG00000014846.5	Tppp3	4311.84	92.8072	78.6906	83.472	26.2444	37.9403	69.4663	-1.00588	0.0109935	down
ENSMUSG00000032369.7	Plscr1	994.372	13.1943	9.78162	12.6451	4.87446	6.32726	7.13503	-1.00631	1.69791e-11	down
ENSMUSG00000083840.2	Gm15459	18556.4	215.686	176.081	178.987	112.078	76.1295	97.8739	-1.0064	3.20538e-08	down
ENSMUSG00000039680.8	Mrps6	2343.12	66.825	48.3106	53.0409	27.12	30.4221	28.0204	-1.00695	1.2398e-15	down
ENSMUSG00000016637.6	Ift27	584.352	12.0467	10.8732	11.9374	5.06256	6.68834	6.20793	-1.00731	1.61169e-12	down
ENSMUSG00000015053.8	Gata2	1821.85	13.6231	9.72652	10.7926	3.98456	5.84942	7.84702	-1.0074	6.18643e-08	down
ENSMUSG00000031955.8	Bcar1	6202.7	46.5107	35.1583	38.3371	14.2266	17.3615	30.6748	-1.00844	1.10025e-06	down
ENSMUSG00000028851.6	Nudc	4287.66	82.0539	58.0626	58.3959	27.7718	32.0241	41.9654	-1.00845	5.66675e-12	down
ENSMUSG00000016179.5	Camk1g	2045.85	17.3898	17.044	18.7984	7.66134	10.4609	11.1784	-1.0086	1.3676e-15	down
ENSMUSG00000020598.8	Nrcam	327.804	0.927322	0.838167	0.892388	0.342827	0.419352	0.753757	-1.00897	5.71048e-06	down
ENSMUSG00000074129.5	Rpl13a	52595.5	1277.21	1320.29	1145.63	467.146	618.035	1010.85	-1.00956	6.21903e-09	down
ENSMUSG00000038754.3	Elovl3	342.042	3.7592	3.45005	3.76393	1.71498	2.1846	1.72033	-1.00967	2.6482e-07	down
ENSMUSG00000000184.9	Ccnd2	14176.7	49.2797	48.7091	52.0626	24.3257	26.206	26.2009	-1.00969	2.24318e-26	down
ENSMUSG00000065663.1	SNORA25	52.5648	8.89427	6.90234	7.95167	4.12294	4.22325	3.73718	-1.00973	0.0258874	down
ENSMUSG00000057359.4	Gm17494	1437.87	16.291	16.1141	15.742	10.9593	6.1227	6.82235	-1.01052	0.000151832	down
ENSMUSG00000036169.5	Sostdc1	78.0978	1.1396	0.795926	0.761184	0.433801	0.263902	0.656102	-1.01065	0.0358464	down
ENSMUSG00000066551.6	Hmgb1	8900.7	73.3113	67.0277	64.9517	30.7394	40.9466	37.0698	-1.01078	1.30247e-27	down
ENSMUSG00000044469.7	Tnfaip8l1	82.7962	0.849518	0.635449	0.618454	0.250915	0.331603	0.499335	-1.01153	0.0121072	down
ENSMUSG00000063931.8	Pepd	3279	43.2081	35.7588	39.0212	15.9844	22.3388	22.9014	-1.01162	5.0603e-20	down
ENSMUSG00000035754.7	Wdr18	1952.76	14.7054	12.452	12.8933	4.36025	6.74491	9.72278	-1.01171	5.188e-07	down
ENSMUSG00000024960.7	Plcb3	4028.81	21.663	16.653	19.4764	8.21711	9.93971	11.408	-1.01269	1.0802e-21	down
ENSMUSG00000041238.8	Rbbp8	1272.53	8.27611	7.16146	8.05217	3.29565	4.32593	4.24745	-1.01289	1.38728e-20	down
ENSMUSG00000060860.6	Ube2s	3970.55	99.6177	72.6703	72.1566	36.5213	42.8707	44.9357	-1.01311	6.25495e-18	down
ENSMUSG00000021262.8	Evl	1121.98	12.1171	9.16271	10.0336	4.43885	5.20309	6.34629	-1.01505	4.8592e-13	down
ENSMUSG00000082163.1	Gm14276	71.2934	3.18178	1.76033	1.67594	1.30297	1.03339	0.921579	-1.0153	0.0335947	down
ENSMUSG00000057342.7	Sphk2	1155.32	7.36689	6.52542	6.85029	2.2295	2.79559	6.33118	-1.01594	0.000701622	down
ENSMUSG00000048706.3	D4Bwg0951e	570.055	4.56437	3.08002	3.66999	1.67134	2.2211	1.84672	-1.01607	1.34444e-08	down
ENSMUSG00000018678.6	Sp2	648.633	4.57221	3.79942	4.52419	1.63699	2.01411	2.96684	-1.01742	5.02658e-07	down
ENSMUSG00000030659.7	Nucb2	329.446	4.81438	3.25979	3.85273	2.02345	1.95702	1.99853	-1.01769	3.09878e-06	down
ENSMUSG00000090170.3	Tnfsf12	172.648	2.76826	2.09472	2.74806	1.27557	1.12192	1.49262	-1.0179	0.0013434	down
ENSMUSG00000041633.8	Kctd12b	351.034	1.67591	1.20065	1.53161	0.64096	0.773047	0.839708	-1.01885	1.22609e-07	down
ENSMUSG00000040857.9	Erf	2140.6	14.3648	12.3536	12.0458	6.03906	6.48972	8.74063	-1.02131	1.2393e-15	down
ENSMUSG00000026281.9	Dtymk	1316.17	30.155	24.9892	25.2702	12.8212	14.0959	13.8878	-1.02131	1.2839e-17	down
ENSMUSG00000018570.10	2810408A11Rik	103.624	1.40933	1.45345	0.904009	0.680008	0.856354	0.453147	-1.02149	0.0152221	down
ENSMUSG00000022559.7	Fbxl6	1148.57	16.3844	11.9974	12.4931	4.02571	7.72715	9.36038	-1.02157	7.57748e-06	down
ENSMUSG00000033589.2	Reep4	691.115	12.2902	10.2023	9.93842	4.18861	6.08676	6.2731	-1.02323	3.49216e-11	down
ENSMUSG00000007029.9	Vars	5017.54	28.5406	25.0645	23.4293	9.75675	13.7238	17.2748	-1.02334	8.92745e-13	down
ENSMUSG00000024012.10	Mtch1	8657.41	104.327	92.4799	93.0178	35.501	55.2152	61.1276	-1.02368	9.89834e-15	down
ENSMUSG00000034520.8	Gjc1	1483.93	15.056	14.1904	13.7034	5.81959	7.09631	8.21852	-1.02458	3.62797e-20	down
ENSMUSG00000002257.6	Def6	841.463	9.10447	6.4529	7.2393	3.39787	3.92758	4.24353	-1.02682	1.57552e-11	down
ENSMUSG00000026600.6	Soat1	6607.47	29.517	27.1428	27.1465	12.7331	15.3848	14.2908	-1.02735	2.04529e-38	down
ENSMUSG00000020473.7	Aebp1	2917.38	17.1692	13.6258	15.8846	5.86226	7.43437	10.5098	-1.02883	4.11422e-11	down
ENSMUSG00000004562.8	Arhgef40	5325.82	22.9466	16.5628	18.5145	7.55404	9.45761	12.4335	-1.02886	5.93428e-13	down
ENSMUSG00000022236.8	Ropn1l	63.2778	1.44617	1.28122	1.47296	0.765731	0.71644	0.60373	-1.02953	0.0163162	down
ENSMUSG00000087590.1	2410004N09Rik	133.637	4.81509	7.55225	7.55146	4.58777	2.54954	2.72982	-1.02967	0.0205391	down
ENSMUSG00000084950.1	Gm5577	63.843	1.35295	0.76422	0.711641	0.466766	0.44828	0.566018	-1.03065	0.0267635	down
ENSMUSG00000000359.3	Rem1	539.867	6.95892	6.52111	6.55588	2.85952	3.01537	4.23369	-1.03113	1.4703e-08	down
ENSMUSG00000001270.8	Ckb	2388.14	35.0131	31.4556	31.729	9.93676	11.2228	29.4749	-1.03119	0.0416463	down
ENSMUSG00000045165.5	AI467606	781.886	9.33962	7.29474	8.20568	3.45743	4.3801	4.70217	-1.03143	2.48776e-14	down
ENSMUSG00000019761.8	Krt10	115.368	0.901468	1.54254	0.854872	0.468438	0.813532	0.414737	-1.0317	0.021581	down
ENSMUSG00000082585.1	Gm15387	4007.47	152.235	115.42	109.883	52.4772	72.9461	64.9791	-1.03202	3.43896e-17	down
ENSMUSG00000028049.9	Scamp3	2716.02	41.0865	34.9567	38.2039	15.2858	17.6763	30.6077	-1.03228	5.58048e-07	down
ENSMUSG00000086841.1	2410006H16Rik	2406.33	109.461	94.1963	113.051	51.9823	41.6926	64.8801	-1.03318	3.37653e-09	down
ENSMUSG00000027635.9	Dsn1	529.263	4.88919	4.3836	4.86513	2.16893	3.13975	2.06157	-1.03402	2.86958e-06	down
ENSMUSG00000041220.6	Elovl6	1263.77	4.31494	4.29616	4.27264	1.92877	2.10922	2.46324	-1.03463	2.03823e-17	down
ENSMUSG00000087701.2	Gm13493	354.532	17.883	9.64518	9.20976	7.22089	5.0969	4.82923	-1.03474	0.00156229	down
ENSMUSG00000020649.5	Rrm2	10622.6	111.669	90.8077	95.6096	44.7451	55.53	50.6466	-1.0349	1.00948e-35	down
ENSMUSG00000041939.8	Mvk	432.89	7.02626	4.03037	5.58314	1.58192	3.10087	4.16775	-1.03496	0.000274739	down
ENSMUSG00000030271.8	Ogg1	546.535	7.86008	6.527	7.3233	2.82429	4.35451	3.84408	-1.03502	1.93227e-09	down
ENSMUSG00000027985.8	Lef1	295.121	1.71337	1.82909	1.73166	0.712947	0.905777	0.991072	-1.03549	3.75006e-07	down
ENSMUSG00000039158.10	Akna	320.81	1.35146	1.00158	1.28262	0.561569	0.588743	0.678148	-1.03637	3.98111e-07	down
ENSMUSG00000074886.4	Grk6	1508.31	12.3177	9.09111	9.61983	3.58554	5.45068	6.63052	-1.03746	2.35354e-09	down
ENSMUSG00000045365.7	Rbm15b	1267.61	9.13554	8.18856	8.25906	2.93472	4.30895	5.79329	-1.03747	1.41636e-08	down
ENSMUSG00000040797.9	Iqsec3	6741.3	18.7311	17.6504	18.7837	8.01411	9.57632	9.96164	-1.03846	6.51709e-43	down
ENSMUSG00000009614.10	Sardh	1137.82	5.47224	4.87914	5.28134	2.13461	2.67921	3.61785	-1.03857	3.497e-08	down
ENSMUSG00000001300.8	Efnb2	1792.49	9.08495	7.77759	8.42261	3.76537	4.50901	4.38552	-1.03977	5.26149e-28	down
ENSMUSG00000036109.9	Mbnl3	53.7656	0.229284	0.21882	0.282339	0.09951	0.138018	0.177514	-1.04065	0.036609	down
ENSMUSG00000078700.4	D030028A08Rik	63.7615	0.452331	0.271644	0.691621	0.196564	0.242209	0.248099	-1.041	0.0323592	down
ENSMUSG00000056222.7	Spock1	557.114	2.71317	2.67821	2.79417	1.06114	1.61484	1.43688	-1.04121	2.49944e-10	down
ENSMUSG00000027405.10	Nop56	4504.83	60.2271	50.9751	48.0775	25.7526	32.0125	24.4023	-1.04342	1.85146e-17	down
ENSMUSG00000025384.9	2310003H01Rik	325.155	2.34967	1.95862	1.76175	0.680519	1.1851	1.34685	-1.04358	0.000335423	down
ENSMUSG00000024007.8	Ppil1	1446.09	23.8017	17.3607	20.5616	6.9358	12.0351	12.3585	-1.0445	1.70342e-09	down
ENSMUSG00000086488.1	1600020E01Rik	135.457	1.26788	1.19281	1.46534	1.05759	0.879179	0.348358	-1.0449	0.0141297	down
ENSMUSG00000023353.8	Agap3	2698.6	23.3236	18.031	17.9369	6.46405	9.29537	15.1564	-1.04609	1.99322e-06	down
ENSMUSG00000019779.8	Frk	523.306	2.47765	2.21168	2.06794	0.95824	1.33423	1.06122	-1.04624	7.04359e-10	down
ENSMUSG00000043445.6	Pgp	250.35	6.37918	4.53093	4.04662	2.25748	1.55999	3.55793	-1.04685	0.00242353	down
ENSMUSG00000038241.9	Cep250	2855.86	11.4579	8.96953	10.8402	3.79526	5.02472	7.41914	-1.04723	1.55639e-08	down
ENSMUSG00000055421.2	Pcdh9	87.0787	0.388672	0.798616	0.660794	0.240348	0.297393	0.168159	-1.04853	0.0210367	down
ENSMUSG00000054874.6	Pcnxl3	2820.96	9.44526	7.68714	9.19516	3.0319	5.48922	7.81437	-1.04915	0.0301179	down
ENSMUSG00000060419.6	Rps16-ps2	4054.03	189.787	176.89	167.962	71.9688	71.1156	130.778	-1.04931	1.53921e-07	down
ENSMUSG00000051169.8	Rpusd3	231.913	4.71173	3.04425	3.80211	1.0113	1.70395	3.24475	-1.05017	0.0090536	down
ENSMUSG00000007610.8	Gtpbp3	669.809	7.48802	4.57025	5.89643	2.23068	2.27748	3.29821	-1.05076	4.26687e-08	down
ENSMUSG00000024393.6	Prrc2a	15146.3	52.0962	42.0653	47.4862	16.847	22.7428	35.8469	-1.05168	0.00106712	down
ENSMUSG00000020974.5	Pole2	232.228	2.93518	2.39942	3.01743	1.21887	1.64333	1.28685	-1.05171	7.05025e-06	down
ENSMUSG00000039476.6	Prrx2	1983.07	41.1785	36.6818	33.1711	13.34	21.1758	29.5132	-1.05185	5.37858e-06	down
ENSMUSG00000029326.7	Enoph1	681.634	9.24859	6.12057	8.02473	2.85112	4.18198	4.53764	-1.05321	6.89985e-09	down
ENSMUSG00000028923.8	Necap2	1258.66	16.2547	13.4843	13.5077	6.58503	6.31576	10.7425	-1.05353	2.45163e-07	down
ENSMUSG00000001227.5	Sema6b	933.602	5.33599	4.67389	4.9637	1.61434	1.96652	3.90067	-1.05372	6.15403e-05	down
ENSMUSG00000045039.9	Megf8	5189.37	12.0999	10.143	11.0456	3.71003	4.99762	7.61643	-1.05422	1.38441e-09	down
ENSMUSG00000038685.10	Rtel1	915.713	5.08669	4.88168	5.10467	2.88512	3.21464	3.37737	-1.0545	3.01073e-12	down
ENSMUSG00000028845.9	Tekt2	62.1331	0.614438	1.00704	1.17991	0.27803	0.532871	0.6265	-1.05498	0.0379911	down
ENSMUSG00000029480.8	Dhx37	1267.15	6.66493	5.51727	5.40234	1.83036	2.6805	3.68261	-1.0555	2.72047e-08	down
ENSMUSG00000026826.5	Nr4a2	1781.16	12.9763	12.5348	15.054	6.03032	8.633	6.27413	-1.0556	4.05346e-18	down
ENSMUSG00000032334.8	Loxl1	2010.58	12.6853	11.6225	12.4823	4.13966	5.7328	8.67029	-1.05579	4.31634e-08	down
ENSMUSG00000033751.5	Gadd45gip1	826.929	8.4605	6.305	5.60896	2.52164	3.43078	4.17131	-1.05667	2.2205e-08	down
ENSMUSG00000024220.7	Zfp523	1016.31	8.54471	6.89627	7.815	2.4965	3.12881	6.09724	-1.05716	9.91668e-05	down
ENSMUSG00000028962.8	Slc4a2	2483.32	14.3212	11.5105	13.095	4.28151	6.23839	9.50013	-1.05803	6.5743e-07	down
ENSMUSG00000039244.4	E130309D02Rik	567.155	6.23123	4.23518	5.11801	1.79084	1.62319	3.47126	-1.05911	4.75832e-06	down
ENSMUSG00000054203.6	Ifi205	1730.56	23.4606	23.0924	18.9685	10.9365	11.6102	9.64366	-1.05931	2.51106e-11	down
ENSMUSG00000031827.6	Cotl1	622.53	9.12222	7.57856	6.74731	2.77445	2.83317	6.07672	-1.06018	0.000194862	down
ENSMUSG00000074170.4	Plekhf1	881.957	12.1155	10.3545	12.1421	4.82124	5.61865	6.72579	-1.06069	2.19357e-14	down
ENSMUSG00000031150.6	Ccdc120	153.414	1.00583	0.806538	0.834605	0.397579	0.44704	0.467492	-1.061	8.06576e-05	down
ENSMUSG00000066245.4	Gm10156	935.592	22.9802	20.014	21.6174	8.70048	11.4133	11.2628	-1.06183	1.87844e-19	down
ENSMUSG00000055612.9	Cdca7	573.985	5.5592	4.29147	5.42901	2.25718	3.25527	2.16733	-1.06227	1.52165e-07	down
ENSMUSG00000006498.9	Ptbp1	6036.01	48.7758	39.0387	45.0488	17.3925	23.0004	31.6586	-1.06316	1.17759e-18	down
ENSMUSG00000022048.8	Dpysl2	1350.86	5.74507	6.32531	6.13654	2.96893	3.1834	2.82041	-1.06338	7.06168e-13	down
ENSMUSG00000007050.10	Lsm2	610.704	14.5404	13.5924	14.252	7.82811	6.62402	6.20939	-1.06338	5.62176e-07	down
ENSMUSG00000081684.2	Rps2-ps13	2975.38	91.9113	56.4904	59.8452	14.0524	45.4736	45.9807	-1.06343	0.0406826	down
ENSMUSG00000024378.3	Stard4	553.845	2.65376	1.81176	2.37933	0.843267	1.35751	1.13575	-1.06394	1.80277e-08	down
ENSMUSG00000068606.4	Gm4841	172.667	1.11098	1.52127	1.3199	0.56713	0.76593	0.646484	-1.06488	0.000200438	down
ENSMUSG00000000751.7	Rpa1	4522.5	19.8139	17.065	17.718	7.71009	9.79345	9.64082	-1.06537	8.58996e-44	down
ENSMUSG00000024812.8	Tjp2	739.32	3.71117	2.9766	3.59724	1.31425	1.52535	2.12256	-1.06642	3.67099e-09	down
ENSMUSG00000040390.7	Map3k10	656.578	6.89423	4.32231	4.1555	2.06455	2.77406	3.5317	-1.06656	0.0002096	down
ENSMUSG00000058351.5	2010107H07Rik	173.472	8.45007	8.27142	9.22547	2.28298	3.43054	7.44255	-1.0677	0.0102737	down
ENSMUSG00000022177.8	Haus4	375.036	5.81889	4.51366	4.20881	1.67121	2.62299	2.90322	-1.06831	1.14604e-06	down
ENSMUSG00000015112.7	Slc25a13	303.303	2.16831	1.95578	1.82274	0.950662	0.824075	1.12318	-1.06848	1.65806e-06	down
ENSMUSG00000022906.8	Parp9	4397.64	25.9671	28.338	23.7539	11.345	15.5033	12.0433	-1.06874	2.09978e-18	down
ENSMUSG00000068466.5	Gm5518	1273.6	42.7643	38.2033	39.4704	17.7285	21.4178	20.0375	-1.06925	9.04005e-24	down
ENSMUSG00000044134.5	Fam109a	562.71	5.87362	4.3237	4.64041	1.55532	2.04796	3.7688	-1.06936	0.000117947	down
ENSMUSG00000044434.1	Gm9791	154.43	8.34436	6.10603	6.8092	3.14337	2.12221	5.05632	-1.07016	0.00460542	down
ENSMUSG00000089999.1	Gm6485	350.938	12.4511	19.644	16.3272	10.3149	6.23683	6.84362	-1.07033	0.00169329	down
ENSMUSG00000049124.2	Gm8186	222.364	15.5256	25.0825	17.5772	13.4447	7.73597	6.68552	-1.07042	0.0104422	down
ENSMUSG00000091530.1	Cldn20	87.0346	3.2678	2.73622	2.07046	0.613668	1.86376	1.57961	-1.07322	0.0224161	down
ENSMUSG00000025538.8	Sumf2	1270.63	13.6115	10.6078	12.0042	3.64622	7.33458	7.51852	-1.07331	1.72634e-08	down
ENSMUSG00000080242.3	Gm15487	1005.79	55.9004	38.325	38.7177	14.3784	19.0295	32.1142	-1.0736	1.19602e-05	down
ENSMUSG00000020388.6	Pdlim4	1642.49	33.1181	25.4662	26.9162	10.9418	10.7994	20.0281	-1.07466	5.2921e-07	down
ENSMUSG00000090761.1	Gm17201	148.445	7.36128	7.58649	8.33391	1.71142	3.60553	6.4154	-1.07519	0.0137483	down
ENSMUSG00000072421.3	Gm10357	82.1389	5.64691	5.8705	7.17363	4.59367	2.43018	1.69504	-1.077	0.0467024	down
ENSMUSG00000091625.1	Lsm5	568.171	18.9496	26.2585	24.0201	14.2884	9.93458	9.06884	-1.07768	0.000207564	down
ENSMUSG00000053128.7	Rnf26	1846.26	15.2799	13.0496	13.2108	4.86279	5.71135	9.53083	-1.0777	5.53256e-09	down
ENSMUSG00000044707.7	Ccnjl	62.1352	0.52603	0.374094	0.51819	0.251566	0.1614	0.267271	-1.07775	0.0214799	down
ENSMUSG00000024590.8	Lmnb1	2058.28	15.896	14.0499	14.7643	6.51383	8.34804	6.97211	-1.07828	5.90635e-23	down
ENSMUSG00000002068.10	Ccne1	1904.64	23.9301	17.6516	18.3443	8.91756	10.756	9.25145	-1.07968	5.179e-17	down
ENSMUSG00000038637.8	Lrrc56	88.703	0.868164	0.616607	0.674807	0.333008	0.279236	0.37529	-1.0805	0.00373573	down
ENSMUSG00000028961.9	Pgd	13189.3	136.481	113.353	119.234	46.8522	64.0631	69.8193	-1.08082	6.53313e-29	down
ENSMUSG00000067288.6	Rps28	9286.36	411.615	554.316	500.593	243.821	222.906	244.811	-1.08184	7.30632e-11	down
ENSMUSG00000020644.8	Id2	6705.65	114.882	100.743	109.136	42.7335	59.3237	56.9383	-1.0831	1.94112e-37	down
ENSMUSG00000054582.4	Pabpc1l	155.88	2.45264	2.85286	1.81612	1.51902	0.717965	1.60705	-1.08314	0.00588444	down
ENSMUSG00000019461.6	Plscr3	3289.72	32.2368	23.7577	32.5811	12.2909	14.8006	17.4757	-1.08399	1.27035e-23	down
ENSMUSG00000019254.9	Ppp1r12c	1325.26	15.0636	10.3054	11.519	7.16153	9.93357	7.94236	-1.08509	4.33445e-09	down
ENSMUSG00000054733.7	Msra	146.936	1.57631	1.5753	1.69033	0.77456	0.876123	0.728725	-1.08544	0.00010439	down
ENSMUSG00000025572.10	Tmc6	1615.97	12.5959	12.5458	13.2117	5.10798	5.79784	10.2822	-1.08762	1.98364e-05	down
ENSMUSG00000003970.8	Rpl8	30602.2	805.917	693.292	688.428	216.402	382.508	483.775	-1.08762	1.71989e-09	down
ENSMUSG00000043067.8	Dpy19l1	6379.39	35.9606	30.9839	31.4731	14.224	20.1785	18.5194	-1.08804	2.91926e-44	down
ENSMUSG00000027977.9	Ndst3	114.08	0.447774	0.355268	0.46196	0.239417	0.182946	0.17748	-1.08862	0.0024991	down
ENSMUSG00000074034.1	Gm5921	633.812	14.2838	15.4607	14.292	10.8469	5.06234	4.54655	-1.08907	0.00327998	down
ENSMUSG00000004415.8	Emid2	1088.12	9.82318	7.46032	10.3977	3.59389	4.49524	5.66538	-1.09058	1.03352e-10	down
ENSMUSG00000074813.6	Gm14005	400.928	12.5069	13.7056	16.2141	6.46184	6.2547	7.13629	-1.09061	3.60102e-08	down
ENSMUSG00000063439.6	B9d2	232.469	5.73194	3.56428	4.81905	1.63333	1.91585	3.29423	-1.09086	0.000467113	down
ENSMUSG00000028560.5	Usp1	2034.1	13.0337	11.1907	11.4093	5.34745	6.30891	5.52838	-1.0909	9.33325e-25	down
ENSMUSG00000033585.4	Ndn	1603.25	23.4401	17.9798	18.5952	7.36835	10.5276	11.2744	-1.09146	5.03221e-16	down
ENSMUSG00000046668.8	Cxxc5	4741.07	50.5402	36.5547	42.0951	16.0883	21.6883	24.9575	-1.09226	3.24276e-18	down
ENSMUSG00000032186.8	Tmod2	150.423	0.338718	0.273187	0.319539	0.14036	0.148739	0.156499	-1.09413	3.26259e-05	down
ENSMUSG00000053038.6	Gm6180	180.808	7.98645	5.52115	4.63643	3.579	3.37875	1.50494	-1.0943	0.0111625	down
ENSMUSG00000031927.3	1700012B09Rik	86.239	1.87814	3.62041	2.15944	1.48545	0.917457	1.29815	-1.09512	0.0255198	down
ENSMUSG00000064360.1	mt-Nd3	6273.37	191.616	466.036	434.277	216.878	170.567	136.246	-1.09539	0.0393002	down
ENSMUSG00000025701.6	Alox5	6357.48	54.1307	39.3039	44.0659	17.9435	24.8601	23.695	-1.09588	3.45301e-24	down
ENSMUSG00000045252.9	Zfp574	583.276	3.22406	2.42862	2.94485	0.844717	1.28726	2.07978	-1.09642	3.48054e-05	down
ENSMUSG00000090683.1	Gm4169	128.744	1.99771	2.49036	2.30233	1.51804	0.914631	0.756157	-1.09712	0.01097	down
ENSMUSG00000020255.7	D10Wsu102e	1463.05	9.58224	7.57855	8.6144	3.64578	4.89846	3.85514	-1.09795	1.69414e-16	down
ENSMUSG00000020536.6	Llgl1	3071.87	17.3748	13.0281	14.4994	5.03651	7.82767	9.21536	-1.09849	1.02437e-12	down
ENSMUSG00000026127.7	Imp4	1053.34	11.5344	10.224	8.98551	4.11389	5.10766	5.95798	-1.10011	5.79844e-16	down
ENSMUSG00000038264.7	Sema7a	2238.17	15.1666	13.0266	13.7621	4.40971	6.64405	9.45	-1.10029	6.61515e-09	down
ENSMUSG00000010047.7	Hyal2	2264.42	28.8235	20.4423	24.9055	7.48461	10.4714	18.2127	-1.10146	2.77361e-06	down
ENSMUSG00000033287.8	Kctd17	948.113	20.5922	16.4867	16.8859	6.66141	8.11	11.4434	-1.10149	2.90915e-10	down
ENSMUSG00000013629.10	Cad	5386.46	18.7117	14.0771	15.6357	5.5159	6.45205	11.9714	-1.1017	2.01988e-07	down
ENSMUSG00000035203.8	Epn1	2781.65	26.3779	20.7003	21.0902	13.1423	11.2792	16.3036	-1.10355	4.68801e-11	down
ENSMUSG00000001403.7	Ube2c	2189.15	48.8739	43.7535	41.1147	13.4392	18.7015	14.0593	-1.10512	1.51093e-14	down
ENSMUSG00000036699.6	Zcchc12	75.9945	0.736574	0.550481	0.870569	0.411676	0.332852	0.245871	-1.10647	0.0174992	down
ENSMUSG00000052151.5	Ppap2c	1761.99	24.1416	21.5472	21.4249	8.41903	11.9558	11.6472	-1.1078	1.5523e-24	down
ENSMUSG00000029713.9	Gnb2	7642.2	110.93	84.0412	83.6726	29.116	47.8048	75.0202	-1.10813	0.00146255	down
ENSMUSG00000031639.5	Tlr3	972.192	4.47606	4.67081	4.78116	1.87698	2.3315	2.52395	-1.10933	4.64997e-17	down
ENSMUSG00000004263.9	Atn1	3424.25	16.8698	14.9438	16.9481	5.95046	6.14911	11.4263	-1.10963	6.7752e-08	down
ENSMUSG00000022560.8	Gpr172b	864.523	6.85693	6.10329	6.84376	2.08072	2.24871	5.28681	-1.11043	0.000173043	down
ENSMUSG00000029860.9	Zyx	26770.1	228.992	179.307	194.43	59.3141	89.3799	137.519	-1.11048	3.84314e-09	down
ENSMUSG00000040466.9	Blvrb	1349.6	33.0324	22.8647	26.7393	9.05853	11.0693	19.7363	-1.11081	1.2557e-06	down
ENSMUSG00000048200.5	Efcab4a	173.042	3.26743	2.34972	6.70938	0.851961	1.47009	2.57607	-1.11173	0.0017664	down
ENSMUSG00000070462.3	Mesdc1	940.08	5.91824	4.43562	4.82283	2.64304	2.38743	2.07018	-1.11249	6.91955e-09	down
ENSMUSG00000015092.3	Edf1	2818.86	98.5531	71.8895	70.8455	23.6325	26.7074	66.3786	-1.11345	0.0212617	down
ENSMUSG00000029552.12	Tes	2048.4	21.3112	14.9664	16.241	7.59525	8.04476	8.88811	-1.11394	2.36821e-17	down
ENSMUSG00000032714.6	Syde1	2201.97	16.1966	11.4789	13.9732	4.91285	6.84564	8.19029	-1.11419	1.06457e-13	down
ENSMUSG00000040312.8	Cchcr1	597.539	5.40455	4.78597	5.65962	2.23038	2.89765	3.03002	-1.11689	9.34009e-11	down
ENSMUSG00000028743.7	Akr7a5	767.192	15.2699	10.8934	11.2981	3.85226	6.73372	7.89016	-1.11725	2.37085e-07	down
ENSMUSG00000016252.7	Atp5e	3986.75	183.28	208.28	180.43	68.4363	73.242	121.996	-1.11738	1.35396e-09	down
ENSMUSG00000035413.8	Tmem98	2725.33	36.6667	31.6769	35.1463	13.0928	17.6041	18.7353	-1.11917	1.17613e-28	down
ENSMUSG00000024790.7	Sac3d1	413.518	7.36601	5.5047	5.86492	2.78132	2.5591	3.44845	-1.12085	2.72765e-08	down
ENSMUSG00000049401.9	Ogfr	4445.26	43.7286	37.2306	34.6908	15.888	22.8074	20.8494	-1.1226	1.57113e-22	down
ENSMUSG00000010048.5	Ifrd2	611.738	8.33837	5.26524	5.7128	2.84867	2.45228	3.71618	-1.12285	6.31681e-07	down
ENSMUSG00000002343.5	Armc6	444.713	5.6602	4.4952	3.81748	1.74065	1.81318	3.2431	-1.12481	1.65966e-05	down
ENSMUSG00000037364.7	Srrt	3295.29	25.8406	19.8187	22.1863	8.7112	11.4191	12.0093	-1.12499	5.28982e-28	down
ENSMUSG00000042751.8	Nmnat2	1682.59	6.99458	7.93314	8.04673	3.47398	4.13862	3.25406	-1.12673	5.05377e-13	down
ENSMUSG00000038146.7	Notch3	6219.27	16.0213	14.8166	17.1113	5.74563	6.24144	10.9069	-1.12696	2.17332e-09	down
ENSMUSG00000024981.4	Acsl5	1925.51	14.1865	11.8908	12.4313	5.2019	6.87598	5.86677	-1.12717	3.60129e-24	down
ENSMUSG00000031502.9	Col4a1	17726.6	62.7582	50.6236	53.4578	17.4278	26.8733	35.5932	-1.12736	6.54806e-12	down
ENSMUSG00000063838.6	Cdc42ep5	408.876	9.18799	7.54627	9.43052	2.39135	4.76095	5.60606	-1.1279	2.62036e-05	down
ENSMUSG00000024217.9	Snrpc	2034.61	50.2468	43.1365	45.94	20.5038	17.3835	20.6738	-1.12934	1.64726e-14	down
ENSMUSG00000034161.7	Scx	381.922	8.51701	7.29613	5.10789	3.11634	3.55595	3.10816	-1.12955	1.91911e-06	down
ENSMUSG00000055799.6	Tcf7l1	1728.61	12.1936	11.9112	12.4906	4.86623	6.01145	7.04534	-1.12995	5.99893e-20	down
ENSMUSG00000016344.8	Ppdpf	809.944	23.2588	19.8209	21.0599	10.5268	14.8992	12.2761	-1.13076	3.00495e-16	down
ENSMUSG00000006235.5	Epor	334.447	3.85108	3.60524	3.90224	0.887832	1.63334	2.95915	-1.13357	0.00124764	down
ENSMUSG00000090222.1	Gm16340	737.098	6.7153	7.31197	7.06956	2.99878	3.2599	3.68315	-1.13564	3.17423e-14	down
ENSMUSG00000030499.3	Kctd15	892.943	8.31528	7.09813	7.67337	2.57214	3.45292	4.82366	-1.13662	3.11521e-10	down
ENSMUSG00000019362.7	D8Ertd738e	2597.05	89.3801	71.6471	84.6351	32.1045	39.3331	43.9817	-1.13665	2.98488e-27	down
ENSMUSG00000074466.6	Gm15417	156.176	3.9262	3.6377	3.9198	2.00298	1.62713	1.82439	-1.13749	0.000211837	down
ENSMUSG00000009566.6	Fpgs	536.909	5.95791	4.26068	5.39017	1.69705	2.4878	2.97155	-1.13881	1.49521e-09	down
ENSMUSG00000062619.5	2310039H08Rik	133.915	4.63245	2.70904	3.49366	1.79691	1.58529	1.57211	-1.13948	0.000633132	down
ENSMUSG00000059195.8	Gm12715	22572	280.201	229.311	229.841	112.653	119.326	111.175	-1.13961	1.63241e-27	down
ENSMUSG00000037692.8	Ahdc1	2659.52	10.7872	8.84852	9.74814	4.92415	5.49502	7.9234	-1.14043	0.00703777	down
ENSMUSG00000046865.5	Fbl	4197.31	73.4581	78.2813	72.6104	29.5355	34.1176	42.0522	-1.14048	1.13016e-21	down
ENSMUSG00000049119.8	Fam110b	317.951	2.67452	2.04024	3.11755	1.02213	1.48163	1.18357	-1.14051	8.75679e-07	down
ENSMUSG00000034120.10	Srsf2	7034.37	91.1549	71.0373	75.3043	32.9181	40.8212	37.8085	-1.14126	3.96895e-35	down
ENSMUSG00000003038.9	Hmgn2	7331.33	138.831	121.075	122.385	56.2139	62.7019	56.5722	-1.14134	1.09737e-33	down
ENSMUSG00000029307.5	Dmp1	1472.36	11.3593	10.1547	11.6491	4.72938	4.90884	5.83462	-1.14234	1.65577e-20	down
ENSMUSG00000052364.2	B630019K06Rik	151.686	1.11387	1.24943	1.21236	0.562963	0.446966	0.647065	-1.14352	0.000176437	down
ENSMUSG00000047945.6	Marcksl1	7918.46	126.867	90.6284	91.6111	35.4632	54.3022	55.248	-1.14448	5.71457e-17	down
ENSMUSG00000041774.7	Ydjc	109.332	2.16784	0.814366	1.22994	0.409251	0.605118	0.624045	-1.1447	0.0061936	down
ENSMUSG00000086233.1	Gm11816	166.419	4.84551	5.62091	5.55333	1.95313	3.80528	1.82652	-1.14539	0.00121011	down
ENSMUSG00000019139.9	Isyna1	1423.75	19.5254	14.437	14.614	4.55611	8.25952	10.1568	-1.14684	7.21475e-08	down
ENSMUSG00000026043.11	Col3a1	39136.4	160.335	138.083	140.775	49.9367	70.3312	87.1085	-1.14702	3.41684e-19	down
ENSMUSG00000081075.2	Gm13160	107.034	1.8646	1.9467	2.15377	1.4078	0.821393	0.50984	-1.14772	0.0274379	down
ENSMUSG00000027959.8	Sass6	313.123	1.7013	1.45339	1.44865	0.696105	0.809918	0.620856	-1.14925	8.47657e-08	down
ENSMUSG00000062115.9	Rai1	2274.4	7.14436	6.19056	7.24452	1.92448	2.13137	5.45027	-1.15036	0.0207365	down
ENSMUSG00000028744.8	Pqlc2	423.086	5.13679	4.988	3.6714	1.56339	2.30615	2.44975	-1.15109	2.87651e-12	down
ENSMUSG00000071637.4	Cebpd	212.059	4.88782	3.6331	2.74777	1.93183	1.22827	1.93382	-1.15182	0.000661339	down
ENSMUSG00000008384.8	Sertad1	1551	34.0751	20.9797	24.5441	8.98406	11.9323	15.8746	-1.15263	1.10385e-09	down
ENSMUSG00000084129.1	Hmgb1-ps1	169.89	4.43187	6.12391	5.97191	4.22431	1.81548	1.29606	-1.15411	0.0277538	down
ENSMUSG00000020471.5	Pold2	1339.02	20.023	15.0473	16.1521	5.8929	7.17554	11.0586	-1.1543	2.67109e-09	down
ENSMUSG00000040945.6	Rcc2	8903.77	48.7832	44.4598	46.4094	14.3817	19.3225	33.3045	-1.15447	0.000441042	down
ENSMUSG00000048644.7	Ctxn1	815.384	13.8802	13.1881	14.4495	5.36076	7.95507	6.02782	-1.15571	2.57803e-13	down
ENSMUSG00000031875.6	Cmtm3	1802.17	25.165	22.6658	21.855	8.80354	12.2064	11.392	-1.15609	5.61566e-28	down
ENSMUSG00000050379.9	2024-09-06	556.17	3.50209	2.51654	2.94334	1.0944	1.45527	1.59926	-1.15623	9.87018e-13	down
ENSMUSG00000003824.6	Syce2	358	7.79068	5.88864	4.73687	3.37356	2.60599	2.53492	-1.15702	4.36649e-08	down
ENSMUSG00000029580.7	Actb	91371.8	1375.74	1163.34	1091.93	436.033	556.969	562.685	-1.15838	1.97572e-47	down
ENSMUSG00000020251.7	Glt8d2	160.393	1.77157	1.74016	1.48706	0.658863	0.728792	0.873558	-1.15847	1.17672e-05	down
ENSMUSG00000031548.7	Sfrp1	151.733	0.70694	0.717828	0.730882	0.29302	0.507775	0.204083	-1.15896	0.00276065	down
ENSMUSG00000066357.4	Wdr6	3051.7	16.9109	14.2469	15.2299	5.15725	7.85123	8.58953	-1.15943	3.46146e-19	down
ENSMUSG00000068267.3	Cenpb	3973.53	17.7715	15.9022	17.1804	6.78176	7.81172	8.91065	-1.1606	2.89413e-38	down
ENSMUSG00000079067.4	Hmgn2-ps1	927.517	17.8506	16.7209	15.5374	8.17814	8.64195	5.9865	-1.16312	6.38552e-09	down
ENSMUSG00000085183.1	Gm12603	93.6145	3.68338	3.44433	2.4707	1.07411	2.10724	1.33785	-1.16384	0.00367383	down
ENSMUSG00000003070.6	Efna2	163.816	1.92562	1.63331	1.25791	0.668024	0.669091	0.863046	-1.16403	6.45883e-05	down
ENSMUSG00000016494.3	Cd34	369.995	3.2102	3.12817	2.78076	1.3102	1.38923	1.54477	-1.16417	1.39101e-10	down
ENSMUSG00000043059.8	Zfp513	865.52	8.20675	7.53161	8.83385	2.52243	3.80341	5.16787	-1.16462	1.79739e-08	down
ENSMUSG00000081382.1	Rpl18-ps1	414.487	11.9944	19.2752	17.5116	8.69903	5.90794	7.69136	-1.16576	0.000107877	down
ENSMUSG00000026728.3	Vim	120885	1401.96	1034.87	1065.47	432.144	606.009	578.122	-1.1662	5.00054e-28	down
ENSMUSG00000038695.6	Josd2	1498.07	40.6497	34.3199	39.6488	13.6204	18.8589	26.537	-1.16694	4.57512e-09	down
ENSMUSG00000059921.9	Unc5c	424.125	0.989885	1.01633	1.08138	0.373424	0.398435	0.672998	-1.16854	2.59558e-09	down
ENSMUSG00000090113.1	Nhlrc4	371.439	5.28332	4.93305	5.29908	1.51913	2.38584	3.14043	-1.16873	9.64847e-08	down
ENSMUSG00000039043.5	2610034B18Rik	1030.93	9.48114	8.87929	9.94828	3.92496	4.90858	4.16818	-1.16999	1.01598e-18	down
ENSMUSG00000066407.2	Gm10263	111.375	11.1918	10.8482	11.0464	2.04413	8.46032	5.1876	-1.17078	0.0135954	down
ENSMUSG00000002984.10	Tomm40	2702.06	43.0307	32.1973	31.7684	9.23301	18.0036	22.3475	-1.17127	1.16794e-07	down
ENSMUSG00000061479.8	Snrpa	2329.44	45.3291	36.5265	38.887	17.2864	20.1779	21.5753	-1.17183	1.03755e-22	down
ENSMUSG00000050628.6	Fam100b	946.609	15.9017	13.7096	13.5528	5.40912	5.64965	7.56751	-1.17208	5.10052e-16	down
ENSMUSG00000037679.7	Inf2	8344.71	45.1349	32.344	36.9102	12.2718	14.6048	26.0182	-1.17226	0.000351702	down
ENSMUSG00000029430.7	Ran	19436.7	207.082	146.856	159.927	64.4439	88.8922	81.629	-1.17415	2.36587e-27	down
ENSMUSG00000064365.1	mt-Ts2	142.314	38.7041	62.9766	46.9979	26.1668	26.9562	14.733	-1.17455	0.00453096	down
ENSMUSG00000029482.3	Aacs	1138.05	8.95809	6.27422	7.0152	2.49095	2.89742	4.95022	-1.17576	1.00341e-07	down
ENSMUSG00000091207.1	Purb	420.932	6.77463	7.21109	9.35181	3.36912	2.40754	4.87506	-1.1762	5.88599e-05	down
ENSMUSG00000007837.4	Prrg2	473.504	8.32097	7.16729	6.38826	2.37197	3.58582	5.38431	-1.17815	2.61746e-05	down
ENSMUSG00000022216.10	Psme1	2730.23	56.716	52.2886	47.9821	20.2501	22.0552	29.0025	-1.17844	6.771e-21	down
ENSMUSG00000018654.10	Ikzf1	177.304	0.746084	1.20333	0.805969	0.273504	0.345941	0.572696	-1.17856	8.14467e-07	down
ENSMUSG00000028614.8	Tmem48	2528.52	12.4871	11.1217	11.5935	4.94324	6.08045	5.40475	-1.18007	1.21526e-38	down
ENSMUSG00000024955.7	Esrra	1451.65	16.2287	12.7637	14.0617	3.97708	4.43349	11.6691	-1.18104	0.0242099	down
ENSMUSG00000038181.9	Chpf2	1775.92	8.54794	6.71272	8.97557	2.57217	3.28939	4.25571	-1.18118	3.06997e-15	down
ENSMUSG00000086965.1	Gm16314	149.887	3.72447	2.747	4.41352	1.05436	1.96149	1.99546	-1.18276	0.000400166	down
ENSMUSG00000042857.2	Gm9776	135.876	0.977468	1.1382	0.72793	0.638699	0.285556	0.31594	-1.1829	0.0126991	down
ENSMUSG00000001053.9	N4bp3	587.125	6.22996	4.75719	4.90697	1.44656	1.88791	4.34037	-1.18293	0.000592236	down
ENSMUSG00000026012.2	Cd28	508.586	2.59563	2.36688	2.50054	1.27065	1.31465	1.08087	-1.18388	1.40712e-12	down
ENSMUSG00000026134.9	Prim2	542.745	6.19825	4.82536	6.34861	2.24514	3.26754	2.38492	-1.18394	7.53801e-10	down
ENSMUSG00000018821.3	Avpi1	585.526	13.9407	11.0695	10.4882	4.45242	4.27838	7.43204	-1.18401	1.84571e-07	down
ENSMUSG00000021175.8	Cdca7l	544.649	5.0622	3.77723	4.31922	1.73483	1.93986	2.27144	-1.18519	2.67676e-13	down
ENSMUSG00000053469.7	Tg	374.818	1.26825	1.32918	2.98508	0.377963	0.524409	0.773783	-1.18591	2.95395e-11	down
ENSMUSG00000064364.1	mt-Th	167.108	41.3824	62.6977	50.4099	27.8717	27.2031	14.4672	-1.18738	0.00291035	down
ENSMUSG00000054342.6	Kcnn4	221.788	2.62946	2.05006	2.44618	0.831321	1.09795	1.28974	-1.18796	4.64737e-07	down
ENSMUSG00000087213.1	2810408I11Rik	137.041	4.70629	4.85634	2.53534	1.03129	2.6439	1.92005	-1.18804	0.00497778	down
ENSMUSG00000055148.7	Klf2	147.63	1.86675	1.99664	1.14024	0.980026	0.322781	0.884271	-1.18833	0.0172082	down
ENSMUSG00000053137.5	Mapk11	283.926	3.13603	2.11559	2.11136	0.783205	1.32859	1.22699	-1.18885	1.64132e-06	down
ENSMUSG00000036904.5	Fzd8	182.726	1.52937	1.0494	0.880947	0.470025	0.4639	0.603881	-1.19059	6.10798e-05	down
ENSMUSG00000034422.8	Parp14	3650.77	10.1272	11.2754	9.70489	4.10296	5.11555	4.85273	-1.19076	9.58286e-25	down
ENSMUSG00000020935.2	Dcakd	5353.69	75.5442	59.2575	64.9635	19.5366	29.0447	49.1195	-1.19223	0.00262457	down
ENSMUSG00000029722.9	Agfg2	194.788	1.92847	1.08301	2.24466	0.61224	0.677956	0.617754	-1.19345	1.16019e-05	down
ENSMUSG00000020286.6	1700093K21Rik	54.4614	0.87085	0.975859	1.11958	0.305753	0.65694	0.422761	-1.19374	0.0182083	down
ENSMUSG00000021176.4	2610021K21Rik	85.7972	0.90034	0.944073	0.754023	0.391018	0.385504	0.377494	-1.19719	0.00100551	down
ENSMUSG00000026637.7	Traf5	668.645	9.1826	5.89492	6.34428	2.29975	3.18553	4.16192	-1.19752	2.28684e-08	down
ENSMUSG00000018677.3	Slc25a39	4138.73	64.8765	52.5328	53.449	19.3779	25.8216	36.608	-1.19791	1.51706e-08	down
ENSMUSG00000020205.6	Phlda1	6393.5	83.8205	60.9605	62.7621	31.214	29.1418	31.715	-1.19791	4.84709e-19	down
ENSMUSG00000026785.8	Pkn3	148.962	1.07033	0.909363	1.24235	0.395593	0.452448	0.5991	-1.1987	0.00143662	down
ENSMUSG00000072476.4	Gm9008	93.0024	0.850877	0.856909	0.819264	0.382744	0.331929	0.409277	-1.19886	0.000523049	down
ENSMUSG00000087396.1	4933407K13Rik	200.854	1.42635	1.15505	1.48145	0.246153	0.578709	0.500401	-1.20243	0.00122101	down
ENSMUSG00000024165.8	Hn1l	4237.89	33.207	28.0925	29.9639	11.6529	15.6331	13.6804	-1.20244	8.86082e-40	down
ENSMUSG00000024613.8	Tcof1	1494.07	8.01745	6.42264	6.91977	2.1965	3.4379	3.77172	-1.20264	1.24162e-15	down
ENSMUSG00000028911.9	Srsf4	2049.49	22.6264	17.9575	17.8603	6.61563	6.8022	12.9832	-1.20334	5.23999e-07	down
ENSMUSG00000031167.8	Rbm3	11235.9	208.795	196.352	194.225	81.7829	99.4074	87.7679	-1.20517	2.54217e-41	down
ENSMUSG00000008305.11	Tle1	1848.88	13.666	11.6294	11.9094	4.38742	5.6485	6.78443	-1.2053	1.34887e-26	down
ENSMUSG00000049932.2	H2afx	327.317	5.74926	4.12645	5.3852	2.07906	2.24271	2.4562	-1.20647	2.12691e-09	down
ENSMUSG00000064355.1	mt-Tk	66.8823	21.2774	26.4116	16.444	9.09402	10.1113	9.26859	-1.20728	0.00535873	down
ENSMUSG00000062510.6	Nsl1	230.936	1.87738	1.65379	1.68803	0.656593	0.89299	0.67561	-1.20741	1.9579e-07	down
ENSMUSG00000036733.9	Rbm42	1938.03	32.3072	21.678	21.7234	8.71683	8.98318	14.8362	-1.20749	1.83292e-10	down
ENSMUSG00000050974.3	Gm9847	102.487	3.40841	3.78714	3.53734	2.44426	0.920981	1.23721	-1.20816	0.0169413	down
ENSMUSG00000028693.8	Nasp	3358.5	36.4881	27.987	29.4356	12.727	15.4597	13.9563	-1.20859	4.0125e-33	down
ENSMUSG00000034855.7	Cxcl10	4257.53	69.5129	101.512	74.0678	30.6171	43.5013	36.5672	-1.20908	9.74634e-12	down
ENSMUSG00000003423.8	Pih1d1	653.709	14.7651	13.7471	12.0581	5.11415	6.06225	7.38439	-1.20954	7.41061e-13	down
ENSMUSG00000017897.11	Eya2	340.111	3.83377	2.62073	2.79301	0.78765	1.4669	2.06503	-1.20983	6.0861e-05	down
ENSMUSG00000002804.3	Nudt14	1652.3	50.4599	42.184	39.3351	12.2456	17.054	30.5001	-1.21062	5.98943e-07	down
ENSMUSG00000034209.3	Rasl10a	61.1883	1.0496	0.817387	1.63215	0.446859	0.592739	0.537474	-1.21084	0.0104543	down
ENSMUSG00000053801.9	Grwd1	1690.55	23.2755	17.7556	16.6266	4.61139	7.26699	13.8167	-1.21114	0.00937552	down
ENSMUSG00000038539.8	Atf5	1977.8	28.5029	20.865	20.9045	9.97322	11.1653	10.3621	-1.21227	6.33769e-19	down
ENSMUSG00000048878.5	Hexim1	3239.39	23.3873	17.5348	19.5329	6.29767	7.37782	13.4842	-1.21316	1.41533e-08	down
ENSMUSG00000028068.8	Iqgap3	1076.49	4.34196	3.88223	3.78078	1.2912	2.04162	2.05414	-1.21564	1.02566e-16	down
ENSMUSG00000034947.7	Tmem106a	367.982	4.30456	4.30953	4.24324	1.26285	1.61958	2.09038	-1.21694	1.25014e-09	down
ENSMUSG00000014294.3	Ndufa2	3431.71	131.9	141.483	135.821	36.2805	53.818	95.9203	-1.2183	0.00184178	down
ENSMUSG00000085893.1	Gm12091	506.287	15.1636	12.2378	11.2999	7.05533	4.25364	5.33123	-1.21906	7.32056e-06	down
ENSMUSG00000029516.11	Cit	427.141	1.62668	1.24127	1.1575	0.444189	0.560528	0.457789	-1.22029	9.48219e-12	down
ENSMUSG00000011589.8	Fsd1	283.243	3.60726	3.27816	3.36476	0.863122	1.745	2.02326	-1.22193	1.24055e-05	down
ENSMUSG00000023938.7	Aars2	363.044	3.14404	1.85438	1.93542	0.74495	1.16145	1.15003	-1.22212	7.11516e-07	down
ENSMUSG00000025324.6	Atp10a	130.33	0.639223	0.483915	0.393941	0.175699	0.283115	0.210615	-1.22259	0.000194526	down
ENSMUSG00000034889.7	2510012J08Rik	1271.32	12.3475	8.25065	9.16231	2.74021	3.38921	7.17845	-1.22318	1.47249e-05	down
ENSMUSG00000026238.8	Ptma	38599.4	697.807	678.21	672.843	297.685	319.285	283.321	-1.22324	2.12967e-30	down
ENSMUSG00000051517.8	E130306D19Rik	164.909	1.97549	2.23572	1.83128	0.681496	1.04856	1.23573	-1.22388	0.000115869	down
ENSMUSG00000025153.8	Fasn	5656.08	13.9043	11.1988	12.7176	3.41962	4.59988	8.94551	-1.22397	0.0027751	down
ENSMUSG00000037605.9	Lphn3	626.007	3.25901	3.23798	3.8772	0.853113	1.51504	1.59424	-1.22409	4.8623e-13	down
ENSMUSG00000025758.5	Plk4	1110.8	6.65746	7.0473	6.61985	2.78116	3.68411	2.73579	-1.22501	5.47807e-12	down
ENSMUSG00000018923.7	Med11	459.764	11.9837	10.4235	11.1831	4.45439	3.12847	7.06271	-1.22512	1.24515e-05	down
ENSMUSG00000029570.1	Lfng	684.995	7.64446	5.45516	6.02271	2.31083	2.17566	3.92369	-1.22553	1.2129e-07	down
ENSMUSG00000033020.6	Polr2f	1225.27	51.8426	47.7713	43.5115	15.8836	18.8858	28.7913	-1.22756	3.19971e-11	down
ENSMUSG00000034786.10	Gpsm3	184.019	3.73297	2.38946	2.80862	0.686831	1.20109	2.09672	-1.22804	0.00103082	down
ENSMUSG00000022346.8	Myc	1293.69	15.4701	13.5656	12.6984	4.72907	6.64279	7.80871	-1.22848	1.97293e-18	down
ENSMUSG00000003868.6	Ruvbl2	2967.65	39.0282	30.9457	30.6777	9.02328	13.4107	23.4205	-1.22853	1.14559e-07	down
ENSMUSG00000074405.4	Zfp865	428.782	2.95968	2.16915	2.2233	0.813519	0.845602	1.45027	-1.22872	1.82279e-06	down
ENSMUSG00000020440.7	Arf5	2405.72	55.7628	39.568	42.1691	17.4769	19.1068	23.6152	-1.22953	1.01692e-19	down
ENSMUSG00000044328.7	Trp53i13	380.51	7.47891	6.85675	5.6318	1.66578	3.27929	5.16652	-1.22981	0.00134356	down
ENSMUSG00000063856.5	Gpx1	6787.61	190.608	157.219	161.718	48.1175	80.1395	99.4074	-1.22995	2.83909e-13	down
ENSMUSG00000031328.9	Flna	39696.9	111.265	96.3445	112.067	38.7958	50.7802	52.899	-1.23039	8.66989e-49	down
ENSMUSG00000052485.7	Tmem171	61.0512	1.07789	1.21226	1.00687	0.373752	0.430161	0.666568	-1.23304	0.00559496	down
ENSMUSG00000031848.8	Lsm4	880.786	23.3578	19.4094	18.7987	7.85159	7.9079	11.3684	-1.23453	2.91785e-13	down
ENSMUSG00000060288.7	Ppih	863.764	19.3199	17.8184	22.0311	9.27245	8.93167	7.80294	-1.23459	2.34416e-14	down
ENSMUSG00000022351.8	Sqle	1666.88	15.504	10.6739	12.3239	4.89294	5.74862	5.91462	-1.23475	1.71847e-21	down
ENSMUSG00000062248.5	Cks2	1653.6	44.0385	53.0055	53.7559	18.3476	24.5901	23.9344	-1.23506	1.77735e-17	down
ENSMUSG00000034173.7	2410018M08Rik	559.392	5.28761	4.67911	4.39524	6.27811	2.08374	2.30009	-1.23808	4.17288e-16	down
ENSMUSG00000063511.7	Snrnp70	7056.34	94.1046	89.2318	93.9532	39.9026	36.6756	53.6615	-1.23923	3.66162e-16	down
ENSMUSG00000002660.7	Clpp	1361.21	27.6755	21.9552	22.3048	7.2467	8.08384	16.4037	-1.2407	5.91423e-07	down
ENSMUSG00000038406.8	Scaf1	4030.66	25.0274	19.5201	21.5077	9.48175	9.5214	17.8711	-1.24112	0.0125062	down
ENSMUSG00000029538.7	Srsf9	1429.61	29.3266	25.7329	27.4873	18.7787	12.4235	16.4746	-1.24116	2.32598e-15	down
ENSMUSG00000015217.5	Hmgb3	1204.36	16.3797	15.5617	16.3218	6.82322	8.47314	6.47176	-1.24205	6.90152e-24	down
ENSMUSG00000028850.2	Gpatch3	253.556	3.25297	2.69929	2.32708	0.973352	1.53383	1.18983	-1.24439	4.79861e-07	down
ENSMUSG00000027230.9	Creb3l1	2314.06	20.3405	17.7602	18.5253	5.55539	8.04921	11.3987	-1.24457	4.17311e-12	down
ENSMUSG00000047583.3	Tyw3	148.946	0.849811	0.644731	0.887678	0.382079	0.187126	0.428185	-1.24536	0.00150432	down
ENSMUSG00000050428.6	Fbxo46	367.157	3.43254	2.27516	2.24277	0.762131	1.17834	1.53453	-1.24541	1.68789e-06	down
ENSMUSG00000040940.11	Arhgef1	2006.87	15.9344	10.9717	14.0424	3.59993	4.3916	9.85889	-1.24603	0.00346575	down
ENSMUSG00000047810.7	Ccdc88b	79.5726	0.308448	0.3625	0.335561	0.191307	0.071051	0.160989	-1.24683	0.0148232	down
ENSMUSG00000006728.6	Cdk4	14285.1	178.364	134.047	149.791	57.7396	83.4565	71.8787	-1.24709	5.23841e-35	down
ENSMUSG00000037373.8	Ctbp1	4732.84	49.7734	41.3753	42.8228	12.7315	19.4359	26.9144	-1.24764	1.83879e-12	down
ENSMUSG00000039759.4	Thap3	828.662	16.1225	16.6571	15.3813	4.30746	4.74503	12.9292	-1.24908	0.0225283	down
ENSMUSG00000019992.6	Fam54a	270.485	2.63513	2.93135	1.91335	1.19394	1.18541	0.952274	-1.24949	1.30895e-05	down
ENSMUSG00000082280.1	Gm7901	119.623	2.11147	1.37468	1.30535	1.02429	0.378844	0.559892	-1.25153	0.0118902	down
ENSMUSG00000003345.8	Csnk1g2	4925.83	52.6615	38.516	40.1126	9.60277	14.2733	35.1428	-1.2521	0.0354779	down
ENSMUSG00000066530.3	Hmg1l1	144.248	2.2151	3.05274	1.83308	1.37642	0.774488	0.839311	-1.25267	0.00321368	down
ENSMUSG00000070327.6	Rnf213	22969.2	27.4472	30.1528	30.8321	11.2862	13.148	13.6906	-1.25284	1.18765e-36	down
ENSMUSG00000034906.7	Ncaph	1729.68	15.4472	12.31	14.3253	5.28159	7.05016	5.92062	-1.2557	1.78631e-26	down
ENSMUSG00000006800.7	Sulf2	4352.57	27.1542	21.7636	26.5963	12.5193	14.8968	16.1927	-1.25591	2.66017e-43	down
ENSMUSG00000062825.8	Actg1	87200.2	1181.42	841.482	968.668	328.548	476.765	481.422	-1.25605	8.32035e-32	down
ENSMUSG00000025466.11	1810014F10Rik	134.46	3.57693	3.88252	3.99143	1.58927	1.2854	2.13118	-1.25625	0.00106453	down
ENSMUSG00000046574.7	Prr12	1837.42	6.42421	4.98139	5.68772	1.77299	1.87165	3.79869	-1.25673	1.00676e-07	down
ENSMUSG00000028896.7	Rcc1	1464.58	15.9638	13.2325	13.4119	5.41469	6.24301	7.2388	-1.25719	2.60896e-25	down
ENSMUSG00000059256.6	Gzmd	2150.02	63.2094	34.7739	45.6927	18.31	24.936	18.1206	-1.25723	5.86824e-11	down
ENSMUSG00000047669.7	Msl3l2	138.295	1.56048	1.22812	1.34072	0.625092	0.491959	0.62526	-1.25748	3.4562e-05	down
ENSMUSG00000058709.5	Egln2	1424.59	17.6844	13.0921	14.9029	4.4671	7.29849	11.0589	-1.25807	1.79994e-08	down
ENSMUSG00000031787.7	Katnb1	1136.65	7.67328	6.50792	7.02362	2.01355	2.83832	4.42769	-1.25845	3.87621e-09	down
ENSMUSG00000033819.9	Ppp1r16a	972.737	13.645	7.58509	8.49917	3.53733	5.76107	7.16241	-1.25932	1.87529e-05	down
ENSMUSG00000038507.6	Parp12	4838.18	31.7329	34.3468	31.5797	12.4157	16.4271	13.9464	-1.26006	3.21288e-28	down
ENSMUSG00000040212.5	Emp3	4462.72	115.996	128.827	125.512	43.3886	59.1698	58.5847	-1.26023	3.42177e-29	down
ENSMUSG00000004099.8	Dnmt1	4322.94	19.3392	15.5328	17.6866	6.01992	7.45582	9.23655	-1.2613	7.44283e-27	down
ENSMUSG00000070526.2	Peg12	461.331	4.4405	3.48902	3.27184	1.47618	1.55603	1.74216	-1.26231	1.17809e-12	down
ENSMUSG00000020877.5	Scrn2	410.03	6.2751	6.38006	5.67112	1.97119	2.26716	4.98316	-1.26283	0.000484956	down
ENSMUSG00000031262.6	Cenpi	547.786	4.05578	3.63636	3.55285	1.44789	1.87011	1.49394	-1.26399	9.12767e-16	down
ENSMUSG00000083382.1	Gm6433	384.529	8.05894	10.346	9.41791	5.99018	2.77485	2.75804	-1.26425	0.0011021	down
ENSMUSG00000062382.7	Gm10116	2503.09	72.4807	51.3803	50.6097	36.4541	14.1053	20.7039	-1.26538	0.0290431	down
ENSMUSG00000061724.4	Gm2423	1070.88	38.2255	25.322	29.7632	14.2121	12.2455	12.7575	-1.26552	1.04169e-11	down
ENSMUSG00000019689.4	1110001J03Rik	110.484	3.35426	5.21795	5.74575	2.01998	1.39349	2.7533	-1.26649	0.00327004	down
ENSMUSG00000091321.1	Gm17480	140.033	1.15692	1.78558	1.71053	0.294491	0.458712	1.32005	-1.26725	0.0176849	down
ENSMUSG00000056201.6	Cfl1	40377.3	883.327	678.993	687.127	253.881	342.582	370.917	-1.26745	1.14672e-33	down
ENSMUSG00000002227.8	Mov10	3540.55	22.7359	21.302	20.5733	5.96573	9.89763	12.8379	-1.26791	2.57347e-13	down
ENSMUSG00000063236.5	1110038F14Rik	1132.66	25.9354	23.4222	22.3739	6.84326	8.53718	15.8181	-1.26802	1.42373e-07	down
ENSMUSG00000063320.3	1190007I07Rik	155.047	5.18302	3.95822	4.15965	1.59172	1.70253	2.37135	-1.26903	6.26388e-06	down
ENSMUSG00000034206.7	Polq	244.515	0.607651	0.467736	0.751906	0.199402	0.281182	0.307218	-1.26941	1.6172e-06	down
ENSMUSG00000027551.8	Zfp64	875.067	8.4859	6.69206	7.78193	2.40333	2.55998	4.87687	-1.27105	1.73115e-07	down
ENSMUSG00000032593.5	Amigo3	90.7041	0.864276	0.583411	0.834256	0.257198	0.37834	0.340369	-1.27131	0.000357176	down
ENSMUSG00000025409.8	Mbd6	801.625	5.74371	3.71227	4.55429	1.21714	1.57894	3.05166	-1.27306	1.11252e-05	down
ENSMUSG00000049482.9	Ctu2	654.224	5.6304	4.2392	3.86709	1.49743	2.97696	3.33422	-1.27312	1.23766e-08	down
ENSMUSG00000036882.5	Arhgap33	87.4935	0.47507	0.407106	0.402642	0.119929	0.134282	0.297641	-1.27529	0.00417058	down
ENSMUSG00000020973.6	1110034A24Rik	508.622	3.54134	3.36524	2.90561	1.03499	1.75242	1.35893	-1.27572	2.58833e-11	down
ENSMUSG00000025289.9	Prdx4	1963.13	48.8538	37.8918	40.6181	16.0054	19.7255	18.3072	-1.27618	6.51332e-33	down
ENSMUSG00000035274.7	Tpbg	1844.52	12.454	10.1586	10.6993	4.06523	5.3415	4.66781	-1.27631	2.08362e-30	down
ENSMUSG00000008036.9	Ap2s1	2233.04	66.5767	50.7557	54.8809	15.1426	23.1094	35.7494	-1.27681	2.75292e-09	down
ENSMUSG00000039483.4	Asb6	1215.53	8.46125	6.7722	7.41504	1.99976	3.03105	6.1993	-1.27717	0.0190272	down
ENSMUSG00000044367.6	Slc16a13	777.43	7.63441	6.25382	5.97889	2.46426	2.53062	3.38313	-1.27855	1.97724e-15	down
ENSMUSG00000024947.10	Men1	1483.78	10.8805	11.42	11.2983	3.31976	3.90602	6.50174	-1.27859	1.14937e-10	down
ENSMUSG00000006218.4	Fam131c	56.9439	0.961512	0.905748	0.661826	0.225705	0.375832	0.477405	-1.27907	0.00666836	down
ENSMUSG00000047423.8	AI837181	1809.96	28.2446	23.4413	24.7773	7.36646	9.26511	16.1551	-1.28003	2.29619e-09	down
ENSMUSG00000022332.7	Khdrbs3	577.81	8.1514	6.14038	5.44273	2.26588	2.87548	3.21255	-1.2808	2.46427e-12	down
ENSMUSG00000057706.6	Mex3b	1979.84	13.6433	11.1927	12.5316	3.79397	5.3293	6.8983	-1.2808	2.46683e-16	down
ENSMUSG00000003346.7	Fam108a	1134.23	20.7571	14.4037	14.5214	3.81771	6.24167	11.3955	-1.28176	9.45937e-06	down
ENSMUSG00000070699.3	Sars2	127.447	1.37338	1.70208	1.28562	0.272375	0.597645	1.03295	-1.28465	0.00506355	down
ENSMUSG00000035842.8	Ddx11	581.091	3.33702	2.74912	2.91561	0.953698	1.52228	1.3547	-1.28549	4.36777e-15	down
ENSMUSG00000006589.7	Aprt	5721.39	148.787	134.809	140.36	26.6106	51.9752	106.833	-1.2856	0.0209086	down
ENSMUSG00000074358.3	Ccdc61	333.035	4.92441	3.34603	2.99655	1.58413	1.58654	2.63262	-1.2872	8.85432e-07	down
ENSMUSG00000025494.7	Sigirr	149.653	2.002	1.15674	1.70518	0.529534	0.682861	0.822404	-1.28823	3.35708e-05	down
ENSMUSG00000071073.4	Gm88	151.326	2.2614	2.54758	2.17859	0.511634	0.654133	1.85618	-1.28862	0.00619337	down
ENSMUSG00000031530.6	Dusp4	3079.18	27.4796	21.5733	23.3307	8.83417	9.12382	12.5455	-1.28877	7.25289e-22	down
ENSMUSG00000084279.1	Gm13232	65.1391	1.65546	2.19924	2.66108	1.00721	0.960504	0.787067	-1.29049	0.00488012	down
ENSMUSG00000089832.2	Shkbp1	886.94	10.8636	8.29383	7.81047	3.28855	3.95926	4.68905	-1.29336	7.32767e-14	down
ENSMUSG00000031887.6	Tradd	330.869	4.58582	4.57895	4.52508	2.8079	1.64095	2.98792	-1.29925	1.63856e-06	down
ENSMUSG00000030796.8	Tead2	4475	34.4404	39.2867	32.4561	10.8565	15.1197	19.5343	-1.30052	1.54015e-41	down
ENSMUSG00000041354.9	Rgl2	938.652	8.19392	5.23525	8.4093	2.81487	3.03414	4.57383	-1.30122	9.51233e-11	down
ENSMUSG00000026580.9	Selp	1789.23	13.4545	9.85614	11.532	4.11739	4.73339	5.50947	-1.30267	4.22637e-27	down
ENSMUSG00000028212.10	Ccne2	867.964	6.82725	6.30686	6.0489	2.36569	3.27501	2.35475	-1.303	7.89344e-16	down
ENSMUSG00000062588.3	Gm6104	301.852	4.27388	4.57605	4.3092	1.92099	1.98896	1.57036	-1.30371	2.1838e-08	down
ENSMUSG00000054196.5	Cthrc1	3269.47	68.8261	58.8576	58.7317	22.7528	29.757	25.738	-1.30407	7.46328e-37	down
ENSMUSG00000024121.7	Atp6v0c	8671.07	164.153	146.212	154.866	29.1404	36.3418	119.192	-1.30411	0.0213852	down
ENSMUSG00000049916.9	2610318N02Rik	148.209	3.26189	2.28257	2.0343	0.773665	1.12001	1.25456	-1.30412	2.09487e-05	down
ENSMUSG00000064326.6	Siva1	1053.83	36.2039	26.3455	25.3159	9.13528	7.32024	20.1403	-1.30463	2.38865e-05	down
ENSMUSG00000027533.9	Fabp5	1187.82	27.2485	24.9168	22.9436	10.0507	11.0436	9.84354	-1.30507	6.36806e-24	down
ENSMUSG00000037060.2	Prkcdbp	303.438	7.47691	5.27921	6.22447	2.17839	2.10298	3.58415	-1.30802	4.60765e-07	down
ENSMUSG00000021115.8	Vrk1	944.933	6.70969	4.73736	5.12821	1.88089	2.47188	2.52202	-1.3082	2.71786e-19	down
ENSMUSG00000001056.3	Nhp2	1815.11	43.7742	32.1482	37.6734	13.3326	17.6732	16.665	-1.30863	2.97961e-28	down
ENSMUSG00000078762.3	Haus5	511.188	6.55037	3.74535	5.14573	1.53624	2.41651	2.74566	-1.31023	4.63971e-08	down
ENSMUSG00000029730.10	Mcm7	4522.69	39.3303	34.8049	36.4034	13.4383	20.0531	18.5859	-1.31068	2.17685e-46	down
ENSMUSG00000031143.4	Ccdc22	1307.32	14.9751	10.2382	10.8481	3.05875	5.73602	6.40825	-1.31082	5.79036e-10	down
ENSMUSG00000072789.3	Gm10420	787.824	17.0667	19.6293	17.8074	8.29807	7.43902	6.80573	-1.31082	7.87628e-11	down
ENSMUSG00000069540.4	Gm4925	70.5424	0.731409	0.938946	1.33155	0.352391	0.508416	0.396599	-1.31138	0.00375037	down
ENSMUSG00000041617.3	Ccdc74a	94.2102	1.62273	1.41806	1.68712	0.531453	0.585377	0.854861	-1.31177	0.000181419	down
ENSMUSG00000060601.6	Nr1h2	1260.96	16.0156	14.1771	16.5003	5.7804	5.52959	10.3556	-1.31278	1.29022e-07	down
ENSMUSG00000024208.9	2900010M23Rik	2072.98	75.8554	96.9088	92.8059	21.057	25.548	66.759	-1.31342	0.0147622	down
ENSMUSG00000081671.1	Gm13167	134.528	4.64119	5.4133	4.818	2.93306	1.62405	1.42003	-1.31472	0.00234236	down
ENSMUSG00000035890.7	Rnf126	866.498	14.9606	10.0555	10.0206	2.82406	3.34503	8.55774	-1.31564	9.60792e-05	down
ENSMUSG00000026779.6	Mastl	923.629	3.77982	3.74833	3.71272	1.30738	1.80415	1.38989	-1.31626	2.50148e-18	down
ENSMUSG00000022385.9	Gtse1	3086.57	29.8976	21.398	22.5249	7.74614	9.52661	13.411	-1.31642	7.62548e-16	down
ENSMUSG00000024579.2	Pcyox1l	528.304	7.46585	4.51981	5.52822	1.99252	1.72216	3.68173	-1.31676	2.1793e-06	down
ENSMUSG00000038602.7	Slc35f1	261.12	1.07475	1.22815	1.09081	0.399403	0.469827	0.545279	-1.31688	2.5717e-09	down
ENSMUSG00000045799.4	Gm9800	1452.05	85.3457	62.8768	36.3135	35.6531	18.4971	18.6039	-1.31946	0.0279553	down
ENSMUSG00000025135.6	Anapc11	1515.85	27.6717	25.8917	24.438	5.39696	9.16219	14.5024	-1.32265	6.05369e-07	down
ENSMUSG00000091971.1	Hspa1a	252.832	2.42117	1.61926	1.58736	0.649505	0.750831	0.892413	-1.32267	5.6505e-08	down
ENSMUSG00000034930.9	Rtkn	1644.08	14.224	12.8474	14.7046	3.67094	4.72849	9.41478	-1.32328	9.72237e-09	down
ENSMUSG00000027932.8	Slc27a3	879.707	11.0661	6.65561	8.16031	2.86754	3.47324	5.54647	-1.32361	1.77636e-10	down
ENSMUSG00000085399.1	9130206I24Rik	82.2119	1.4737	0.357519	0.944517	0.299524	0.213802	0.308738	-1.32405	0.00277728	down
ENSMUSG00000035365.9	4930547N16Rik	325.387	2.2952	1.67396	1.96266	0.852519	0.944132	0.640907	-1.32415	4.02231e-08	down
ENSMUSG00000027203.9	Dut	1202.21	16.6212	11.8389	11.7164	5.9997	5.55253	4.65116	-1.32961	6.86238e-12	down
ENSMUSG00000048481.9	Mypop	196.728	2.59129	1.72568	1.5842	0.571009	0.69838	1.14637	-1.33147	4.14711e-05	down
ENSMUSG00000035246.10	Pcyt1b	92.0758	0.4589	0.36574	0.392024	0.165685	0.161724	0.163816	-1.33256	8.60556e-05	down
ENSMUSG00000031629.7	Mlf1ip	138.038	1.59249	1.16013	1.0585	0.610035	0.682803	0.570439	-1.33312	0.000144533	down
ENSMUSG00000069367.2	Rps2-ps10	2235.94	72.464	66.6294	65.503	19.6907	31.4574	33.7081	-1.33392	2.50842e-21	down
ENSMUSG00000053647.4	Gpr30	430.005	3.81396	3.51095	3.69701	1.03662	1.5191	1.98216	-1.33462	3.02318e-10	down
ENSMUSG00000036766.6	Dner	182.715	1.15051	0.913373	1.19765	0.462418	0.296117	0.557467	-1.33494	4.74998e-05	down
ENSMUSG00000079165.2	Sap25	188.438	4.51794	3.25847	3.70392	0.805926	1.08574	2.89038	-1.33518	0.00240634	down
ENSMUSG00000021391.8	Cenpp	224.367	4.65419	4.56914	3.91258	1.01653	1.75531	2.67556	-1.33589	3.85617e-05	down
ENSMUSG00000022360.6	Atad2	2653.14	11.1192	9.37928	9.81025	3.56467	4.47461	4.33989	-1.33688	1.45304e-54	down
ENSMUSG00000003190.5	Bcl2l12	535.853	13.7929	9.35165	9.90751	2.11339	3.48014	7.67618	-1.33952	0.00013479	down
ENSMUSG00000026039.8	Sgol2	1191.5	5.41842	5.16802	5.03717	1.7613	2.50495	2.13851	-1.33974	2.42697e-27	down
ENSMUSG00000056758.8	Hmga2	9711.7	57.847	53.683	58.2146	20.8298	25.1363	23.4222	-1.33999	4.65982e-63	down
ENSMUSG00000030533.9	Unc45a	2439.1	20.6642	15.21	18.1242	5.38915	7.16568	9.99854	-1.34088	1.00674e-11	down
ENSMUSG00000026274.5	Pask	511.156	2.73881	2.17898	2.15658	1.02737	1.263	0.969663	-1.34152	4.42553e-17	down
ENSMUSG00000015335.10	Zdhhc12	562.57	11.8928	9.8469	9.46292	3.26709	2.23396	7.0563	-1.34515	3.50571e-05	down
ENSMUSG00000021714.7	Cenpk	337.385	5.72886	5.82907	5.69371	2.02362	3.07443	1.83311	-1.34623	3.25062e-08	down
ENSMUSG00000053398.5	Phgdh	10936.2	150.415	110.103	117.423	36.6894	55.4741	62.2014	-1.34787	3.97396e-23	down
ENSMUSG00000083716.2	Gm13436	366.278	14.7881	13.3422	12.5563	5.44319	3.9486	6.56837	-1.34823	1.01378e-07	down
ENSMUSG00000027078.7	Ube2l6	3625.88	56.4068	54.3554	45.2476	18.3362	24.1285	24.276	-1.3487	1.44285e-30	down
ENSMUSG00000020766.4	Galk1	1437.7	24.3004	22.6429	19.5225	5.31766	7.29424	14.8674	-1.3491	9.9629e-07	down
ENSMUSG00000022978.10	2610039C10Rik	413.262	7.93118	5.85896	6.10582	2.46602	2.35953	2.44573	-1.35026	3.60838e-12	down
ENSMUSG00000035027.10	Map2k2	4450.93	72.5818	46.4826	43.8805	12.0301	16.05	31.5006	-1.35261	0.00419796	down
ENSMUSG00000024873.6	Cnih2	577.759	12.2301	8.36838	9.94806	2.98648	4.4518	4.94803	-1.35317	8.09128e-13	down
ENSMUSG00000050587.8	Lrrc4c	206.357	1.45267	1.32301	1.04958	0.445574	0.591937	0.508704	-1.355	3.18166e-08	down
ENSMUSG00000066607.3	6030419C18Rik	222.553	7.08624	5.20397	4.28343	1.07488	1.20395	4.52156	-1.35677	0.00707976	down
ENSMUSG00000072772.3	Grcc10	1430.29	39.8634	29.5118	34.445	14.9035	15.0388	15.8818	-1.3577	6.9127e-15	down
ENSMUSG00000033033.4	Calhm2	252.598	1.76459	2.4373	2.39051	0.703957	0.372044	1.37986	-1.35785	0.000566821	down
ENSMUSG00000032400.9	Zwilch	1197.06	10.5746	8.84309	9.29305	3.78085	4.02563	3.93122	-1.36563	5.42869e-28	down
ENSMUSG00000056665.1	4930572J05Rik	205.773	2.86845	3.1784	2.92241	0.54036	0.725517	2.44742	-1.36634	0.00586433	down
ENSMUSG00000031819.6	Cox4nb	836.878	4.52435	3.29205	3.30609	1.15459	1.60845	1.68809	-1.36701	5.66315e-18	down
ENSMUSG00000080902.1	Gm11226	900.707	30.7583	23.0054	26.0887	9.988	11.1236	10.5754	-1.3674	6.41414e-23	down
ENSMUSG00000021263.4	Degs2	191.401	1.06373	1.41791	1.39945	0.598269	0.346409	0.590396	-1.36776	9.20112e-05	down
ENSMUSG00000022561.6	Gpaa1	1462.84	17.2903	15.3571	15.4002	4.21763	5.78657	10.9611	-1.36901	0.00440699	down
ENSMUSG00000059208.7	Hnrnpm	9336.3	91.835	77.9769	76.1218	29.8469	33.2661	32.9269	-1.36929	2.4722e-56	down
ENSMUSG00000050708.8	Ftl1	119251	2766.02	2592.55	2722.68	792.709	1039.96	1435.63	-1.36991	3.50987e-22	down
ENSMUSG00000039001.6	Rps21	8813.3	379.996	536.756	474.036	122.014	135.071	304.49	-1.37051	0.00276041	down
ENSMUSG00000053175.9	Bcl3	666.378	10.8568	7.6476	7.5644	5.3994	3.37762	5.25198	-1.37149	7.04674e-11	down
ENSMUSG00000039814.9	Xkr5	295.712	1.79523	2.05739	2.25262	0.533191	0.754192	0.688477	-1.37238	8.60405e-13	down
ENSMUSG00000036622.8	Atp13a2	1064.12	7.18352	4.74003	5.90183	1.7432	1.70924	3.88048	-1.3726	1.59004e-06	down
ENSMUSG00000021594.9	Srd5a1	107.997	0.790213	0.994059	0.883712	0.155837	0.625034	0.32536	-1.37318	0.00454723	down
ENSMUSG00000048216.7	Gpr85	146.131	1.27239	1.39758	1.09462	0.345544	0.618702	0.447002	-1.3737	8.35978e-07	down
ENSMUSG00000012017.3	Scarf2	580.105	4.36712	3.29014	3.85334	1.21489	1.41332	1.95867	-1.37391	1.86649e-13	down
ENSMUSG00000024851.7	Pitpnm1	3187.75	19.8218	14.2966	16.0648	4.09652	6.55157	9.99061	-1.37655	0.000497093	down
ENSMUSG00000035172.9	Plekhh3	292.532	2.78111	1.96652	1.6269	0.547622	0.64892	1.41181	-1.37678	0.000190462	down
ENSMUSG00000002297.9	Dbf4	1538.03	15.7638	13.363	13.8149	4.89713	6.71897	5.67357	-1.37686	1.37451e-33	down
ENSMUSG00000046561.7	Arsj	66.3239	0.515495	0.383057	0.272843	0.158411	0.157208	0.131677	-1.37835	0.00220713	down
ENSMUSG00000071847.5	Apcdd1	338.007	2.75342	2.40778	2.72631	0.889905	1.03548	1.20085	-1.37961	5.25753e-14	down
ENSMUSG00000041697.8	Cox6a1	3209.51	134.427	115.371	117.777	43.8741	39.49	58.3013	-1.38109	1.96579e-21	down
ENSMUSG00000036377.10	C530008M17Rik	194.027	0.645976	0.557629	0.891466	0.383682	0.397498	0.178802	-1.38136	1.6559e-05	down
ENSMUSG00000075043.3	Tmem223	1023.25	33.4463	27.9827	28.2171	8.48267	10.5657	16.7662	-1.3814	8.42055e-12	down
ENSMUSG00000015461.8	Atf6b	1522.22	14.3884	12.7538	11.9897	3.40455	4.38574	8.02551	-1.38155	9.96237e-09	down
ENSMUSG00000032415.8	Ube2cbp	114.383	1.18035	1.46268	1.32558	0.395356	0.574234	0.623389	-1.38317	1.94354e-05	down
ENSMUSG00000048520.9	Fbxl13	61.7215	0.485114	0.436076	0.674446	0.393738	0.310519	0.107769	-1.38332	0.011762	down
ENSMUSG00000026196.7	Bard1	694.933	2.47757	2.6361	2.88261	0.89618	1.12742	1.1625	-1.38335	9.40967e-20	down
ENSMUSG00000079478.2	Sssca1	1277.05	14.5608	10.4783	15.8249	2.88922	3.30584	8.31732	-1.38679	0.00544822	down
ENSMUSG00000020538.8	Srebf1	1841.67	11.6763	8.84745	9.27731	2.5675	3.28626	7.73714	-1.3887	0.00324735	down
ENSMUSG00000039187.9	Fanci	450.451	2.36073	2.05553	2.11908	0.756518	0.899287	0.887421	-1.38881	1.19359e-19	down
ENSMUSG00000028919.4	Arhgef19	1203.44	10.8317	8.4435	9.93505	3.84319	5.03221	6.92574	-1.39002	6.4908e-10	down
ENSMUSG00000031503.7	Col4a2	7500.53	27.4411	24.2728	24.6349	7.06723	8.9579	14.5703	-1.39013	3.30948e-14	down
ENSMUSG00000023015.6	Racgap1	2838.07	24.6279	19.5546	20.0277	7.28949	9.90527	7.78455	-1.39059	1.11869e-32	down
ENSMUSG00000018865.7	Sult4a1	52.8435	0.392955	0.48561	0.626422	0.194581	0.175951	0.185545	-1.39105	0.00349636	down
ENSMUSG00000011096.9	Akt1s1	1067.75	17.7564	12.7494	15.5494	6.69396	6.44109	5.13894	-1.39269	6.03669e-13	down
ENSMUSG00000082762.1	Gm12366	263.732	8.1068	6.33952	5.38666	2.90755	2.23851	2.47227	-1.39271	3.00744e-07	down
ENSMUSG00000063873.3	Slc24a3	485.831	3.14872	2.72583	2.59616	0.994054	1.00897	1.25561	-1.39304	1.43728e-17	down
ENSMUSG00000083337.1	Gm11539	54.6893	2.84721	1.89641	1.68857	1.17335	0.548733	0.667024	-1.39324	0.0126694	down
ENSMUSG00000034926.3	Dhcr24	996.481	6.44843	4.32097	5.53896	1.57823	2.27169	2.57137	-1.39426	3.2177e-16	down
ENSMUSG00000013833.8	Med16	615.618	5.07954	4.12549	4.05414	0.997108	1.45502	2.73805	-1.39673	8.55495e-07	down
ENSMUSG00000029363.8	Rfc5	956.032	9.10492	7.71054	6.9596	2.71183	3.64939	2.5561	-1.39683	1.11536e-16	down
ENSMUSG00000069648.2	Gm3699	273.526	30.004	31.9929	27.2944	15.407	9.68352	8.85978	-1.3981	2.14691e-05	down
ENSMUSG00000031821.5	Gins2	1927.84	10.4367	10.9266	11.5544	4.85812	3.72327	4.11107	-1.39937	7.97481e-14	down
ENSMUSG00000031832.8	Taf1c	438.161	3.74567	2.43803	2.80732	0.59856	0.981762	1.89501	-1.39996	3.37932e-05	down
ENSMUSG00000027654.2	Fam83d	628.374	5.94051	6.58776	5.03643	1.47168	2.91712	2.4357	-1.40148	5.86824e-11	down
ENSMUSG00000038900.11	Rpl12	22577.3	470.672	382.279	374.807	146.444	152.276	178.727	-1.40184	1.60082e-46	down
ENSMUSG00000034771.9	Tle2	518.894	4.68728	3.19885	5.12048	1.03085	1.88096	1.74885	-1.40308	7.38403e-15	down
ENSMUSG00000037474.7	Dtl	1207.16	7.44109	5.5246	6.02721	1.91364	2.88403	2.72953	-1.40577	6.7513e-24	down
ENSMUSG00000006715.4	Gmnn	545.125	13.5897	11.9368	11.6261	3.23394	6.47452	4.97391	-1.40689	2.2024e-11	down
ENSMUSG00000063171.3	Rps4y2	215.527	7.23386	4.29393	3.64443	1.03875	0.825168	4.09085	-1.40706	0.0104444	down
ENSMUSG00000023991.9	Foxp4	1531.57	12.0201	7.6531	7.93478	2.59366	2.7325	5.34004	-1.40818	5.90214e-10	down
ENSMUSG00000038793.8	Lefty1	58.8575	0.978187	1.03735	0.725739	0.20493	0.324435	0.39931	-1.41211	0.00176191	down
ENSMUSG00000025036.6	Sfxn2	471.25	3.75073	3.12256	2.8053	0.942793	1.52182	1.30625	-1.41262	9.49896e-14	down
ENSMUSG00000035478.8	Mbd3	2493.8	41.9707	33.035	32.6354	7.91461	13.4323	20.4716	-1.41476	3.20622e-09	down
ENSMUSG00000003411.4	Rab3b	632.038	5.23355	4.37739	4.01167	1.273	1.79467	2.1034	-1.41539	5.35986e-17	down
ENSMUSG00000059518.8	Znhit1	859.909	20.9103	18.4986	16.3854	5.00151	4.04275	16.4921	-1.41655	2.61362e-05	down
ENSMUSG00000027115.8	Kif18a	376.376	2.52169	2.47991	2.40313	0.786614	1.1243	0.840708	-1.41736	5.45196e-13	down
ENSMUSG00000005732.8	Ranbp1	4496.05	107.815	85.0205	83.1113	30.3232	38.6941	36.7185	-1.42021	6.26801e-47	down
ENSMUSG00000022760.9	Thap7	411.663	12.4149	9.91464	8.60335	2.37975	2.67252	6.33353	-1.42053	0.000264838	down
ENSMUSG00000074252.2	Gm10654	91.6522	1.35922	1.02454	1.31845	0.305943	0.50843	0.621164	-1.421	0.000148996	down
ENSMUSG00000046516.9	Cox17	1695.75	55.199	71.8159	57.2315	8.35657	7.10093	19.8124	-1.42205	4.53444e-11	down
ENSMUSG00000022790.7	Igsf11	80.9717	0.516092	0.50621	0.578318	0.193313	0.296999	0.152831	-1.42359	0.000973636	down
ENSMUSG00000090877.2	Hspa1b	364.708	3.38498	2.65088	2.56574	1.27048	0.674648	1.27687	-1.42444	2.84179e-06	down
ENSMUSG00000027699.9	Ect2	2019.32	12.1415	10.2729	10.6535	3.80227	4.87358	4.19331	-1.42499	2.66017e-43	down
ENSMUSG00000066826.1	Gm10182	399.75	23.7306	38.4375	33.1018	16.132	10.0736	9.73424	-1.42526	2.42329e-05	down
ENSMUSG00000025403.3	Shmt2	3876.16	42.2373	34.0986	36.0841	10.2637	13.8966	19.4095	-1.42692	3.99842e-19	down
ENSMUSG00000062077.7	Trim54	1711.23	26.3198	25.3845	26.8958	5.76359	8.35797	16.7608	-1.42775	1.52809e-07	down
ENSMUSG00000041261.8	Car8	3539.8	24.1677	17.1895	19.638	6.8167	8.64364	7.81249	-1.42874	2.30417e-36	down
ENSMUSG00000085128.1	Gm2115	70.6439	1.0428	0.762955	0.721039	0.358996	0.36954	0.218282	-1.43098	0.00149463	down
ENSMUSG00000041736.6	Tspo	3120.21	80.7305	82.7111	77.1769	13.0763	18.3021	64.1304	-1.43105	0.0462077	down
ENSMUSG00000075702.9	Selm	947.125	31.9285	27.3317	27.1599	8.69421	6.41094	16.8957	-1.43112	3.57284e-07	down
ENSMUSG00000027306.9	Nusap1	1280.43	8.91064	8.74733	7.97381	2.62011	3.73683	3.75743	-1.43161	7.98214e-31	down
ENSMUSG00000014453.3	Blk	422.884	3.97789	3.67706	3.60419	1.23722	1.87475	1.21298	-1.43294	1.02362e-11	down
ENSMUSG00000059634.3	Gm11942	828.848	40.3543	42.3954	41.9065	8.48697	11.924	25.6193	-1.43411	3.02063e-06	down
ENSMUSG00000030741.9	Spns1	1573.75	18.3061	12.3094	12.7468	3.21539	4.50543	8.6024	-1.43412	2.22927e-08	down
ENSMUSG00000032555.3	Topbp1	3016.41	13.5806	11.8971	12.6561	3.98011	5.19035	5.44692	-1.43422	2.65959e-58	down
ENSMUSG00000026429.7	Ube2t	313.866	6.33773	6.57958	5.80785	2.40213	2.71296	1.95412	-1.43496	4.81831e-10	down
ENSMUSG00000060032.4	H2afj	496.495	6.90404	5.42765	5.68586	1.90184	2.35548	2.59715	-1.43643	2.26763e-19	down
ENSMUSG00000026068.5	Il18rap	600.93	3.62868	2.46999	2.59871	0.858654	1.2411	1.21919	-1.43842	8.07282e-16	down
ENSMUSG00000031813.7	Fam125a	1063.95	26.445	19.6209	20.5869	5.95597	7.10894	12.4756	-1.439	2.16513e-10	down
ENSMUSG00000025395.7	Prim1	649.394	9.23067	7.62013	8.14165	2.87493	3.88854	2.69857	-1.44118	4.01308e-17	down
ENSMUSG00000048450.9	Msx1	59.8473	1.09907	0.436185	0.534236	0.18748	0.229373	0.345258	-1.44141	0.00649052	down
ENSMUSG00000042834.8	D0H4S114	4300.21	45.6016	40.3841	44.5611	14.9415	18.6891	15.5925	-1.4416	7.81096e-46	down
ENSMUSG00000038274.4	Fau	12680.2	495.934	519.886	475.258	130.787	116.191	329.567	-1.44171	0.0049801	down
ENSMUSG00000028226.7	Mmp16	219.604	1.22379	0.793798	0.949126	0.326643	0.502126	0.330952	-1.44237	3.56348e-07	down
ENSMUSG00000032899.7	Styk1	302.257	2.73454	2.12732	3.37528	0.744829	1.7994	0.872438	-1.44464	1.18311e-11	down
ENSMUSG00000048327.6	Ckap2l	1681.78	12.3281	11.3413	11.7881	3.9478	4.91153	4.59829	-1.44503	7.04901e-50	down
ENSMUSG00000022014.7	Epsti1	90.7852	1.77842	2.1917	1.04531	0.535414	0.61964	0.744091	-1.44508	0.000765446	down
ENSMUSG00000024660.7	Incenp	2316.43	18.324	14.5744	15.4966	5.25016	6.6086	6.53893	-1.44535	1.19811e-52	down
ENSMUSG00000036430.7	Tbcc	406.249	6.48223	3.70414	4.53912	1.48302	1.90193	2.1453	-1.44661	1.2388e-10	down
ENSMUSG00000081643.1	Gm11605	163.377	6.33602	5.86734	4.54487	1.61468	2.12914	2.59686	-1.44733	3.46702e-07	down
ENSMUSG00000019817.11	Plagl1	9669.05	50.6388	37.5245	41.6007	13.985	17.2309	19.2904	-1.44754	1.12395e-48	down
ENSMUSG00000036867.5	Smad6	385.31	3.42805	2.43333	3.20129	1.04805	0.864613	1.38607	-1.44856	7.87586e-10	down
ENSMUSG00000027811.8	4930579G24Rik	539.412	7.0387	5.53365	5.63104	2.08638	2.82938	1.93252	-1.44915	9.69467e-14	down
ENSMUSG00000041506.8	Rrp9	1097.26	17.2472	14.9709	14.2377	3.59699	5.01895	10.2805	-1.44984	1.30636e-06	down
ENSMUSG00000070572.5	Gm13072	176.746	15.5548	7.04678	8.79741	4.35237	2.99061	4.0442	-1.45068	9.3216e-05	down
ENSMUSG00000040269.5	Mrps28	369.167	12.4613	9.20544	9.67792	4.45073	3.66322	3.44232	-1.4508	1.42996e-09	down
ENSMUSG00000039715.8	Wdr34	582.172	8.10267	6.24848	7.6981	1.77427	3.28065	3.59909	-1.45207	2.1477e-12	down
ENSMUSG00000057244.4	Gm6139	1882.46	44.1635	46.1204	42.9288	11.3223	20.5302	19.288	-1.45243	4.71044e-19	down
ENSMUSG00000029703.4	Lrwd1	1268.38	11.7765	10.1193	12.1007	3.30743	3.49851	6.082	-1.45275	2.9423e-13	down
ENSMUSG00000001435.8	Col18a1	19738.2	94.035	76.8689	87.1936	19.8541	26.2636	52.2123	-1.45689	0.000253661	down
ENSMUSG00000021102.3	Glrx5	1285.5	34.8557	27.5744	29.4848	13.3032	8.86826	11.5781	-1.4571	2.22081e-12	down
ENSMUSG00000025574.7	Tk1	1455.91	26.4158	22.7201	23.3746	6.41093	10.2081	9.40683	-1.45743	1.60031e-30	down
ENSMUSG00000029599.9	Ddx54	3589.45	26.125	18.5034	25.0922	5.40977	7.01998	13.0885	-1.45942	0.000163827	down
ENSMUSG00000044986.7	Tst	167.533	4.04724	3.36921	2.88119	0.910393	1.02091	2.02137	-1.4596	5.60675e-05	down
ENSMUSG00000020493.8	Prr11	1337.46	7.82408	7.5964	7.75636	2.83536	2.84385	2.96131	-1.46222	2.45561e-31	down
ENSMUSG00000071451.3	Psmg4	268.188	9.84019	12.7478	10.491	2.22715	3.12661	7.31317	-1.46228	0.000180079	down
ENSMUSG00000034023.9	Fancd2	521.503	1.89605	2.37426	2.29526	0.886061	0.924046	0.936829	-1.463	1.15155e-16	down
ENSMUSG00000058173.4	BC017612	239.813	5.13917	5.96346	5.47478	2.2054	1.57007	2.36099	-1.46358	1.54359e-07	down
ENSMUSG00000039741.9	Bahcc1	1282.14	2.79988	2.5639	2.64558	0.688781	0.923776	1.38891	-1.46801	1.6221e-14	down
ENSMUSG00000047757.9	Fancb	201.037	1.71361	1.27466	1.54405	0.535902	0.604924	0.513388	-1.47034	2.61422e-09	down
ENSMUSG00000059013.6	Sh2d3c	238.2	1.83397	1.54712	1.81966	0.310357	0.626306	1.08602	-1.47074	9.91222e-05	down
ENSMUSG00000001082.6	Mfsd10	1005.09	14.0647	12.1718	12.2509	5.65024	6.40121	7.14996	-1.47119	4.84796e-13	down
ENSMUSG00000049728.8	Zfp668	477.439	3.26521	3.47414	3.49732	0.812659	1.23959	2.16907	-1.47146	8.615e-08	down
ENSMUSG00000022176.4	Rem2	85.7816	0.994751	0.790449	1.24734	0.378335	0.251923	0.468792	-1.47547	0.000489087	down
ENSMUSG00000054717.6	Hmgb2	2608.69	23.4645	20.4099	20.6948	6.69587	8.86273	8.43218	-1.47684	1.45932e-61	down
ENSMUSG00000024308.7	Tapbp	5299.33	48.4237	43.4119	39.0109	15.723	17.1173	19.2538	-1.47746	9.08905e-48	down
ENSMUSG00000024952.5	Rps6ka4	1511.8	12.8394	9.45464	10.2153	2.86734	3.61103	5.64742	-1.48116	4.04683e-14	down
ENSMUSG00000029126.4	Nsg1	228.227	2.40201	2.28608	2.38763	0.994852	0.798451	0.782379	-1.48181	1.94396e-08	down
ENSMUSG00000024691.6	Fam111a	2620.79	19.2282	16.5839	18.0478	6.03149	7.44246	6.21165	-1.48241	1.5081e-44	down
ENSMUSG00000005718.7	Tcfap4	168.184	1.57389	1.46817	2.23422	0.578396	0.631303	0.739493	-1.48377	5.91664e-07	down
ENSMUSG00000019080.7	Mfsd3	110.525	1.30841	0.940486	1.15625	0.160488	0.409604	0.70943	-1.48379	0.00210504	down
ENSMUSG00000031706.6	Rfx1	524.254	2.90197	2.75903	2.70735	0.554053	0.831652	1.77115	-1.48451	5.91408e-06	down
ENSMUSG00000002393.8	Nr2f6	483.426	7.18541	4.88521	6.87148	1.91626	1.78382	1.97096	-1.48522	1.38134e-12	down
ENSMUSG00000047534.9	Mis18bp1	772.985	4.88921	3.87643	4.03404	1.07455	2.0353	1.16979	-1.48613	1.01387e-17	down
ENSMUSG00000060402.6	Chst8	239.514	2.80167	1.78299	2.19541	0.710548	0.599742	1.15902	-1.48633	1.1309e-06	down
ENSMUSG00000028718.9	Stil	486.196	2.01255	1.75152	2.37085	0.588664	0.883577	0.767625	-1.48657	3.61294e-14	down
ENSMUSG00000027496.9	Aurka	1689.88	24.2647	18.753	17.4053	6.01374	8.89463	7.46834	-1.4878	1.92029e-25	down
ENSMUSG00000004931.9	Apba3	906.778	9.58906	9.4155	9.89418	1.82088	2.07586	6.95024	-1.48912	0.0183573	down
ENSMUSG00000002799.5	Jag2	2523.33	16.2198	11.8294	13.6631	2.72741	2.91286	10.0185	-1.49051	0.0188397	down
ENSMUSG00000030811.7	Fbxl19	891.884	6.28246	5.37266	5.837	1.7754	1.7405	2.90423	-1.49408	1.54207e-14	down
ENSMUSG00000041406.7	BC055324	635.567	5.23173	4.04278	4.39045	1.57754	1.80988	1.5357	-1.49773	1.61979e-20	down
ENSMUSG00000047658.6	Gal3st3	554.771	5.53286	5.03758	4.75702	1.14627	2.13198	2.39515	-1.50342	7.23156e-12	down
ENSMUSG00000050541.8	Adra1b	537.12	4.31668	3.58342	3.88874	1.14934	1.27915	1.86605	-1.50537	2.6965e-15	down
ENSMUSG00000059674.6	Cdh24	91.2994	0.696302	0.712578	0.821508	0.184895	0.142768	0.488568	-1.50744	0.00309872	down
ENSMUSG00000029715.5	Pop7	410.952	10.8965	10.4002	8.27603	1.55663	3.80435	5.88076	-1.50844	1.35292e-05	down
ENSMUSG00000056612.6	Ppp1r14b	8123.79	213.741	192.853	185.573	67.2145	64.4476	82.1608	-1.50865	7.7788e-40	down
ENSMUSG00000039994.8	Timeless	703.143	5.02198	3.24753	3.52744	1.32921	1.47074	1.9165	-1.5088	5.40146e-18	down
ENSMUSG00000030814.10	Bcl7c	1342.52	27.908	25.0891	24.5687	4.89251	5.90282	13.9445	-1.51266	5.65772e-10	down
ENSMUSG00000038943.9	Prc1	3430.5	28.5685	25.8008	24.9893	8.65916	11.2658	9.53996	-1.5131	1.55121e-47	down
ENSMUSG00000031897.8	Psmb10	1146.13	21.9321	19.5422	19.0396	4.6326	6.93692	10.6608	-1.51329	4.20687e-12	down
ENSMUSG00000073240.1	2410017P09Rik	87.2071	2.98192	3.81174	3.11799	1.21199	0.36033	1.96784	-1.51495	0.011006	down
ENSMUSG00000075316.4	Scn9a	2869.66	7.64793	7.35264	7.89679	1.95219	2.48541	2.66737	-1.51571	1.07732e-61	down
ENSMUSG00000025867.7	Cplx2	925.082	4.46293	4.13687	3.98843	0.979108	1.79303	1.84687	-1.51578	2.49005e-16	down
ENSMUSG00000032171.6	Pin1	2029.64	13.6095	10.4768	11.7731	3.19987	4.03857	5.77753	-1.51656	4.61272e-20	down
ENSMUSG00000036820.5	Amdhd2	950.501	16.9704	12.784	14.0706	1.86008	4.40445	10.4412	-1.51676	0.0348631	down
ENSMUSG00000026946.3	Nmi	358.116	7.89272	7.68401	5.63813	2.33539	3.21505	1.77588	-1.51929	2.92106e-08	down
ENSMUSG00000042462.4	Dctpp1	783.251	24.1522	27.4852	25.7197	7.53053	7.99578	12.5811	-1.51981	5.42301e-14	down
ENSMUSG00000001025.4	S100a6	36461.6	1168.7	1128.79	1101.51	397.416	454.681	364.111	-1.52043	3.70262e-39	down
ENSMUSG00000048921.5	Zfp689	117.69	1.38074	1.23772	1.32668	0.312178	0.330522	0.782724	-1.52407	0.000228854	down
ENSMUSG00000066278.5	Vps37b	1374.61	13.6572	10.2995	12.907	3.65072	3.65849	5.90755	-1.5248	1.89282e-16	down
ENSMUSG00000029283.10	Cdc7	307.622	2.86882	2.07408	2.1547	0.677955	0.767732	0.699294	-1.52587	1.22599e-14	down
ENSMUSG00000004100.5	Ppan	1250.88	18.9542	15.8682	16.3786	4.56445	5.52558	9.18397	-1.5268	1.38858e-11	down
ENSMUSG00000032596.7	Uba7	893.09	6.64344	6.00892	6.3386	1.73731	2.50106	2.62085	-1.527	4.00387e-29	down
ENSMUSG00000020330.8	Hmmr	1864.02	11.9038	11.1809	12.314	3.84385	4.59541	4.10034	-1.52799	2.45161e-43	down
ENSMUSG00000035595.6	1600002K03Rik	115.673	5.05381	2.71535	3.7839	1.15035	1.12615	1.78467	-1.53015	2.9243e-05	down
ENSMUSG00000019942.6	Cdk1	3493.14	31.9258	26.6866	29.459	9.30989	11.8394	9.26792	-1.53018	1.88876e-43	down
ENSMUSG00000035455.6	Fignl1	1302.67	10.9581	9.20945	9.6163	3.11747	3.4949	3.93926	-1.53045	3.54083e-42	down
ENSMUSG00000030346.10	Rad51ap1	475.323	5.25045	5.33568	5.04776	1.63524	2.60858	1.49763	-1.53126	1.27699e-11	down
ENSMUSG00000027326.7	Casc5	935.894	2.44111	2.8804	2.88311	0.868067	1.11408	0.945971	-1.53278	9.9412e-20	down
ENSMUSG00000050069.3	Grem2	316.395	2.33921	1.85682	1.50143	0.696305	0.689366	0.612766	-1.53285	2.56905e-10	down
ENSMUSG00000081170.1	Gm12922	1441.22	40.3749	41.0049	38.2209	6.63221	18.7426	18.6164	-1.53457	1.04276e-08	down
ENSMUSG00000079553.3	Kifc1	2299.5	25.3885	20.3181	21.9957	5.89135	9.02274	9.88846	-1.53571	1.57802e-26	down
ENSMUSG00000025362.5	Rps26	20747.8	986.741	1079.47	1045.32	204.618	272.867	662.366	-1.53572	0.00449568	down
ENSMUSG00000007888.9	Crlf1	3991.37	60.2324	51.8291	52.1747	15.6719	16.977	25.97	-1.53626	2.4832e-23	down
ENSMUSG00000035095.11	Fam167a	1843.86	10.8559	8.48799	10.0692	3.04356	3.49055	3.87581	-1.54013	2.89828e-44	down
ENSMUSG00000029547.6	Ints1	2640.94	9.79466	6.9946	8.3247	1.55042	2.2428	5.31801	-1.54029	0.0028075	down
ENSMUSG00000076498.1	Trbc2	1027.83	53.7658	37.1252	42.6865	12.0627	19.0772	16.3242	-1.54125	8.22572e-22	down
ENSMUSG00000036864.7	BC053749	217.158	2.08877	2.09027	1.80014	0.548755	0.926701	0.868636	-1.54193	5.52581e-09	down
ENSMUSG00000034765.6	Dusp5	1805.8	18.2634	15.3188	15.6965	4.58029	6.58636	6.37047	-1.5426	5.13358e-44	down
ENSMUSG00000067106.5	Gm5529	95.1203	2.0131	2.34655	2.16999	0.736135	0.633802	0.935768	-1.54335	1.65138e-05	down
ENSMUSG00000053173.8	Rpl18-ps2	64.4692	3.30771	2.10118	1.99851	1.00154	0.371108	1.11633	-1.54379	0.00601879	down
ENSMUSG00000072082.5	Ccnf	1348.45	9.60467	7.07587	7.84715	2.61816	3.15536	2.84993	-1.54384	6.819e-34	down
ENSMUSG00000022463.6	Srebf2	5972.24	30.3417	23.9128	26.6994	7.3949	8.86551	13.0127	-1.54783	3.2785e-22	down
ENSMUSG00000025665.9	Rps6ka6	273.821	1.75423	1.45801	1.25562	0.42202	0.363914	0.773748	-1.54791	5.86638e-07	down
ENSMUSG00000040420.8	Cdh18	771.343	7.34562	6.29138	5.69137	1.66281	2.6905	2.48657	-1.54824	2.14076e-21	down
ENSMUSG00000069793.5	Slfn9	2880.74	14.2889	15.8812	15.9508	4.46644	6.37969	5.52162	-1.54922	3.06799e-37	down
ENSMUSG00000021493.8	Pdlim7	3868.42	51.5129	30.6976	39.5581	6.56138	7.71435	22.1446	-1.54977	0.000394966	down
ENSMUSG00000076494.1	Trbj2-3	55.7409	25.4377	22.5527	27.8484	9.5619	10.484	6.41341	-1.55073	0.000961782	down
ENSMUSG00000041498.7	Kif14	299.664	0.89039	0.626055	0.79803	0.189274	0.295347	0.332245	-1.55429	2.03968e-11	down
ENSMUSG00000023940.8	Sgol1	764.159	5.18437	4.32342	4.90004	1.21815	2.09158	1.75345	-1.55976	2.88791e-21	down
ENSMUSG00000023345.8	Poc1a	216.632	2.95938	2.71885	2.9121	0.79147	1.33657	0.932431	-1.56158	1.38314e-10	down
ENSMUSG00000054065.5	Pkp3	61.9954	0.543888	0.51233	0.98464	0.223731	0.349294	0.146111	-1.56435	0.00152315	down
ENSMUSG00000040488.9	Ltbp4	615.488	3.2968	2.36485	2.77641	0.724852	0.62907	1.78294	-1.56575	2.82625e-05	down
ENSMUSG00000032177.10	Pde4a	428.584	2.50426	2.15893	1.81002	0.636091	0.747396	1.45391	-1.56886	4.90836e-08	down
ENSMUSG00000020723.3	Cacng4	86.1242	0.497689	0.635236	0.511227	0.181399	0.221107	0.167994	-1.57021	2.5969e-05	down
ENSMUSG00000039781.7	Azi1	579.098	4.56975	3.37328	3.36748	0.8532	1.17701	2.21416	-1.57134	1.26863e-07	down
ENSMUSG00000022034.9	Esco2	562.44	4.77124	4.31377	4.6111	1.511	1.91427	1.6269	-1.57239	3.90716e-23	down
ENSMUSG00000037628.8	Cdkn3	175.665	5.77342	4.36343	5.19889	1.61445	1.74665	1.90332	-1.57259	2.157e-10	down
ENSMUSG00000020638.7	Cmpk2	5235.53	36.7694	38.7073	35.1055	11.0756	14.6321	12.7969	-1.57422	5.86406e-51	down
ENSMUSG00000034748.10	Sirt6	708.445	11.6408	8.01688	8.67995	1.66335	2.82899	5.59142	-1.57596	1.18056e-06	down
ENSMUSG00000050796.3	B3galt6	265.148	2.23115	1.70071	1.67914	0.385677	0.929777	0.650982	-1.57785	6.20021e-08	down
ENSMUSG00000029414.7	Kntc1	793.679	2.8309	2.40932	2.49644	0.819175	0.937552	0.906526	-1.57842	2.67186e-35	down
ENSMUSG00000002835.7	Chaf1a	1127	9.58155	7.94177	9.36577	2.9236	3.11159	3.20497	-1.57872	1.03308e-36	down
ENSMUSG00000010154.6	Spire2	110.601	1.26024	0.914501	1.04391	0.291387	0.432266	0.388403	-1.57927	4.5268e-07	down
ENSMUSG00000037572.9	Wdhd1	725.139	4.63386	3.41379	3.63456	1.31911	1.2875	1.35374	-1.57931	1.86548e-22	down
ENSMUSG00000026355.4	Mcm6	3991.38	33.1438	28.5982	27.7599	9.22414	10.5095	10.671	-1.58059	1.16235e-60	down
ENSMUSG00000053702.9	Nebl	505.119	2.67734	2.50083	3.43058	0.549826	1.81471	0.679058	-1.58147	1.48104e-20	down
ENSMUSG00000043614.7	Vps37d	110.12	1.51006	1.63373	1.65778	0.458948	0.385993	0.804465	-1.5826	3.00954e-05	down
ENSMUSG00000054702.8	Ap1s3	78.4382	0.664401	0.566829	0.654038	0.173656	0.23727	0.237898	-1.58456	8.50602e-06	down
ENSMUSG00000034932.4	Mrpl54	441.652	19.5549	15.2154	15.083	6.05633	5.349	5.40316	-1.58506	8.69479e-15	down
ENSMUSG00000025001.5	Hells	889.883	4.15313	3.12982	3.45022	0.990841	1.40832	1.29126	-1.58527	6.47768e-33	down
ENSMUSG00000042029.6	Ncapg2	1258.21	4.65639	4.10966	4.17292	1.34112	1.5721	1.52025	-1.58768	3.49697e-50	down
ENSMUSG00000038034.9	Igsf8	1571.84	18.4663	15.0707	15.1102	4.4945	4.75938	8.17669	-1.59376	1.37246e-15	down
ENSMUSG00000039577.10	Nphp4	237.787	1.42072	0.964713	0.852644	0.207785	0.255953	0.653962	-1.59432	9.35125e-05	down
ENSMUSG00000046993.6	Gm5637	100.995	1.99144	1.89011	2.2088	0.342842	0.825359	0.972851	-1.5946	0.000105334	down
ENSMUSG00000051378.10	Kif18b	1350.84	9.53532	9.10239	9.46911	2.51203	3.67262	3.39113	-1.59955	1.90313e-41	down
ENSMUSG00000082062.1	Ftl2	968.027	47.0004	37.1567	35.5428	15.5878	8.62568	15.588	-1.59973	4.25424e-10	down
ENSMUSG00000029478.9	Ncor2	7044.87	31.5298	26.2583	32.665	6.11989	7.96689	22.4065	-1.59982	0.00818716	down
ENSMUSG00000050503.8	Fbxl22	175.371	1.1598	0.809575	1.07331	0.306249	0.289369	0.432358	-1.6003	1.98691e-08	down
ENSMUSG00000032221.7	Mns1	513.596	7.20312	6.06996	6.1103	2.42478	2.23416	1.81075	-1.6014	5.00811e-14	down
ENSMUSG00000027939.7	Nup210l	65.0545	0.216096	0.227136	0.327739	0.062203	0.095801	0.108649	-1.60238	0.000277191	down
ENSMUSG00000022210.6	Dhrs4	593.515	10.2688	8.72415	10.0863	3.12854	3.24684	3.44327	-1.60286	2.51228e-26	down
ENSMUSG00000051235.7	Gen1	617.823	3.89127	3.1384	3.11561	0.939388	1.40043	0.950216	-1.60362	6.88146e-15	down
ENSMUSG00000029163.6	Emilin1	2940.16	18.5206	15.8077	18.2302	3.66219	3.93837	11.7399	-1.60941	0.00782175	down
ENSMUSG00000060240.6	Cend1	96.0945	1.1638	1.43035	1.19197	0.363596	0.343195	0.550337	-1.60985	1.42226e-05	down
ENSMUSG00000054934.4	Kcnmb4	63.8639	0.889425	0.926842	1.24729	0.269544	0.342828	0.332931	-1.61064	0.000142518	down
ENSMUSG00000092417.1	RP23-115O3.9	244.765	3.78056	4.28635	4.6538	0.864767	2.30047	3.3794	-1.61135	0.00257258	down
ENSMUSG00000040860.10	Crocc	273.75	1.37296	0.747675	1.53489	0.273183	0.205562	0.591295	-1.61288	5.20289e-05	down
ENSMUSG00000074793.4	Hspa12b	257.494	1.89698	1.67928	1.59417	0.511614	0.71161	0.519105	-1.61304	1.38972e-12	down
ENSMUSG00000024742.7	Fen1	1229.05	16.0483	11.7089	12.3086	3.5675	4.73521	5.11134	-1.61772	6.01483e-34	down
ENSMUSG00000032193.7	Ldlr	1727.8	8.95824	8.06644	9.0987	2.75254	2.57372	3.42124	-1.61787	1.6663e-31	down
ENSMUSG00000060470.6	Gpr97	195.415	1.8412	1.57503	2.05052	0.293491	0.782172	0.807556	-1.61803	4.15356e-06	down
ENSMUSG00000046580.9	Gm7862	67.5748	6.41377	4.4829	4.72133	3.04034	1.07064	0.760919	-1.62057	0.0119932	down
ENSMUSG00000041064.7	Pif1	226.999	1.78795	1.30025	1.33368	0.433284	0.475148	0.494532	-1.62107	7.05335e-13	down
ENSMUSG00000047181.6	Samd14	571.657	4.41373	3.37942	4.02867	0.825813	1.38254	1.80093	-1.6216	8.22165e-13	down
ENSMUSG00000027342.7	Pcna	4964.78	103.249	83.1663	81.6812	23.104	30.4744	34.7055	-1.62295	3.13916e-48	down
ENSMUSG00000023908.7	Pkmyt1	216.382	2.63	2.1021	2.51717	0.612698	0.799952	1.01825	-1.6234	2.53887e-11	down
ENSMUSG00000071256.3	Zfp213	420.728	4.14843	3.53075	3.10523	0.900324	1.05441	1.66713	-1.62348	4.15991e-12	down
ENSMUSG00000024446.7	Rpp21	244.955	9.35318	8.77323	8.13252	1.94739	1.45124	4.77838	-1.62487	2.88967e-05	down
ENSMUSG00000036223.8	Ska1	224.087	2.23217	1.73874	1.7772	0.548876	0.800684	0.562883	-1.6257	3.1492e-11	down
ENSMUSG00000027327.7	1700037H04Rik	1281.59	26.3744	21.7037	21.9334	5.69926	6.51753	10.8757	-1.62586	1.65792e-17	down
ENSMUSG00000026204.8	Ptprn	6974.55	49.823	41.2207	44.0749	9.99113	13.6025	22.2239	-1.62637	3.26592e-17	down
ENSMUSG00000027469.9	Tpx2	3902.99	23.6157	21.2191	21.3965	6.28196	8.8924	7.3678	-1.63262	6.7445e-67	down
ENSMUSG00000025876.9	Unc5a	76.3789	0.557789	0.403181	0.552675	0.062593	0.20735	0.241556	-1.63277	0.00134753	down
ENSMUSG00000047180.6	Neurl3	892.129	9.29897	6.16286	8.29723	2.14809	2.89982	2.8415	-1.63332	1.58539e-24	down
ENSMUSG00000052085.6	Dock8	810.433	2.81579	2.13091	2.18637	0.630567	0.831945	0.907568	-1.63389	1.39499e-28	down
ENSMUSG00000022021.6	Diap3	1167.59	7.02265	5.90891	5.70261	1.85008	2.22249	2.07591	-1.63454	1.21673e-42	down
ENSMUSG00000075245.3	Gm6043	59.2224	3.94676	1.9872	2.30785	1.59789	0.656743	0.251763	-1.6363	0.0271535	down
ENSMUSG00000038252.6	Ncapd2	4673.54	26.6977	21.3998	22.8824	6.62333	8.17178	8.7396	-1.63781	9.95059e-78	down
ENSMUSG00000037020.9	Wdr62	276.547	1.82753	1.5601	1.57011	0.345863	0.615261	0.752595	-1.63953	3.81748e-07	down
ENSMUSG00000028312.12	Smc2	2812.73	12.0597	11.3827	12.0343	3.48412	4.26269	4.13632	-1.64014	1.25361e-78	down
ENSMUSG00000033031.7	C330027C09Rik	1666.26	10.3267	10.292	9.47618	2.90812	3.98876	3.09629	-1.64068	1.4515e-36	down
ENSMUSG00000036875.8	Dna2	220.089	1.76026	1.19106	1.50653	0.316891	0.494818	0.460232	-1.64955	1.52254e-10	down
ENSMUSG00000023391.7	Dlx2	1065.06	12.3332	9.71755	8.8544	2.68267	3.08164	4.23846	-1.64995	3.22719e-21	down
ENSMUSG00000021965.2	F630043A04Rik	612.321	7.21543	5.22534	6.23312	1.8392	2.01854	2.2216	-1.65312	7.11136e-26	down
ENSMUSG00000081535.1	Gm15453	242.343	15.3712	10.6449	10.0096	3.07163	4.81439	3.84811	-1.65353	6.82838e-11	down
ENSMUSG00000038893.6	Fam117a	1069.91	10.7506	11.3456	10.043	3.28652	3.1142	4.18372	-1.65538	7.96684e-24	down
ENSMUSG00000040749.5	Siah1b	283.481	4.21385	3.47495	4.49765	1.03941	1.54997	1.13473	-1.65566	6.52896e-14	down
ENSMUSG00000045751.9	Mms22l	548.699	5.94405	2.95822	3.29754	1.12785	1.37834	1.0094	-1.65708	1.34017e-22	down
ENSMUSG00000000028.8	Cdc45	739.632	9.32483	7.4223	7.99518	2.39571	2.71048	2.82489	-1.65775	4.70166e-30	down
ENSMUSG00000059830.2	Gm16380	51.2697	1.73082	2.96332	2.87985	0.273141	0.736271	1.55415	-1.66206	0.0128861	down
ENSMUSG00000075268.2	Gm10819	569.837	24.9876	23.6505	21.158	7.31353	5.58531	9.68574	-1.66334	1.73072e-13	down
ENSMUSG00000036565.3	Ttyh3	1675.56	8.86905	7.28733	8.66998	1.86793	2.28272	4.02664	-1.66403	9.81628e-15	down
ENSMUSG00000074978.3	Actg-ps1	128.84	11.3004	5.6072	5.12587	4.26262	1.35343	0.930439	-1.66494	0.00906391	down
ENSMUSG00000040084.8	Bub1b	2256.86	15.8555	13.9673	14.1931	3.78997	5.54172	4.83871	-1.66944	2.01312e-55	down
ENSMUSG00000042453.7	Reln	274.939	0.580193	0.495815	0.54303	0.172088	0.116548	0.226173	-1.67106	3.09373e-09	down
ENSMUSG00000032815.9	Fanca	477.117	2.68935	2.5308	3.01555	0.796555	0.833524	1.20374	-1.67156	1.26481e-21	down
ENSMUSG00000041605.9	5730559C18Rik	427.556	4.2313	2.72448	3.00885	1.06304	0.940253	1.24233	-1.67249	2.62928e-14	down
ENSMUSG00000049511.4	Htr1b	202.214	3.6192	3.17234	4.13756	0.913872	1.30115	1.34786	-1.67506	1.25823e-11	down
ENSMUSG00000038379.8	Ttk	646.15	6.10923	4.51724	4.77039	1.62308	1.75762	1.52754	-1.67654	7.04608e-23	down
ENSMUSG00000068856.3	Sf3b4	3170.5	44.6519	33.1874	37.2348	9.33531	12.0134	16.1276	-1.67719	4.0732e-28	down
ENSMUSG00000092017.1	Gm9396	74.1691	1.03672	4.61288	4.40943	0.630123	0.39409	2.35285	-1.6775	0.0343981	down
ENSMUSG00000020219.6	Timm13	2036.12	40.5148	39.4336	34.5708	5.70424	8.57808	23.8164	-1.67939	0.00557892	down
ENSMUSG00000048922.10	Cdca2	984.759	4.90117	4.64063	4.82893	1.28533	2.3511	2.25718	-1.67973	8.41821e-39	down
ENSMUSG00000004054.8	Map3k11	1114.34	7.6494	5.81205	6.82699	1.30779	1.69656	3.63409	-1.6803	2.61422e-09	down
ENSMUSG00000035683.7	Melk	995.266	9.04815	6.9948	7.24994	2.09759	3.0814	2.31688	-1.68071	1.64172e-27	down
ENSMUSG00000024989.8	Cep55	795.238	8.13822	5.86167	6.64706	1.99108	2.35625	2.00802	-1.68374	9.35128e-26	down
ENSMUSG00000069910.2	Ccdc99	501.887	5.0175	4.72132	4.18405	1.56774	1.20964	1.75141	-1.68644	1.42905e-14	down
ENSMUSG00000028587.11	Orc1	247.311	1.63346	2.07421	1.6495	0.583918	0.556984	0.510407	-1.68663	2.47449e-10	down
ENSMUSG00000024301.8	Kifc5b	744.056	7.43805	6.69487	6.37484	1.40291	2.28671	3.28407	-1.68664	1.46993e-14	down
ENSMUSG00000033952.8	Aspm	751.137	1.70539	1.75798	1.78126	0.536381	0.576308	0.563748	-1.68676	1.88728e-31	down
ENSMUSG00000006678.5	Pola1	847.137	3.88385	3.36284	3.69694	1.03177	1.2355	1.2316	-1.68927	1.19071e-44	down
ENSMUSG00000020810.5	Cygb	96.1657	1.06038	0.741161	1.05133	0.212276	0.274992	0.424079	-1.69075	7.89025e-06	down
ENSMUSG00000029581.8	Fscn1	13862.1	137.208	106.797	117.393	29.4301	36.1595	53.9331	-1.69098	4.92491e-25	down
ENSMUSG00000063605.5	Ccdc102a	778.035	9.60773	7.67279	6.62716	2.28106	2.43951	3.55018	-1.69358	1.10109e-15	down
ENSMUSG00000069682.3	Gm10275	2863.85	142.961	130.188	127.906	33.8	46.3647	48.1905	-1.69781	7.57201e-66	down
ENSMUSG00000067608.3	Pcna-ps2	91.6906	2.35394	2.86304	2.75583	1.30771	0.598227	0.517561	-1.69934	0.000993491	down
ENSMUSG00000045328.7	Cenpe	2091.67	6.90993	5.90521	5.74207	1.62482	2.20262	2.07509	-1.70055	6.50606e-62	down
ENSMUSG00000037466.8	4930427A07Rik	461.45	3.42006	3.07132	3.04369	0.670996	1.16816	1.22012	-1.70163	1.797e-17	down
ENSMUSG00000002055.3	Spag5	1516.27	11.9679	8.441	8.42518	2.95832	3.31288	3.13051	-1.70453	5.76559e-39	down
ENSMUSG00000051319.6	1500011K16Rik	212.718	5.39187	6.84269	6.0578	1.58895	1.40169	2.81747	-1.70713	1.23188e-07	down
ENSMUSG00000028702.9	Rad54l	564.96	3.78252	3.07159	3.77628	0.886494	1.30408	1.15973	-1.70856	4.97357e-23	down
ENSMUSG00000025747.6	Tyms	1483.31	12.3827	12.1702	10.0561	3.47225	4.29664	3.76288	-1.70995	5.6653e-44	down
ENSMUSG00000002324.7	Rec8	79.0887	0.873855	0.703299	0.924474	0.189124	0.303885	0.32767	-1.71278	6.52527e-06	down
ENSMUSG00000020888.10	Dvl2	1581.99	9.76632	8.2103	9.11365	2.84996	2.99461	5.71334	-1.71377	7.6786e-12	down
ENSMUSG00000020153.8	Ndufs7	1531.02	54.4693	42.1316	42.5064	7.95227	10.2694	25.7656	-1.71595	0.000711182	down
ENSMUSG00000070348.4	Ccnd1	22825.9	152.473	129.971	142.233	38.4424	45.0084	49.8764	-1.71705	1.55043e-117	down
ENSMUSG00000019303.8	Psmc3ip	316.108	6.96708	6.21398	6.10641	1.9484	2.05719	1.90747	-1.72364	1.61843e-20	down
ENSMUSG00000060438.3	Rps10-ps1	194.978	12.682	8.57995	8.03577	4.79873	1.82668	1.98202	-1.72574	0.000194369	down
ENSMUSG00000074476.4	Spc24	482.025	8.78277	9.05956	7.10108	2.29056	2.65013	2.80053	-1.72663	8.58244e-21	down
ENSMUSG00000089637.2	Hmga1-rs1	2655.67	42.4741	38.0382	37.4674	8.23905	12.4964	16.4992	-1.72987	6.55106e-25	down
ENSMUSG00000032218.6	Ccnb2	1189.26	21.7557	15.8562	16.3077	4.97445	6.02443	5.65773	-1.73026	2.05748e-37	down
ENSMUSG00000027331.8	D2Ertd750e	1440.08	9.1186	12.7038	7.25023	4.5034	6.22284	3.64409	-1.73056	8.6521e-41	down
ENSMUSG00000030595.8	Nfkbib	359.301	7.88196	5.6929	5.77426	2.58691	0.971599	2.64196	-1.73228	2.86409e-08	down
ENSMUSG00000091341.1	Gm8104	130.996	2.18565	1.26495	1.75867	0.471742	0.555793	0.563059	-1.73296	3.30577e-08	down
ENSMUSG00000021569.8	Trip13	673.113	8.31517	6.03304	6.40982	1.71507	2.44798	2.26821	-1.73366	6.93847e-28	down
ENSMUSG00000026278.8	Bok	693.183	14.0854	10.4216	9.35968	2.57407	3.09021	4.86004	-1.73385	1.57163e-14	down
ENSMUSG00000075609.2	Gm7935	183.698	2.59594	2.54974	3.05487	1.41552	0.398432	0.598427	-1.73446	0.000517014	down
ENSMUSG00000007603.8	Dus3l	652.907	8.38129	5.33293	6.16287	1.11996	1.58766	3.53115	-1.73707	1.38702e-07	down
ENSMUSG00000006930.8	Hap1	147.21	1.52992	1.052	1.01675	0.132175	0.564402	0.370456	-1.73871	3.64586e-05	down
ENSMUSG00000039396.4	Neil3	318.759	3.61771	3.01625	3.1616	0.810166	1.35356	0.871848	-1.73917	2.07915e-14	down
ENSMUSG00000028044.4	Cks1b	2819.03	88.8826	73.2614	71.6211	14.7489	31.5072	26.8578	-1.74141	5.75313e-21	down
ENSMUSG00000022157.7	Mcpt8	3236.77	106.288	75.9375	82.8946	22.9937	28.7804	29.7385	-1.74254	4.41734e-54	down
ENSMUSG00000046591.8	5730590G19Rik	428.572	1.5529	1.29516	1.30592	0.359051	0.561923	0.36191	-1.74268	1.40837e-16	down
ENSMUSG00000027323.4	Rad51	965.982	8.25842	7.23615	6.47666	2.34867	2.4922	1.7237	-1.74293	1.91382e-19	down
ENSMUSG00000041431.10	Ccnb1	3130.93	37.7941	26.9441	28.9645	8.10846	11.1231	9.15934	-1.74314	6.29442e-47	down
ENSMUSG00000059333.1	Gm10063	1075.06	36.6177	81.9451	73.3158	17.5894	16.8352	25.7311	-1.74372	5.71944e-09	down
ENSMUSG00000089812.1	Gm15867	118.209	3.99543	5.69321	3.84756	1.20181	1.31937	1.64119	-1.7473	6.02479e-07	down
ENSMUSG00000037979.7	Ccdc92	107.933	1.30622	1.17719	0.604355	0.263095	0.128207	0.5363	-1.74839	0.00192118	down
ENSMUSG00000022673.3	Mcm4	3545.39	26.287	22.1804	22.5186	5.90439	8.56723	7.16375	-1.75359	2.40082e-58	down
ENSMUSG00000043850.8	Clrn1	146.289	1.34622	1.56517	1.14147	0.256254	0.245947	0.676051	-1.75433	6.33958e-07	down
ENSMUSG00000021697.6	Depdc1b	98.4969	1.15247	0.950958	0.806357	0.318057	0.425254	0.451133	-1.75475	1.5914e-06	down
ENSMUSG00000025792.3	Slc25a10	2170.72	29.1477	22.4242	24.9173	6.32155	7.41129	10.8543	-1.75497	3.64142e-25	down
ENSMUSG00000076490.1	Trbc1	142.446	7.77536	5.39545	6.31328	1.66123	2.41023	1.81973	-1.75551	1.71661e-09	down
ENSMUSG00000059479.6	B3gnt8	57.9249	0.892216	0.893208	0.937676	0.090796	0.235444	0.531347	-1.75643	0.00428235	down
ENSMUSG00000002870.7	Mcm2	2471.34	20.2444	15.6452	15.5779	4.19602	5.01016	6.44538	-1.7639	2.09168e-38	down
ENSMUSG00000059323.6	Tonsl	276.147	2.16776	1.62883	1.59262	0.348988	0.738479	0.927909	-1.76499	1.85483e-09	down
ENSMUSG00000078572.2	1810043H04Rik	104.54	4.23838	2.35566	2.86671	0.781079	0.842088	1.18566	-1.76599	1.30753e-06	down
ENSMUSG00000021707.4	Dhfr	690.979	3.02141	3.11659	2.97024	0.92126	0.86715	0.957601	-1.76755	2.66779e-28	down
ENSMUSG00000019428.10	Fkbp8	4791.64	82.9906	58.765	60.9258	15.9722	20.2522	32.59	-1.77074	5.16681e-06	down
ENSMUSG00000042793.7	Lgr6	398.511	3.17092	2.0183	2.68171	0.553719	0.684927	1.30481	-1.77129	5.54871e-08	down
ENSMUSG00000026669.8	Mcm10	726.154	5.41192	4.29671	5.22736	1.29249	1.93494	1.59468	-1.77142	7.00565e-29	down
ENSMUSG00000049295.9	Zfp219	965.314	9.34116	6.69163	7.63179	1.87341	2.04118	3.18493	-1.77389	9.01363e-22	down
ENSMUSG00000082480.1	Gm11687	277.579	7.62155	7.62184	6.62417	2.21037	2.36419	1.98625	-1.7743	2.1382e-15	down
ENSMUSG00000092605.1	Gm19980	80.6274	0.441198	0.318746	0.522116	0.172515	0.092004	0.105075	-1.78031	0.000182393	down
ENSMUSG00000038489.8	Polr2l	1711.24	21.755	25.5101	25.0498	3.0473	3.97119	15.5736	-1.78142	0.0180888	down
ENSMUSG00000044006.8	Cilp2	62.2216	0.270949	0.395546	0.325275	0.111211	0.096676	0.086325	-1.7818	9.86762e-05	down
ENSMUSG00000019773.7	Fbxo5	567.058	7.4924	5.93559	7.20478	1.95662	2.03812	2.24081	-1.7819	1.81075e-30	down
ENSMUSG00000084333.1	Gm11599	60.0902	1.89558	1.59126	1.28926	0.754256	0.289489	0.304525	-1.78659	0.0024214	down
ENSMUSG00000039477.9	Tnrc18	609.945	2.64863	2.31252	2.9037	0.449551	0.529442	1.06877	-1.78845	2.28629e-10	down
ENSMUSG00000039623.8	C330006K01Rik	222.786	1.50037	1.30508	1.30687	0.326171	0.397835	0.498939	-1.78852	4.48565e-15	down
ENSMUSG00000024056.9	Ndc80	806.045	10.7469	8.12096	6.96764	2.04214	3.10588	2.54902	-1.79175	1.09248e-22	down
ENSMUSG00000021773.3	Comtd1	197.724	2.97875	1.8096	2.1677	1.97631	0.429359	2.9474	-1.79432	3.09878e-06	down
ENSMUSG00000049600.7	Zbtb45	292.707	3.57203	2.28485	2.66894	0.510981	0.8193	1.04785	-1.79525	2.57347e-13	down
ENSMUSG00000068604.4	Gm8225	657.624	17.3764	19.3529	15.6667	4.39041	4.95617	6.26095	-1.80035	2.50616e-24	down
ENSMUSG00000046718.7	Bst2	17313.4	552.881	526.334	512.762	156.464	138.802	173.082	-1.80038	4.04778e-50	down
ENSMUSG00000086988.1	1700086O06Rik	93.1635	1.82882	1.48423	0.977687	0.238514	0.489746	0.514214	-1.8011	1.46683e-05	down
ENSMUSG00000004655.5	Aqp1	460.986	4.29444	3.93393	4.11248	0.97812	1.22737	1.45456	-1.80385	2.90181e-27	down
ENSMUSG00000028407.3	2010003O02Rik	68.4038	1.2835	1.65084	1.56969	0.364892	0.31858	0.653248	-1.80538	6.89722e-05	down
ENSMUSG00000029223.8	Uchl1	504.713	13.8987	7.84087	9.56311	2.57432	3.05913	3.50637	-1.80563	4.01308e-17	down
ENSMUSG00000029910.8	Mad2l1	1315.08	23.1635	17.876	17.1204	4.39014	6.8472	5.77521	-1.80732	1.09309e-40	down
ENSMUSG00000092003.1	Gm3906	154.632	2.12851	1.65178	1.32612	0.556486	0.357356	0.549419	-1.80749	1.25654e-07	down
ENSMUSG00000020216.5	Jsrp1	2286.76	48.8095	35.3539	37.9104	7.92505	6.50475	21.9539	-1.80862	0.00210504	down
ENSMUSG00000034311.3	Kif4	1056.81	5.73056	4.48996	4.88703	1.35424	1.52106	1.51255	-1.8098	9.35905e-48	down
ENSMUSG00000002083.6	Bbc3	297.447	4.45013	4.01921	3.83621	0.778353	0.529577	2.27379	-1.81141	2.3511e-05	down
ENSMUSG00000029177.3	Cenpa	1295.31	29.3469	23.531	23.6994	6.89512	9.13545	6.19981	-1.81171	6.07131e-25	down
ENSMUSG00000041886.6	Macc1	73.819	0.576561	0.471065	0.318107	0.140128	0.081342	0.167032	-1.81268	0.000125904	down
ENSMUSG00000061286.6	Exosc5	520.119	12.5155	10.6327	12.4516	2.10528	2.56527	5.94991	-1.81317	1.10888e-08	down
ENSMUSG00000029869.6	Ephb6	1434.18	10.3338	7.96421	8.7198	1.71448	2.23604	4.07282	-1.81774	5.59558e-15	down
ENSMUSG00000020914.10	Top2a	8977.28	51.0521	45.2892	43.0016	11.6536	13.9926	13.4913	-1.81888	4.44256e-127	down
ENSMUSG00000065829.1	Snord16a	58.2859	11.2555	13.5698	16.0966	3.94772	4.60204	3.41825	-1.82116	5.61243e-05	down
ENSMUSG00000022033.3	Pbk	1024.25	16.1143	13.0069	13.165	3.62671	4.60865	4.05333	-1.82254	9.11219e-46	down
ENSMUSG00000073434.4	Wdr90	515.36	2.20427	1.8471	1.94719	0.336636	0.798017	0.647785	-1.82305	4.02419e-14	down
ENSMUSG00000085521.1	4930526A20Rik	54.3214	0.945225	0.773298	0.906993	0.269071	0.203956	0.288815	-1.82444	0.000179303	down
ENSMUSG00000058290.3	Espl1	910.846	3.66292	3.00021	3.05681	0.720041	0.936323	1.18323	-1.82457	9.22933e-32	down
ENSMUSG00000007039.6	Ddah2	2913.6	64.0046	45.699	46.9081	9.03918	10.3617	28.2509	-1.82468	0.0007533	down
ENSMUSG00000007080.7	Pole	1059.28	3.96498	3.46307	3.62992	0.945145	1.30414	1.08749	-1.82501	2.19021e-49	down
ENSMUSG00000009633.2	G0s2	632.163	19.5621	16.46	17.0597	4.70419	3.63661	7.01225	-1.82548	4.53453e-15	down
ENSMUSG00000036777.7	Anln	3524.56	16.1084	14.5276	15.2639	4.02128	4.64119	4.66568	-1.8279	5.75602e-113	down
ENSMUSG00000008140.10	2310044H10Rik	1703.02	30.9853	21.6567	24.9577	4.41201	4.67499	10.6458	-1.82936	4.81892e-13	down
ENSMUSG00000087060.1	2810442I21Rik	79.8268	1.97382	1.22648	1.76819	0.273134	0.836808	0.329628	-1.83009	6.93649e-05	down
ENSMUSG00000001517.8	Foxm1	1245.97	7.85889	6.51986	6.66934	1.56178	2.42418	2.79221	-1.83444	2.89974e-39	down
ENSMUSG00000073705.3	Apitd1	155.427	3.90105	2.62723	3.81918	0.818621	0.732691	1.51006	-1.83482	5.6505e-08	down
ENSMUSG00000027379.7	Bub1	1699.82	13.8908	10.0769	11.5973	3.04347	3.89062	3.39044	-1.83512	2.47322e-50	down
ENSMUSG00000027715.3	Ccna2	2635.49	23.8414	19.8077	19.7342	5.55992	6.71138	6.07501	-1.83601	3.18811e-74	down
ENSMUSG00000024846.5	Cst6	595.561	4.13095	3.24162	3.30692	0.956062	1.14584	0.964637	-1.83632	7.60676e-30	down
ENSMUSG00000047261.9	Gap43	156.061	3.08292	2.35799	2.35085	0.820988	0.62155	0.751529	-1.83637	6.65792e-10	down
ENSMUSG00000026605.7	Cenpf	1978.01	4.57388	4.13869	4.19678	1.01159	1.41446	1.27365	-1.83817	1.82739e-69	down
ENSMUSG00000007950.8	Abhd8	1305.07	19.7546	13.1562	13.9041	2.2877	2.93709	8.55146	-1.83862	0.0019435	down
ENSMUSG00000017146.6	Brca1	893.646	3.52945	2.88539	3.41769	0.899758	0.885627	1.02113	-1.8466	2.13839e-40	down
ENSMUSG00000067786.9	Nnat	1438.72	25.3516	31.0049	31.0277	7.8002	8.48459	8.33966	-1.84826	2.23211e-33	down
ENSMUSG00000086416.1	Gm14002	66.7485	0.662475	0.399577	0.608406	0.172304	0.173349	0.115953	-1.85023	4.79828e-05	down
ENSMUSG00000063802.4	Hspbp1	781.912	16.8219	9.71653	11.065	2.27546	2.33404	6.19377	-1.85337	3.34181e-08	down
ENSMUSG00000033730.2	Egr3	140.415	2.53863	2.06321	2.46825	0.841184	0.427582	0.710968	-1.85378	6.3825e-07	down
ENSMUSG00000027404.9	Snrpb	5221.62	122.489	93.2176	103.701	22.851	24.691	43.8142	-1.85572	5.12147e-23	down
ENSMUSG00000033434.9	Gtpbp6	443.433	9.59926	7.05001	6.49008	2.00459	2.25338	4.03062	-1.85727	3.64689e-08	down
ENSMUSG00000039470.9	Zdhhc2	106.453	0.761826	0.603325	0.860749	0.27343	0.137873	0.197832	-1.85887	9.35023e-06	down
ENSMUSG00000039377.6	Hlx	975.871	12.6207	8.89798	9.05051	2.26713	2.29885	4.12158	-1.85895	7.34463e-17	down
ENSMUSG00000010406.7	Mrpl52	552.951	34.1521	26.4799	34.6927	11.4158	5.6446	9.24201	-1.85968	2.65273e-10	down
ENSMUSG00000006378.7	Gcat	64.943	0.696811	0.690736	0.544684	0.125188	0.316755	0.108828	-1.86229	0.000395353	down
ENSMUSG00000037995.8	Igsf9	376.555	3.47785	2.25627	2.20652	0.468928	0.55803	1.28778	-1.86314	1.59929e-10	down
ENSMUSG00000006019.9	Dhx34	961.551	6.90969	4.773	5.41713	1.10069	1.34687	2.38128	-1.86736	3.95407e-14	down
ENSMUSG00000028873.9	Cdca8	930.54	16.6233	12.5604	12.1177	3.45716	4.07775	4.10032	-1.86755	1.49734e-40	down
ENSMUSG00000040938.9	Slc16a11	129.44	3.03493	1.70237	1.75151	0.309793	0.223365	0.949273	-1.86961	0.000522254	down
ENSMUSG00000031004.7	Mki67	4854.84	11.5159	10.7262	11.968	2.9813	3.34268	3.31153	-1.87126	1.83197e-93	down
ENSMUSG00000029348.7	Asphd2	132.67	2.65753	1.40538	1.94944	0.280206	0.49496	0.932495	-1.87178	1.93292e-05	down
ENSMUSG00000063063.6	Ctnna2	85.3102	0.584511	0.469363	0.406723	0.111245	0.09867	0.197813	-1.8731	8.28028e-06	down
ENSMUSG00000062044.7	Lmtk3	99.2508	0.519427	0.868884	0.666011	0.128518	0.113441	0.763181	-1.88514	0.000532448	down
ENSMUSG00000069227.4	Gprin1	299.767	1.72532	1.64108	1.678	0.30721	0.545947	0.597138	-1.88516	2.7385e-16	down
ENSMUSG00000043099.4	Hic1	102.088	0.973118	0.563979	0.561458	0.133965	0.177908	0.265961	-1.88844	1.88187e-06	down
ENSMUSG00000028832.5	Stmn1	5175.62	135.624	109.109	107.769	30.1804	36.2205	32.7522	-1.89026	1.46035e-72	down
ENSMUSG00000015880.9	Ncapg	1321.03	9.66097	7.53814	8.44283	2.22762	2.31438	2.52745	-1.89042	8.17947e-57	down
ENSMUSG00000053317.5	Sec61b	934.154	40.2206	36.1876	41.593	12.467	7.86149	11.7439	-1.89136	1.88769e-17	down
ENSMUSG00000020185.10	E2f7	262.962	1.17125	1.21093	1.1656	0.320216	0.339616	0.295052	-1.89459	1.09312e-18	down
ENSMUSG00000028066.9	Pmf1	709.625	18.8958	17.2825	15.2518	3.01263	5.27481	6.16385	-1.89574	5.45219e-20	down
ENSMUSG00000046223.9	Plaur	1112.05	22.0763	16.3209	18.6558	3.57063	4.16904	8.22583	-1.89607	1.75969e-14	down
ENSMUSG00000086657.1	4921530L18Rik	68.2641	1.37345	2.37208	2.22281	0.727084	0.149162	0.743208	-1.89863	0.00363262	down
[truncated: 194 more rows]
