# Supplementary material for: Data describing the effects of Induced knockout of Heterogeneous nuclear ribonucleoprotein K in mouse skeletal muscle satellite cells
Source: Data Brief. 2024 Jun 12;55:110576. doi: 10.1016/j.dib.2024.110576 (PMC11239480; doi:10.1016/j.dib.2024.110576)
Supplement: Supplementary file 4 [file mmc4.xlsx]

## Sheet: Sheet1
Table S4. The significant dys-regulated gene transcripts as determined by RNA-seq in MuSCs proliferation treated with ethanol.
gene id	gene name	baseMean	ethanol 24h-1	ethanol 24h-2	ethanol 24h-3	ethanol 48h-1	ethanol 48h-2	ethanol 48h-3	log2FoldChange	Q-value	regulated
ENSMUSG00000022421.11	Nptxr	290.171	0	0.109196	0.001129	2.16454	0.136555	2.45075	7.54534	0.000203333	up
ENSMUSG00000093077.1	AC113316.1	266.148	2.3537	0.234932	0.239573	192.718	45.5522	5.23934	6.43167	4.51215e-05	up
ENSMUSG00000051067.7	Lingo3	117.76	0.011953	0.022997	0.013684	0.789747	0.723425	1.045	5.59154	1.22068e-25	up
ENSMUSG00000092837.1	AC027184.1	233.564	1.13156	0	0.212595	36.883	15.0404	1.47596	5.37371	0.00600635	up
ENSMUSG00000076258.1	mmu-mir-689-2	751.571	26.3687	1.22558	1.10063	447.608	438.354	45.8266	5.16523	0.00163693	up
ENSMUSG00000038738.9	Shank1	55.6913	0	0.015493	0	0.382475	0.177804	0.263367	5.12403	1.99442e-07	up
ENSMUSG00000076281.1	mmu-mir-2134-4	408.536	15.0024	0.82029	0.542945	168.032	304.961	21.0297	5.08271	0.0022518	up
ENSMUSG00000060550.8	H2-Q7	1898.34	0.26579	0.148759	0.855049	13.0183	12.1874	16.8582	5.06361	3.79991e-10	up
ENSMUSG00000038508.7	Gdf15	772.8	1.01873	0	0.151587	16.2553	13.8562	5.87007	5.05192	0.00909966	up
ENSMUSG00000088088.1	RNase_MRP	164.365	1.33969	0.019312	0.076414	32.7492	10.4466	1.02429	4.99948	0.00530429	up
ENSMUSG00000018554.6	Ybx2	83.0084	0.078703	0.030602	0.055256	2.01717	1.69299	1.6138	4.96376	2.05686e-16	up
ENSMUSG00000088609.1	mmu-mir-2134-4	216.841	10.325	0.629172	0.255239	82.8622	164.067	12.2448	4.67307	0.00488721	up
ENSMUSG00000055413.9	H2-Q8	230.734	0.117393	0	0.476733	4.90719	8.37638	7.97862	4.62722	0.00428961	up
ENSMUSG00000073421.4	H2-Ab1	89.1517	0.086049	0.057808	0.172043	1.65733	1.35589	2.44363	4.52976	8.41494e-17	up
ENSMUSG00000031294.2	D630029K05Rik	50.2682	0.037996	0	0.040677	0.621835	0.302931	0.915384	4.50971	1.77921e-07	up
ENSMUSG00000040280.9	Ndufa4l2	171.343	0	0.115217	0.486691	3.99385	4.10921	4.79843	4.43482	0.00452697	up
ENSMUSG00000045999.8	AY036118	1011.53	3.61784	0	1.40433	35.9126	54.6936	5.42451	4.41247	0.0411655	up
ENSMUSG00000050860.5	Phospho1	224.744	0.558235	0	0.396663	6.89895	3.82171	2.87836	4.36378	0.0127124	up
ENSMUSG00000092017.1	Gm9396	208.63	0.38844	1.24494	0.006437	21.8024	0.010586	10.2264	4.32865	0.0430388	up
ENSMUSG00000021835.8	Bmp4	172.844	0.040521	0.062085	0.22603	1.69821	1.6575	2.72112	4.21932	3.17294e-14	up
ENSMUSG00000028341.3	Nr4a3	439.315	0.068426	0.116584	0.169043	2.09463	1.62662	1.98239	4.14951	1.63853e-51	up
ENSMUSG00000060268.5	Gm1661	61.4173	0.163239	0.060531	0	1.05271	0.943061	0.63047	4.11497	8.16912e-06	up
ENSMUSG00000024210.2	Ip6k3	568.278	0.522233	0.15672	0.411626	5.80852	5.54097	6.25874	4.07301	1.68494e-33	up
ENSMUSG00000040752.9	Myh6	1612.39	0.399925	0.386203	0.419164	4.50279	9.59489	4.13427	4.06089	2.89375e-15	up
ENSMUSG00000022464.6	Slc38a4	87.2202	0	0.076378	0.023851	0.506601	0.411584	0.682299	4.03343	4.67811e-07	up
ENSMUSG00000068877.5	Selenbp2	93.2545	0.085593	0.115637	0.071081	0.959332	2.87046	0.63529	3.97792	8.40827e-09	up
ENSMUSG00000020826.6	Nos2	298.342	0.035547	0.060152	0.235945	1.84653	1.55432	1.65732	3.96049	1.44192e-13	up
ENSMUSG00000076036.1	AC151602.1	66.1441	2.69457	0.001906	0.000792	20.6943	17.4012	3.5277	3.95224	0.00025846	up
ENSMUSG00000067235.7	H2-Q10	110.355	0.041041	0	0.123562	0.736252	0.77462	0.599618	3.9356	0.00669631	up
ENSMUSG00000037166.4	Ppp1r14a	82.8787	0.382463	0.18237	0.174043	3.84	4.74174	2.15073	3.91998	1.06852e-10	up
ENSMUSG00000009092.4	Derl3	634.438	0.461893	1.01143	0.897091	11.3427	9.31867	13.3564	3.91379	1.1196e-50	up
ENSMUSG00000030406.6	Gipr	117.734	0	0.151655	0.167108	1.26103	1.75658	1.57673	3.9027	0.00555925	up
ENSMUSG00000026051.8	1500015O10Rik	51.116	0.225731	0	0.056437	1.25092	0.942102	1.89379	3.88999	3.14758e-05	up
ENSMUSG00000030785.7	Cox6a2	1274.58	7.27494	1.34223	1.51952	57.2509	40.0881	39.8483	3.84644	3.6119e-06	up
ENSMUSG00000002985.9	Apoe	356.632	0.811613	0.557992	0.409303	6.01763	6.25906	6.54157	3.8376	4.18918e-49	up
ENSMUSG00000021751.7	Acox2	117.014	0.015627	0.088654	0.11501	1.35126	0.679396	1.25126	3.82723	9.47543e-12	up
ENSMUSG00000021069.10	Pygl	511.624	0.323104	0.259386	0.36742	4.58244	3.57075	4.75055	3.75888	4.56502e-64	up
ENSMUSG00000028463.7	Car9	1621.29	1.69409	1.12597	2.21121	18.4536	17.3487	24.4962	3.7135	2.42462e-57	up
ENSMUSG00000022018.6	1190002H23Rik	58.7781	0	0.136397	0.235751	1.44141	1.40329	1.65937	3.6399	1.7688e-05	up
ENSMUSG00000049422.6	Chchd10	334.42	0.789019	0.386505	0.914527	9.15559	9.97446	5.25907	3.63285	3.849e-19	up
ENSMUSG00000079652.2	Fam71f2	80.695	0	0.10087	0.292865	2.23646	1.02119	1.59647	3.62952	3.55077e-05	up
ENSMUSG00000040113.8	Mettl11b	53.8012	0.02148	0.05961	0.086129	0.854105	0.604077	0.649053	3.62935	7.01756e-08	up
ENSMUSG00000073409.5	H2-Q6	631.912	0.18321	0.295953	1.70522	7.95869	8.23256	10.6215	3.61776	0.000123309	up
ENSMUSG00000023336.5	Wfdc1	212.614	0.336286	0.402714	0.330244	4.45416	3.57172	4.25042	3.58991	7.69313e-34	up
ENSMUSG00000054426.5	A930005H10Rik	132.954	1.35669	0.253275	1.03656	11.7844	9.08039	9.02924	3.5395	1.3226e-11	up
ENSMUSG00000030790.7	Adm	555.687	0.623299	0.357649	1.5681	8.31705	9.49031	9.93175	3.49752	2.38263e-07	up
ENSMUSG00000049493.7	Pls1	78.4172	0.032719	0.054192	0.045658	0.440987	0.531835	0.478445	3.49154	4.35838e-12	up
ENSMUSG00000021758.7	Ddx4	59.447	0.061824	0.075708	0	0.488295	0.376149	0.598111	3.49012	2.98781e-05	up
ENSMUSG00000059022.7	Kcp	104.758	0.095321	0.035619	0.080243	0.977028	0.468844	0.61161	3.45366	2.02724e-08	up
ENSMUSG00000059213.6	Ddn	51.3548	0.020921	0.038034	0.024116	0.420379	0.280723	0.246634	3.4509	4.848e-08	up
ENSMUSG00000023484.7	Prph	57.0289	0.107216	0.105691	0	0.706227	0.81038	0.679419	3.4192	6.62971e-05	up
ENSMUSG00000029725.4	2010007H12Rik	189.02	0.899758	0.254408	0.414145	5.47247	6.7208	1.48729	3.41652	2.1932e-07	up
ENSMUSG00000075996.1	U1	61.7759	1.71587	0.428332	0.330195	5.46156	16.8308	1.72992	3.4145	0.000356648	up
ENSMUSG00000033419.8	Snap91	174.525	0.144369	0.115217	0.096	1.56899	0.828894	1.72048	3.37583	5.12643e-22	up
ENSMUSG00000020486.11	2024-09-04	1123.54	1.05613	2.47287	1.8188	17.2602	14.868	18.7641	3.37206	1.81551e-62	up
ENSMUSG00000075923.1	U1	69.3908	2.17112	0.462733	0.384878	6.48137	18.6111	1.87774	3.33408	0.000522877	up
ENSMUSG00000007877.2	Tcap	2490.81	7.76521	4.62234	6.77843	66.2385	58.8978	54.8954	3.32032	3.82608e-61	up
ENSMUSG00000075943.1	U1	64.8068	2.02906	0.445532	0.371078	5.97228	17.3814	1.73013	3.30913	0.000621443	up
ENSMUSG00000030827.4	Fgf21	592.906	2.59581	1.01612	1.08245	13.9635	11.1554	19.3952	3.30823	9.98741e-23	up
ENSMUSG00000029381.9	Shroom3	2198.79	1.1571	0.773118	0.704383	7.88364	7.00395	9.05636	3.30222	6.06948e-75	up
ENSMUSG00000065911.1	7SK	187.857	3.52451	0.267336	0.278982	14.6144	16.0397	6.43756	3.29832	0.00955281	up
ENSMUSG00000041608.6	Entpd3	129.262	0.089867	0.110532	0.087496	0.840989	0.92729	0.815543	3.28726	1.949e-17	up
ENSMUSG00000028150.7	Rorc	206.689	0.205815	0.182316	0.243842	1.90583	1.54259	2.76486	3.28521	8.79373e-24	up
ENSMUSG00000065824.1	7SK	181.933	3.84896	0.262228	0.207545	14.678	16.5318	6.46994	3.24789	0.01894	up
ENSMUSG00000056148.7	Rdh9	125.513	0.148274	0.090872	0.135396	0.95262	1.07917	1.25092	3.23499	1.33623e-16	up
ENSMUSG00000061878.8	Sphk1	425.323	0.459875	0.23073	0.439765	4.11733	4.33317	5.17379	3.22952	1.78295e-40	up
ENSMUSG00000045348.9	6430598A04Rik	149.913	0.065515	0.087321	0.142748	1.3343	0.871499	0.715142	3.20316	8.10927e-14	up
ENSMUSG00000034652.6	Cd300a	325.13	0.144342	0.161784	0.241473	1.57781	1.52911	1.83175	3.18558	2.02908e-29	up
ENSMUSG00000002228.6	Ppm1j	218.393	0.321586	0.39518	0.293511	2.6848	2.32186	3.74947	3.18045	1.01531e-25	up
ENSMUSG00000032715.8	Trib3	553.223	0.878481	0.374487	0.911801	6.02714	6.27438	6.78716	3.17203	4.19633e-23	up
ENSMUSG00000032243.8	Itga11	158.123	0.093849	0.092977	0.068516	0.610347	0.571039	1.01728	3.17154	1.2406e-17	up
ENSMUSG00000053552.7	Ebf4	146.926	0.195918	0.064026	0.131471	1.21325	1.0721	1.12683	3.17082	8.34603e-13	up
ENSMUSG00000020325.9	Fstl3	569.531	1.16579	1.28611	0.143472	7.35332	6.70805	6.58103	3.14893	0.0057373	up
ENSMUSG00000043085.8	Tmem82	65.3344	0.099314	0.047164	0.066462	0.568081	0.421602	0.785454	3.1241	1.75469e-08	up
ENSMUSG00000066113.8	Adamtsl1	160.86	0.160848	0.020099	0.063056	0.492306	0.39677	0.535607	3.11544	1.86581e-10	up
ENSMUSG00000092595.1	Gm20427	1146.52	0.348638	2.03282	0.300059	3.6895	11.281	5.10724	3.10395	0.00351593	up
ENSMUSG00000038583.6	Pln	106.505	0.10047	0.128729	0.134088	1.38908	0.834898	0.832109	3.08633	5.80123e-12	up
ENSMUSG00000049551.2	Fzd9	297.882	0.506313	0.403568	0.211279	3.23173	2.90015	2.59754	3.06276	3.51383e-20	up
ENSMUSG00000022449.8	Adamts20	1431.98	0.705978	0.682325	0.749895	5.52952	4.98131	6.41045	3.05926	8.26507e-100	up
ENSMUSG00000024014.6	Pim1	1122.2	1.31413	1.97203	1.64089	12.5724	11.1476	14.9886	3.05626	1.13416e-70	up
ENSMUSG00000030494.7	Rhpn2	143.615	0.109077	0.175439	0.097936	0.858849	0.746922	1.22029	3.02035	4.38245e-16	up
ENSMUSG00000036570.7	Fxyd1	728.86	3.44463	3.59376	4.00932	33.1675	25.1173	28.2619	3.01848	5.58711e-58	up
ENSMUSG00000023982.7	Guca1a	59.7388	0.198232	0.196294	0.180436	1.4399	2.11895	0.891118	3.01457	1.85947e-06	up
ENSMUSG00000053093.9	Myh7	24683	12.4402	12.651	10.9441	92.0094	82.4504	98.1598	3.00703	0	up
ENSMUSG00000034413.7	Neurl1b	160.178	0.074286	0.113677	0.041905	0.612429	0.457086	0.693973	3.00695	2.41868e-14	up
ENSMUSG00000093098.1	AC115697.1	168.927	10.2018	3.50434	3.40179	42.6267	68.7665	12.662	2.99917	5.95755e-06	up
ENSMUSG00000071637.4	Cebpd	275.216	0.897357	0.328279	0.816376	5.59243	7.21234	2.29122	2.99702	4.83305e-09	up
ENSMUSG00000028642.6	4930538K18Rik	57.2161	0.018681	0.133623	0.183617	1.12031	0.580503	0.978777	2.98182	3.6067e-05	up
ENSMUSG00000041757.8	Plekha6	224.607	0.144588	0.071364	0.058959	0.662804	0.563213	0.841926	2.96888	2.08548e-15	up
ENSMUSG00000045287.6	Rtn4rl1	55.3595	0.069403	0.024935	0.046184	0.32838	0.277647	0.45887	2.9661	1.47405e-06	up
ENSMUSG00000020178.5	Adora2a	65.0444	0.097917	0.046836	0.076716	0.557593	0.379243	0.819132	2.9626	2.02184e-07	up
ENSMUSG00000009876.7	Cox4i2	164.42	0.679937	0.378484	0.934977	4.53513	5.18535	5.33141	2.95433	5.47999e-13	up
ENSMUSG00000044197.7	Gpr146	692.32	0.619147	0.325695	0.6464	4.0387	3.13642	3.83548	2.94441	1.46013e-31	up
ENSMUSG00000037280.6	Galnt6	1043.64	0.866641	0.879918	0.797951	6.15682	5.62371	6.6771	2.9441	2.5649e-100	up
ENSMUSG00000036185.3	Ng23	149.521	0.465166	0.710412	0.614239	5.21192	4.1104	3.81927	2.93685	1.73823e-15	up
ENSMUSG00000067586.3	S1pr3	359.905	0.202417	0.235949	0.30165	2.02043	1.30389	2.12235	2.93581	2.36778e-27	up
ENSMUSG00000018411.10	Mapt	209.089	0.20083	0.227663	0.086006	0.984649	1.07394	1.30786	2.9241	6.17044e-17	up
ENSMUSG00000032942.8	Ucp3	263.836	0.242774	0.3126	0.443447	2.54947	2.18369	2.61994	2.92247	2.8636e-21	up
ENSMUSG00000092746.1	AC156953.1	236.488	5.20654	1.30081	1.3656	19.425	27.8991	6.1401	2.90946	5.61338e-06	up
ENSMUSG00000041329.7	Atp1b2	1062.78	0.862859	1.47693	1.19783	8.97678	6.18676	7.76143	2.90672	1.36317e-46	up
ENSMUSG00000052837.4	Junb	1491.51	5.85917	0.922273	1.07271	19.3977	26.8461	6.56064	2.90492	0.0114368	up
ENSMUSG00000006587.5	Snai3	156.195	0.348738	0.138124	0.422106	2.49024	2.15061	1.8681	2.89573	2.54621e-10	up
ENSMUSG00000022206.5	Npr3	3401.94	1.57341	1.71281	1.8832	11.0392	9.97786	15.0835	2.89179	8.54302e-103	up
ENSMUSG00000079017.3	Ifi27l2a	1647.2	10.7779	7.9263	15.0965	90.9547	58.8158	90.5761	2.88511	5.65539e-34	up
ENSMUSG00000038201.9	Kcna7	145.386	0.12242	0.076846	0.191445	0.979636	0.845508	0.949178	2.88404	1.86063e-11	up
ENSMUSG00000022759.7	4930451C15Rik	52.6395	0.037799	0.058748	0.122062	0.57638	0.516097	0.660192	2.87763	6.47568e-06	up
ENSMUSG00000091971.1	Hspa1a	240.368	0.408019	0.138693	0.237086	2.13004	2.45767	0.683137	2.87238	1.59669e-07	up
ENSMUSG00000060726.4	Tmsb15a	178.564	0.447797	1.33662	1.50197	4.87389	12.434	4.54394	2.86732	7.49533e-07	up
ENSMUSG00000028758.5	Kif17	74.378	0.120601	0.044334	0.042397	0.578424	0.502618	0.491033	2.86553	4.74655e-07	up
ENSMUSG00000048406.5	B330016D10Rik	56.8114	0.093775	0.116789	0.101152	0.607001	0.962382	0.580469	2.85647	1.88141e-06	up
ENSMUSG00000036856.4	Wnt4	243.985	0.236686	0.162899	0.16602	1.32083	1.04653	1.53575	2.85439	6.26681e-23	up
ENSMUSG00000035835.7	BC005764	1099.81	2.25977	0.914452	0.667972	9.83632	8.02254	9.67709	2.85364	2.39198e-07	up
ENSMUSG00000026365.9	Cfh	713.128	0.524213	0.38231	0.681162	3.71937	2.88772	4.38708	2.85292	3.85001e-31	up
ENSMUSG00000051319.6	1500011K16Rik	381.714	2.39363	1.03976	1.22525	13.9377	12.0577	5.02961	2.8522	1.12888e-10	up
ENSMUSG00000034949.11	Zfr2	672.007	0.709448	1.09403	0.881194	5.62681	4.81839	4.75499	2.84723	6.95261e-38	up
ENSMUSG00000024347.8	Psd2	96.1524	0.052917	0.064138	0.084672	0.302884	0.356227	0.751618	2.8468	4.27715e-08	up
ENSMUSG00000068758.6	Il3ra	371.143	1.77195	0.378804	0.463521	9.00925	6.06013	3.65196	2.84627	0.000530498	up
ENSMUSG00000025175.6	Fn3k	2556.49	5.91543	7.71508	6.28935	50.494	36.4533	49.3118	2.84185	1.04698e-95	up
ENSMUSG00000044927.5	H1fx	167.784	1.30741	0.114271	0.127909	3.536	4.90134	1.66199	2.84073	0.0245005	up
ENSMUSG00000031343.7	Gabra3	121.585	0.065524	0.162328	0.094649	0.69233	0.596106	0.936024	2.83693	8.98853e-11	up
ENSMUSG00000042129.5	Rassf4	118.641	0.048677	0.089473	0.044645	0.426251	0.314551	0.516218	2.83433	1.78417e-11	up
ENSMUSG00000071604.4	Fam189a2	108.945	0.106087	0.048285	0.253656	0.942199	0.762396	1.15377	2.83304	1.70846e-06	up
ENSMUSG00000037820.9	Tgm2	832.392	0.649451	0.825581	0.833221	5.10622	4.46214	5.89776	2.83224	6.27261e-61	up
ENSMUSG00000023328.8	Ache	861.115	1.63289	0.822763	0.763479	9.46154	8.37431	7.40627	2.82265	1.82843e-31	up
ENSMUSG00000022180.6	Slc7a8	240.304	0.142663	0.18595	0.26003	1.02922	1.26791	1.65738	2.81243	3.67474e-16	up
ENSMUSG00000021294.6	Kif26a	257.11	0.167795	0.076615	0.133685	0.976729	0.810976	0.65838	2.7843	3.83437e-14	up
ENSMUSG00000020805.7	Slc13a5	232.147	0.206332	0.426641	0.241676	1.46477	1.31326	2.23337	2.7773	1.38822e-20	up
ENSMUSG00000072594.3	Gm16439	262.37	1.27844	0.817629	2.57789	4.90925	20.0696	3.5131	2.76682	0.00873031	up
ENSMUSG00000017692.8	Rhbdl3	56.6331	0.041375	0.08347	0.027617	0.333005	0.285204	0.424856	2.76449	4.39555e-06	up
ENSMUSG00000021622.3	Ckmt2	534.017	0.757873	1.02357	1.88334	8.51239	6.34324	9.07001	2.76189	2.4408e-17	up
ENSMUSG00000002083.6	Bbc3	472.935	2.2928	0.300861	0.425251	6.93877	6.38722	4.27269	2.76161	0.014294	up
ENSMUSG00000023439.5	Gnb3	279.72	0.67911	0.618484	0.321387	3.71767	3.30411	3.31184	2.76042	3.61818e-20	up
ENSMUSG00000037161.7	4930583H14Rik	230.878	0.649869	0.360193	0.663395	4.64493	3.74909	3.83981	2.75922	4.14212e-16	up
ENSMUSG00000015312.8	Gadd45b	1548.68	5.80757	2.70166	4.11318	30.8255	25.604	24.0004	2.75908	5.83848e-28	up
ENSMUSG00000058385.6	Hist1h2bg	282.225	2.61872	1.06574	1.03345	6.7925	17.3647	4.24841	2.75492	1.42204e-06	up
ENSMUSG00000065037.1	7SK	1235.45	32.1727	4.84358	2.62432	134.383	47.6876	67.5323	2.73211	0.0200883	up
ENSMUSG00000020131.8	Pcsk4	66.0886	0.178156	0.243852	0	0.789552	0.594422	0.976552	2.73086	0.003372	up
ENSMUSG00000024471.6	Myot	4449.01	5.60441	8.27686	7.73468	49.8204	38.6288	46.2186	2.72833	9.09102e-74	up
ENSMUSG00000025488.8	Cox8b	519.104	6.84748	3.86011	4.35606	30.205	38.4793	23.5762	2.72725	1.24354e-17	up
ENSMUSG00000073652.4	Apol7d	54.8198	0.051886	0.222793	0.290343	1.0369	1.45318	1.14591	2.71576	0.000118631	up
ENSMUSG00000087371.1	Gm15541	58.784	0.12625	0.077742	0.023048	0.417906	0.39433	0.61922	2.71388	5.27053e-05	up
ENSMUSG00000029576.11	Radil	87.6938	0.088233	0.090104	0.057545	0.638836	0.49648	0.451134	2.70728	1.6664e-09	up
ENSMUSG00000020911.8	Krt19	263.288	0.731143	0.403926	0.636911	3.46272	3.51627	3.97024	2.69936	3.21179e-18	up
ENSMUSG00000086841.1	2410006H16Rik	3894.97	39.1978	20.4882	30.6889	240.297	172.389	137.472	2.69645	1.58229e-12	up
ENSMUSG00000023266.4	Frs3	253.405	0.751799	0.725442	0.658714	3.42392	2.86021	2.61028	2.69476	4.02594e-16	up
ENSMUSG00000057863.5	Rpl36	9158.26	193.695	26.294	26.8497	518.304	606.938	326.051	2.68682	0.0178582	up
ENSMUSG00000024353.4	2010001M09Rik	59.1443	0.312018	0.210776	0.181774	1.41105	1.08973	1.81362	2.67809	9.81949e-07	up
ENSMUSG00000030103.5	Bhlhe40	2044.26	1.71321	2.3388	3.08251	14.0711	13.1256	16.2699	2.67798	1.52356e-38	up
ENSMUSG00000057378.7	Ryr3	526.516	0.151741	0.143465	0.146375	0.90572	1.22543	1.28341	2.6692	9.30006e-46	up
ENSMUSG00000025408.9	Ddit3	2484.62	9.76897	8.98686	11.8831	56.1136	58.1463	69.1139	2.66414	9.97453e-62	up
ENSMUSG00000059775.3	Rps26-ps1	685.496	12.2688	2.68155	3.30225	17.8024	69.7606	13.4976	2.66214	0.0181939	up
ENSMUSG00000028838.5	Extl1	295.236	0.273415	0.195558	0.308447	1.66102	1.38128	1.64916	2.66189	1.77351e-21	up
ENSMUSG00000060180.5	Myh13	2600.51	1.64759	2.07098	1.0508	7.3934	13.4393	6.23442	2.66141	8.73007e-07	up
ENSMUSG00000078815.1	Cacng6	656.156	5.37797	2.51138	1.43293	21.1331	15.5819	18.2515	2.65425	4.93825e-13	up
ENSMUSG00000022894.5	Adamts5	2205.59	0.858123	1.1339	1.03089	5.67955	5.31796	6.88812	2.6481	6.46101e-83	up
ENSMUSG00000092773.1	AC157822.1	2624.8	73.4409	16.0356	9.27866	282.787	168.146	124.053	2.64772	0.00758516	up
ENSMUSG00000015943.4	Bola1	163.955	1.55752	0.31074	0.408093	5.88369	4.5847	1.08676	2.64769	0.000198437	up
ENSMUSG00000049676.7	Catsperg1	55.7597	0	0.091421	0.082556	0.319123	0.306929	0.427257	2.64575	0.00541132	up
ENSMUSG00000042737.3	Dpm3	689.646	8.15926	1.56769	1.72214	25.4129	27.0507	17.7504	2.64458	0.00125161	up
ENSMUSG00000001053.9	N4bp3	1109.37	2.84062	1.42473	1.24638	13.1586	10.089	7.87974	2.64314	2.66296e-16	up
ENSMUSG00000021453.2	Gadd45g	5577.39	36.288	9.01183	13.2593	133.336	121.928	81.7993	2.63608	0.000255918	up
ENSMUSG00000052373.7	Mpp3	343.852	0.592986	0.323644	0.436831	2.89123	2.83774	3.65304	2.63503	5.09544e-23	up
ENSMUSG00000034684.6	Sema3f	57.0989	0.068533	0.084028	0.026756	0.249333	0.37563	0.433144	2.63381	2.16556e-05	up
ENSMUSG00000051107.4	Gm15440	402.777	1.25287	0.913256	1.45348	7.96195	6.10496	7.35038	2.63271	1.83729e-24	up
ENSMUSG00000002980.8	Bcam	5259.15	10.034	8.13228	6.40552	54.6722	42.9432	45.6222	2.63097	5.51664e-67	up
ENSMUSG00000092665.1	AC099934.1	2493.79	70.5498	15.4399	8.81443	272.53	154.869	118.79	2.63096	0.0082571	up
ENSMUSG00000042293.7	Gm5617	82.2361	0.799833	0.512406	0.14713	3.3068	3.3663	1.77567	2.62993	4.73763e-05	up
ENSMUSG00000074903.3	Gm2058	914.636	0.844835	2.19141	0.543501	3.62963	10.6333	5.28042	2.62794	0.00116908	up
ENSMUSG00000017737.2	Mmp9	491.705	0.556416	0.600686	0.592105	3.44282	2.65881	4.12076	2.62302	2.89366e-38	up
ENSMUSG00000040740.7	Slc25a34	268.062	0.498251	0.205439	0.41043	2.40611	1.86312	2.30041	2.62162	1.41323e-13	up
ENSMUSG00000047370.4	Gm7367	102.922	1.28231	0.265751	0.249897	3.26764	4.94378	1.99332	2.61483	0.000234472	up
ENSMUSG00000035042.2	Ccl5	466.875	3.89657	2.2795	3.51806	19.4602	14.9308	22.9982	2.61026	3.93864e-23	up
ENSMUSG00000014198.8	Zfp385c	135.86	0.184727	0.07277	0.129518	0.574012	0.585132	1.3402	2.60484	5.08849e-07	up
ENSMUSG00000033467.7	Crlf2	54.8119	0.31677	0.121862	0	0.746416	1.26904	0.40071	2.59847	0.0161298	up
ENSMUSG00000084929.1	4732418A04Rik	64.6215	0.118701	0.08206	0.114455	0.53959	0.633234	0.637034	2.59503	5.90676e-07	up
ENSMUSG00000028782.8	Bai2	1078.38	1.2459	0.788991	0.754296	5.67107	4.19861	5.30236	2.58838	2.8304e-39	up
ENSMUSG00000029419.7	Gm996	53.1948	0.050931	0.023832	0.04949	0.257614	0.239471	0.234137	2.58573	1.69834e-05	up
ENSMUSG00000022489.4	Pde1b	131.058	0.103598	0.171774	0.150637	0.84299	0.907724	1.19794	2.58483	6.33764e-11	up
ENSMUSG00000092564.1	BC051226	65.6342	0.354259	0.668698	0.169601	2.40595	1.57557	1.87434	2.58471	1.56149e-06	up
ENSMUSG00000002043.10	Trappc6a	787.469	6.0802	2.38017	2.51035	26.5369	19.4386	17.9622	2.5835	7.66054e-15	up
ENSMUSG00000021750.9	Fam107a	1206.17	1.04258	1.80313	1.62071	10.24	7.77513	9.28219	2.57538	7.40164e-40	up
ENSMUSG00000068748.3	Ptprz1	259.739	0.168403	0.111457	0.092569	0.606499	0.531285	0.984299	2.57141	1.46105e-14	up
ENSMUSG00000046694.6	Fam46b	476.612	0.945868	0.602052	0.872952	5.08166	4.00395	4.4234	2.56086	3.5168e-25	up
ENSMUSG00000046546.3	Fam43a	252.025	0.312469	0.251993	0.384927	2.13379	1.72656	1.39666	2.55023	1.58059e-14	up
ENSMUSG00000085828.1	Gm15612	72.4097	0.091353	0.107588	0.070294	0.56358	0.343705	0.611065	2.53377	2.22622e-07	up
ENSMUSG00000086742.1	Gm16201	411.134	0.710859	1.30856	0.649344	4.25014	3.8326	4.72354	2.53026	1.2968e-17	up
ENSMUSG00000025081.7	Tdrd1	60.1088	0.030907	0.06589	0.038038	0.296752	0.19995	0.266031	2.52575	5.06965e-06	up
ENSMUSG00000067847.7	Romo1	959.314	10.4764	3.25338	6.34388	46.7997	48.3189	11.4305	2.51749	0.00334712	up
ENSMUSG00000025735.6	Rhbdl1	138.552	0.869716	0.125634	0.063257	1.72775	1.73446	2.24278	2.51425	0.000943777	up
ENSMUSG00000025161.10	Slc16a3	2351.43	3.51335	1.5404	2.5213	16.3646	15.0572	12.8774	2.51296	3.5987e-28	up
ENSMUSG00000023990.11	Tcfeb	279.985	0.735682	0.3901	0.509173	2.94564	2.50717	2.36252	2.50638	4.19503e-12	up
ENSMUSG00000001506.9	Col1a1	1521.85	1.22944	0.883225	1.41199	6.11991	5.10558	5.40862	2.50158	4.51609e-48	up
ENSMUSG00000085670.1	A830052D11Rik	111.911	0.404687	0.380388	0.395167	2.89173	1.71111	1.79235	2.49918	2.49474e-09	up
ENSMUSG00000027386.3	Fbln7	89.0729	0.116834	0.061278	0.147117	0.578664	0.4592	0.754092	2.49371	7.08516e-07	up
ENSMUSG00000087408.2	Lass1	396.278	0.840709	0.601887	0.516667	5.31503	3.08729	3.89331	2.48988	3.30932e-18	up
ENSMUSG00000038742.5	Angptl6	116.597	0.533348	0.278054	0.101004	1.37559	1.42728	2.01582	2.48699	7.19137e-06	up
ENSMUSG00000083669.3	Gm10169	252.561	5.10912	1.61797	2.08117	8.63127	28.5808	6.41034	2.48404	8.29175e-05	up
ENSMUSG00000034990.8	Otoa	157.347	0.123414	0.259556	0.130575	1.42291	1.55498	1.45281	2.47824	7.53752e-11	up
ENSMUSG00000025083.10	Afap1l2	915.291	1.23528	1.49501	0.902497	5.56529	4.63079	6.71635	2.45735	8.2379e-34	up
ENSMUSG00000027832.4	Ptx3	211.345	0.466898	0.323693	0.557361	2.27199	2.19784	2.57139	2.45519	5.2636e-14	up
ENSMUSG00000028943.10	Espn	123.01	0.297639	0.128168	0.193567	1.68424	1.03896	0.722249	2.45286	2.84122e-05	up
ENSMUSG00000060961.8	Slc4a4	357.001	0.156754	0.255935	0.149524	0.899475	0.924948	1.13711	2.45211	1.29696e-20	up
ENSMUSG00000002032.9	Tmem25	209.066	0.196125	0.372352	0.345882	1.57118	1.56576	1.817	2.45209	1.73283e-13	up
ENSMUSG00000070576.4	Mn1	513.933	0.244061	0.37708	0.312741	1.60854	1.5013	1.68509	2.4488	5.68375e-30	up
ENSMUSG00000042436.6	Mfap4	206.168	0.420728	0.735507	0.321327	2.5665	2.20605	2.99877	2.44557	2.89851e-12	up
ENSMUSG00000030653.9	Pde2a	595.905	0.531458	0.668947	0.610235	3.33436	2.74164	3.24038	2.44499	7.48314e-38	up
ENSMUSG00000025938.9	Slco5a1	210.455	0.052281	0.138303	0.115947	0.517449	0.554129	0.505943	2.44008	3.29264e-10	up
ENSMUSG00000022488.7	Nckap1l	136.428	0.076083	0.16575	0.120922	0.565715	0.521608	0.772286	2.43038	1.46536e-09	up
ENSMUSG00000038521.10	C1s	55.8758	0.068819	0.109181	0.059145	0.209555	0.465623	0.539287	2.42916	0.000145187	up
ENSMUSG00000017390.9	Aldoc	115.204	0.254734	0.20786	0.146896	1.15	0.849717	0.983564	2.42572	2.11859e-10	up
ENSMUSG00000028005.8	Gucy1b3	155.838	0.271485	0.145074	0.187167	1.00658	0.728587	1.37118	2.41759	5.71114e-10	up
ENSMUSG00000061740.6	Cyp2d22	1266.5	1.73154	1.99027	2.08607	9.27863	8.34578	11.8027	2.41709	4.52259e-54	up
ENSMUSG00000023959.7	Clic5	864.838	0.489373	0.715882	0.674631	3.2947	2.74052	3.39123	2.40759	7.69001e-39	up
ENSMUSG00000060224.3	Pyroxd2	173.306	0.196566	0.199026	0.301286	1.22132	1.06322	1.25752	2.40334	1.90984e-12	up
ENSMUSG00000026628.8	Atf3	402.247	0.430397	0.913425	1.23401	3.99663	3.53772	5.49705	2.39516	3.26321e-11	up
ENSMUSG00000066068.4	Gm13611	114.009	2.2775	0.729397	1.07688	2.82341	15.1973	2.41125	2.39402	0.00246468	up
ENSMUSG00000042284.8	Itga1	180.152	0.108411	0.128342	0.148188	0.724054	0.466157	0.748099	2.38975	3.67597e-13	up
ENSMUSG00000026170.5	Cyp27a1	140.98	0.277559	0.334816	0.338307	1.41263	1.5537	1.75732	2.38922	5.84729e-12	up
ENSMUSG00000050050.9	Ccdc158	147.458	0.173329	0.176518	0.232608	0.791216	0.75605	1.3035	2.38388	8.89575e-11	up
ENSMUSG00000020684.7	Rasl10b	564.076	0.972781	0.565869	0.562091	3.38701	3.67337	3.55081	2.38318	5.31819e-21	up
ENSMUSG00000020241.7	Col6a2	417.172	0.475767	0.507694	0.300254	2.30578	1.87216	2.3367	2.38222	7.83303e-23	up
ENSMUSG00000016356.10	Col20a1	174.723	0.137018	0.168801	0.22649	0.799047	0.758975	1.11116	2.38021	1.32239e-11	up
ENSMUSG00000003153.4	Slc2a3	522.01	0.282442	0.527127	0.510077	2.56757	2.72418	3.02683	2.37702	3.61809e-20	up
ENSMUSG00000061232.8	H2-K1	20902.7	32.5773	39.8766	95.8635	292.046	224.996	303.378	2.37684	5.91196e-05	up
ENSMUSG00000086615.2	Gm16862	59.0933	0.071846	0.058236	0.136468	0.458169	0.399394	0.485981	2.37365	4.82034e-05	up
ENSMUSG00000022415.6	Syngr1	132.312	0.602763	0.814026	0.389207	2.1358	1.36052	2.42521	2.36961	7.91487e-09	up
ENSMUSG00000032403.6	2300009A05Rik	147.867	1.32548	0.481918	1.37557	5.22663	6.08438	4.22629	2.36599	1.23687e-06	up
ENSMUSG00000005125.6	Ndrg1	1587.85	1.69628	2.26949	3.15765	10.49	10.4319	14.1413	2.36177	5.48096e-25	up
ENSMUSG00000027335.8	Adra1d	69.1303	0.305107	0.110327	0.052417	0.598867	0.832419	0.85388	2.34976	0.000481683	up
ENSMUSG00000024112.9	Cacna1h	2223.13	1.59561	1.25615	1.3735	6.79567	5.81584	6.51867	2.34447	3.40213e-66	up
ENSMUSG00000027221.5	Chst1	340.171	0.438195	0.633078	0.606431	2.62409	1.98204	3.54751	2.34367	6.54269e-18	up
ENSMUSG00000090698.1	Apold1	52.5728	0.112247	0.041535	0.051185	0.376978	0.148894	0.517691	2.34263	0.000930611	up
ENSMUSG00000090958.1	Lrrc32	85.9293	0.052477	0.141992	0.098682	0.472055	0.408103	0.550038	2.34106	2.54017e-06	up
ENSMUSG00000043822.11	Adamtsl5	698.155	0.876834	0.829474	1.29279	5.42379	4.95322	4.13958	2.34099	2.62035e-34	up
ENSMUSG00000018126.8	Baiap2l2	80.5382	0.361988	0.158635	0.137341	0.732359	0.827176	0.70667	2.33847	2.57599e-07	up
ENSMUSG00000025508.7	Rplp2	14000.3	148.727	28.9405	48.9894	313.046	429.382	194.049	2.3367	0.0181125	up
ENSMUSG00000000182.7	Fgf23	59.4183	0.129209	0.08439	0.214803	0.722861	0.628531	0.710052	2.32333	8.74882e-05	up
ENSMUSG00000000489.6	Pdgfb	661.425	1.29943	0.901282	0.847279	5.05957	4.33112	4.93462	2.3228	1.21991e-28	up
ENSMUSG00000045092.6	S1pr1	1870.63	2.71611	2.62923	3.19584	13.0065	11.6135	14.745	2.31894	7.2106e-59	up
ENSMUSG00000028776.6	Tinagl1	340.572	1.30826	0.476644	0.484458	3.68453	3.68859	3.69689	2.31695	3.9808e-10	up
ENSMUSG00000078915.1	Hsp25-ps1	166.286	1.36602	1.36011	1.01669	3.0121	11.4675	1.90837	2.31558	0.000481505	up
ENSMUSG00000081890.1	Gm11243	161.163	1.47354	1.64364	2.31482	9.9292	7.31092	8.60293	2.31042	8.11543e-11	up
ENSMUSG00000037736.11	Limch1	2199.08	1.52269	1.7934	1.87526	7.88054	8.16956	9.08721	2.30736	1.74765e-71	up
ENSMUSG00000020340.9	Cyfip2	1853.91	1.38381	1.32248	1.35282	6.2286	5.73486	7.03104	2.29999	2.77445e-89	up
ENSMUSG00000073530.4	Pappa2	85.2423	0.041874	0.042294	0.043485	0.246041	0.17285	0.191684	2.29645	1.62511e-07	up
ENSMUSG00000025780.7	Itih5	122.417	0.056807	0.066189	0.08511	0.326452	0.254375	0.403833	2.29486	3.45116e-09	up
ENSMUSG00000038473.8	Nos1ap	56.9165	0.014499	0.438507	0.102291	0.28975	0.905881	1.67098	2.28924	0.00354488	up
ENSMUSG00000032492.7	Pth1r	58.0077	0.092652	0.158485	0.092998	0.510817	0.493639	0.609746	2.28712	1.92671e-05	up
ENSMUSG00000015850.5	Adamtsl4	620.784	0.877018	0.801597	0.501405	3.15932	3.00256	3.85975	2.28363	3.78585e-26	up
ENSMUSG00000079164.2	Tlr5	251.344	0.298999	0.309489	0.456514	1.82774	1.35129	1.78608	2.28336	2.63073e-14	up
ENSMUSG00000039873.4	Neurl2	152.666	1.52915	0.093868	0.423811	4.03116	3.10871	2.21583	2.28283	0.00206032	up
ENSMUSG00000030037.8	Mrpl53	688.658	8.18927	2.0345	4.18198	18.9564	27.7678	18.2055	2.28002	0.000645191	up
ENSMUSG00000038393.7	Txnip	22887.5	25.4465	40.9958	47.4353	171.754	147.178	204.362	2.27723	3.28134e-33	up
ENSMUSG00000074652.3	Myh7b	352.877	0.494612	0.236424	0.165976	2.13563	1.81306	1.84521	2.27646	9.40084e-12	up
ENSMUSG00000015093.8	Clic3	102.812	0.86099	0.652514	0.589968	2.82407	2.06794	3.28562	2.27496	4.56163e-08	up
ENSMUSG00000058252.6	1700008I05Rik	648.188	1.62951	1.50833	1.87596	8.09064	6.79707	8.0746	2.27406	1.40315e-33	up
ENSMUSG00000086043.1	Gm12473	75.8592	0.689418	0.531289	0.555887	3.16235	3.36965	1.43256	2.27178	8.08136e-05	up
ENSMUSG00000068697.6	Myoz1	511.902	1.36078	1.75301	2.30918	8.95137	7.43262	8.45768	2.27091	9.17018e-20	up
ENSMUSG00000051243.6	Islr2	130.43	0.262775	0.056522	0.099876	0.665132	0.681268	0.581896	2.26984	6.69591e-05	up
ENSMUSG00000085462.2	5031434O11Rik	89.4939	0.15826	0.125669	0.045277	0.80438	0.408509	0.417969	2.26812	5.00273e-05	up
ENSMUSG00000011148.6	Adssl1	4687.54	10.967	13.7062	11.7235	57.2831	48.2423	59.3488	2.26685	7.49365e-109	up
ENSMUSG00000067276.5	Capn6	797.976	0.874192	1.04961	1.17146	5.38041	3.57865	5.2315	2.26649	9.14569e-31	up
ENSMUSG00000074408.2	Gm10687	88.2695	0.24486	0.159294	0.319095	1.04412	0.994276	1.32108	2.26587	1.93974e-06	up
ENSMUSG00000022996.7	Wnt10b	174.593	0.230977	0.524744	0.332442	1.50068	1.63826	1.7601	2.2655	1.68487e-09	up
ENSMUSG00000030621.10	Me3	357.923	0.359974	0.560994	0.423925	2.52538	1.94388	2.29165	2.26483	6.79925e-21	up
ENSMUSG00000028444.11	Cntfr	200.015	0.715438	0.448365	0.352104	1.76641	1.92947	2.74103	2.25974	1.8916e-09	up
ENSMUSG00000020926.10	Adam11	111.392	0.085234	0.36657	0.087857	0.648164	0.467528	0.757425	2.25777	1.58541e-08	up
ENSMUSG00000021367.7	Edn1	122.202	0.166755	0.193284	0.353676	1.12029	0.924392	1.22819	2.2547	2.93775e-07	up
ENSMUSG00000038894.6	Irs2	348.14	0.515624	0.286645	0.400023	1.82523	1.71246	1.86597	2.24882	1.23155e-15	up
ENSMUSG00000022469.8	Rapgef3	80.9887	0.192161	0.13779	0.187612	0.614032	0.593537	0.742317	2.24478	2.72321e-05	up
ENSMUSG00000021831.7	Ero1l	8563.77	7.79864	8.59788	11.4671	36.4824	38.8155	49.9271	2.24448	1.25587e-39	up
ENSMUSG00000031409.1	Tceal6	1912.55	7.72015	7.57582	8.79593	36.3092	37.3865	32.7086	2.23993	1.64871e-40	up
ENSMUSG00000045281.5	Gpr20	188.746	0.399008	0.560216	0.286755	1.93459	1.25412	2.41258	2.23982	4.08667e-10	up
ENSMUSG00000033295.7	Ptprf	4407.73	3.56425	3.14789	2.22871	12.5939	10.9945	13.9658	2.23108	5.68182e-58	up
ENSMUSG00000020153.8	Ndufs7	1948.33	22.4345	5.99919	7.09089	54.2631	50.8898	40.4748	2.22887	0.000392231	up
ENSMUSG00000053173.8	Rpl18-ps2	121.943	1.33966	0.586339	0.89342	2.28022	7.75491	2.00804	2.22823	0.000919827	up
ENSMUSG00000044894.8	Uqcrq	2851.29	23.9369	8.42451	8.63574	62.2127	62.9022	23.4891	2.22484	0.0225108	up
ENSMUSG00000062619.5	2310039H08Rik	146.978	1.12289	0.467287	1.04683	4.95137	5.25564	1.20378	2.22348	0.0003894	up
ENSMUSG00000045103.10	Dmd	2670.67	0.896522	1.04647	0.950404	4.04828	3.46123	4.11153	2.22027	5.1846e-87	up
ENSMUSG00000050777.7	Tmem37	1433.57	5.96168	4.68452	4.92495	25.2029	19.6176	23.6212	2.21884	1.75159e-49	up
ENSMUSG00000038086.3	Hspb2	2311.89	19.7898	8.33441	11.0748	69.9832	56.0727	44.1863	2.21622	1.66555e-06	up
ENSMUSG00000030793.3	Pycard	594.153	1.53923	1.98418	2.47978	9.691	7.90858	8.77157	2.21483	2.28394e-21	up
ENSMUSG00000007122.4	Casq1	8891.54	19.4361	25.4273	24.644	109.623	90.1173	101.551	2.21142	6.64119e-69	up
ENSMUSG00000050212.4	Fam176b	137.25	0.659321	0.603786	0.349267	2.55602	2.91852	1.16502	2.20017	1.94974e-05	up
ENSMUSG00000029059.3	2810405K02Rik	998.909	4.81319	6.29948	5.23379	27.3623	22.8367	19.7989	2.19755	1.50182e-28	up
ENSMUSG00000020216.5	Jsrp1	2703.18	17.373	5.62375	6.47558	52.1302	45.4712	27.3012	2.19687	0.0011686	up
ENSMUSG00000032717.8	Mdfi	1095.32	8.16483	2.23791	1.60772	19.5634	16.8019	20.202	2.19118	0.00113782	up
ENSMUSG00000026062.7	Slc9a2	444.044	0.616608	0.535217	0.682618	3.15284	2.12864	2.65569	2.18516	6.16674e-21	up
ENSMUSG00000024140.9	Epas1	260.585	0.168735	0.289902	0.252007	0.863681	0.88178	1.32443	2.18492	2.58779e-12	up
ENSMUSG00000025229.9	Pitx3	468.834	3.38141	1.20357	0.971493	9.66846	8.4957	2.12653	2.18322	0.0267243	up
ENSMUSG00000026489.7	Adck3	2990.39	4.20562	4.24319	3.56757	17.3161	13.9526	17.7443	2.18189	1.71404e-102	up
ENSMUSG00000006218.4	Fam131c	83.9336	0.321059	0.299357	0.221847	1.39108	1.08194	1.15245	2.18104	7.8946e-07	up
ENSMUSG00000049556.4	Lingo1	359.582	0.780994	0.482916	0.327291	2.37374	2.68816	2.43646	2.18066	1.41385e-11	up
ENSMUSG00000034664.7	Itga2b	376.403	1.00918	0.998929	0.730828	3.29517	3.39677	3.28936	2.17438	7.93261e-16	up
ENSMUSG00000057897.7	Camk2b	594.125	0.790721	1.05089	0.71928	3.04941	3.13554	4.07391	2.17203	9.91469e-32	up
ENSMUSG00000022096.8	Hr	126.577	0.142494	0.108334	0.079	0.452038	0.425325	0.66804	2.171	1.1325e-08	up
ENSMUSG00000069763.3	Tmem100	59.2034	0.177321	0.043609	0.253387	0.825025	0.596025	0.65181	2.1682	0.00238341	up
ENSMUSG00000050556.8	Kcnb1	442.552	0.584133	0.526142	0.627722	2.50159	2.11158	2.78778	2.16676	1.78502e-25	up
ENSMUSG00000019158.8	Tmem160	230.825	2.74061	0.33302	1.02422	6.39297	7.5534	3.06069	2.16649	0.000730985	up
ENSMUSG00000032355.8	2310046A06Rik	238.42	0.757094	1.40096	0.936033	4.79499	4.18998	4.56617	2.16467	8.38062e-13	up
ENSMUSG00000004558.8	Ndrg2	3817.94	8.54433	8.86959	8.95712	37.6131	30.7038	43.4695	2.16442	5.25737e-91	up
ENSMUSG00000035969.9	Rusc2	1611.61	2.88156	2.12187	2.12532	8.08031	6.15787	6.45719	2.16367	4.61685e-21	up
ENSMUSG00000083240.3	Gm13453	240.527	3.37866	1.9334	4.42113	5.57505	27.9502	5.04568	2.15983	0.0379541	up
ENSMUSG00000090877.2	Hspa1b	258.702	0.518862	0.552605	0.294502	2.23409	2.58151	0.678558	2.15725	2.16509e-05	up
ENSMUSG00000033032.9	Afap1l1	5576.72	8.19585	8.26644	7.52347	36.9144	29.9504	34.1482	2.15682	6.65127e-119	up
ENSMUSG00000026271.9	Gpr35	54.9407	0.062108	0	0.119251	0.242113	0.261485	0.306115	2.15601	0.0398445	up
ENSMUSG00000038670.8	Mybpc2	255.95	0.051046	0.264414	0.710984	1.45367	1.24924	1.75835	2.15597	0.0407809	up
ENSMUSG00000035561.5	Aldh1b1	419.193	0.832006	0.802087	1.04279	4.28267	3.33598	3.71363	2.15469	4.196e-20	up
ENSMUSG00000050821.7	Fam131a	713.579	1.80894	1.43439	1.45922	7.07591	5.30701	7.30938	2.1484	2.28656e-26	up
ENSMUSG00000026825.10	Dnm1	1050.21	1.10276	1.08081	1.21284	5.23449	5.0563	5.59377	2.14195	9.2435e-45	up
ENSMUSG00000052726.9	Kcnt2	65.7246	0.072829	0.053575	0.043289	0.279471	0.190446	0.29694	2.14137	2.29818e-05	up
ENSMUSG00000027544.9	Nfatc2	146.942	0.107814	0.133588	0.12683	0.706701	0.411486	0.387306	2.14098	2.97139e-07	up
ENSMUSG00000085521.1	4930526A20Rik	105.874	0.672377	0.125533	0.273367	0.798283	2.61375	0.52135	2.1395	0.00912984	up
ENSMUSG00000008035.6	Mid1ip1	2963.61	10.9721	5.72006	5.29514	33.8435	29.2308	29.0175	2.13822	1.03234e-19	up
ENSMUSG00000074577.3	Fam65c	64.0582	0.099469	0.116511	0.048051	0.557417	0.300418	0.251855	2.13405	0.000420382	up
ENSMUSG00000063767.2	S100a7a	66.5051	0.467661	0.434874	0.420264	1.56214	2.00248	1.90073	2.13221	1.87553e-05	up
ENSMUSG00000082419.2	Gm11425	146.237	2.41835	0.866915	1.06025	5.81238	8.3638	3.27636	2.13064	0.000141147	up
ENSMUSG00000020773.5	Trim47	658.119	3.54054	1.30738	1.49352	7.49194	5.91063	7.28376	2.12348	9.13917e-12	up
ENSMUSG00000068874.7	Selenbp1	942.122	2.28875	3.03013	3.03164	11.7499	10.4396	12.1917	2.12158	6.84914e-36	up
ENSMUSG00000075514.4	Gm13375	86.729	0.765343	0.502115	0.251438	2.60921	2.13837	1.40244	2.1176	0.000183206	up
ENSMUSG00000024678.6	Ms4a4d	461.315	1.30114	1.75574	1.54996	6.81384	4.88849	7.25356	2.11624	5.27977e-23	up
ENSMUSG00000039720.6	Got1l1	85.985	0.236755	0.393388	0.318202	1.1096	1.07193	1.76294	2.11616	5.21516e-06	up
ENSMUSG00000024924.7	Vldlr	1727.22	0.989173	0.913191	1.56896	4.66541	4.1463	5.77242	2.1156	2.4761e-23	up
ENSMUSG00000039759.4	Thap3	1272.67	11.0244	4.00268	4.13497	25.4533	23.854	23.5315	2.11109	0.000212604	up
ENSMUSG00000032940.9	Rbm11	56.0783	0	0.109359	0.195446	0.486641	0.324474	0.468341	2.11103	0.0430524	up
ENSMUSG00000027546.8	Atp9a	1905.11	3.72505	2.48052	2.57636	13.7165	10.1328	12.2005	2.10711	1.85806e-41	up
ENSMUSG00000030772.5	Dkk3	1143.53	1.76363	1.60168	1.80123	6.63353	5.61438	8.9355	2.10653	2.5215e-35	up
ENSMUSG00000042476.7	Abcb4	54.2197	0.086175	0.022882	0.089392	0.321322	0.205392	0.29758	2.10415	0.00166289	up
ENSMUSG00000053113.3	Socs3	1601.06	3.31804	2.90708	3.29984	13.2539	11.8556	13.9861	2.10216	6.49946e-54	up
ENSMUSG00000074218.2	Cox7a1	219.073	1.59881	3.15797	4.27346	12.2284	14.1036	10.0021	2.10083	7.19421e-07	up
ENSMUSG00000074001.2	Kbtbd5	2420.95	5.10008	5.36765	4.64298	20.828	18.8829	20.7955	2.09403	1.19488e-84	up
ENSMUSG00000022479.9	Vdr	180.038	0.149481	0.228014	0.259678	0.787213	0.721475	1.13233	2.09335	3.25575e-08	up
ENSMUSG00000042821.7	Snai1	740.522	4.0853	1.60894	1.34131	9.88844	9.25355	8.71238	2.08777	4.98741e-09	up
ENSMUSG00000053964.9	Lgals4	108.405	0.407157	0.5328	0.594603	1.44123	1.57768	2.60261	2.08699	8.51842e-07	up
ENSMUSG00000041361.7	Gcom1	471.784	0.416501	0.493715	0.899982	2.24929	2.03276	2.61865	2.08492	5.87333e-20	up
ENSMUSG00000078937.2	Cpt1b	562.243	1.44352	0.187419	1.39816	4.55076	3.26022	4.47641	2.0848	0.0173655	up
ENSMUSG00000059824.4	Dbp	1014.29	3.16267	4.04017	3.28195	12.2187	13.2233	13.686	2.08425	6.57843e-32	up
ENSMUSG00000039179.7	Tekt5	220.444	0.475804	0.539766	0.845455	3.17325	1.87865	2.55821	2.08355	4.846e-09	up
ENSMUSG00000070424.4	Art5	271.13	1.01602	0.85725	0.651774	3.53952	2.78367	3.64647	2.08221	3.42684e-15	up
ENSMUSG00000066026.7	Dhrs3	572.704	1.12605	1.68048	1.34171	6.24059	4.59438	9.76641	2.0805	4.22063e-17	up
ENSMUSG00000022439.3	Parvg	79.0186	0.140647	0.120912	0.321347	0.965108	0.965404	1.01504	2.0779	5.69351e-06	up
ENSMUSG00000049577.7	Zfpm1	569.072	1.54069	0.531451	0.527467	3.45957	3.23976	3.57145	2.07422	3.64454e-08	up
ENSMUSG00000044139.10	Prss53	160.235	0.442693	0.282413	0.426519	1.57492	1.53882	1.44475	2.07138	1.26415e-08	up
ENSMUSG00000086952.1	Gm12596	199.037	1.14686	1.65896	1.73618	6.50455	4.7656	6.97996	2.06972	4.29189e-11	up
ENSMUSG00000020083.6	2010107G23Rik	113.102	0.327336	0.347703	0.360868	2.942	1.3672	1.17863	2.06618	5.77462e-07	up
ENSMUSG00000018102.4	Hist1h2bc	1255.48	12.4023	4.65735	9.24136	33.7244	39.0204	30.1068	2.06613	3.89833e-11	up
ENSMUSG00000048387.7	Osr1	61.49	0.211593	0.056736	0.194537	0.524334	0.62162	0.70912	2.06578	0.00146699	up
ENSMUSG00000000183.5	Fgf6	243.473	0.753372	1.26658	1.04104	3.75759	3.66025	4.68993	2.06525	1.75008e-12	up
ENSMUSG00000078572.2	1810043H04Rik	134.085	0.963456	0.582829	1.08233	4.67365	4.32452	1.17024	2.06397	0.000556018	up
ENSMUSG00000087222.1	E030042O20Rik	58.7918	0.347875	0.122705	0.157538	1.11332	0.616131	0.805574	2.05558	0.00110758	up
ENSMUSG00000084345.2	Rpl17-ps4	109.177	0.881567	0.692987	1.1448	1.19313	8.08809	0.650234	2.0543	0.0196173	up
ENSMUSG00000083454.1	Gm13226	133.118	1.75825	0.945556	2.31904	2.18163	14.2707	1.94736	2.05302	0.0112087	up
ENSMUSG00000087142.1	Gm12454	273.981	1.58955	1.69783	1.57497	5.29493	6.13255	7.26672	2.04911	9.35497e-14	up
ENSMUSG00000042010.10	Acacb	669.79	0.435201	0.461244	0.359496	1.70087	1.42018	1.97387	2.04692	1.6914e-31	up
ENSMUSG00000032860.3	P2ry2	285.001	0.706403	0.342517	0.436517	1.79253	1.8585	2.12922	2.0437	3.79584e-10	up
ENSMUSG00000029452.11	Tmem116	271.055	0.849434	1.29278	0.948382	4.90239	3.87198	3.79227	2.04346	3.97158e-13	up
ENSMUSG00000070509.8	Rgma	837.825	1.72706	1.18658	1.00575	5.43742	4.9387	4.65404	2.04243	1.7858e-19	up
ENSMUSG00000025172.2	Ankrd2	201.889	1.37837	0.890199	0.617768	3.73553	3.36125	4.10382	2.04237	6.20481e-09	up
ENSMUSG00000070285.2	BY080835	154.537	0.705395	0.611118	0.788369	3.77554	1.94308	2.59368	2.04163	6.80378e-08	up
ENSMUSG00000052135.7	Foxo6	182.734	0.494154	0.305003	0.291252	1.33815	1.61151	1.232	2.03859	4.66574e-08	up
ENSMUSG00000066626.4	Gm5121	121.299	1.0418	0.61942	1.09646	0.843829	7.34503	1.89482	2.03499	0.00869162	up
ENSMUSG00000009941.4	Nxf2	116.751	0.305559	0.292212	0.170897	1.02277	0.843096	1.29522	2.0343	2.92074e-07	up
ENSMUSG00000083914.2	Rps18-ps1	57.669	0.567725	0.738072	0.44461	0.60968	4.9412	0.724692	2.03329	0.0300034	up
ENSMUSG00000046618.7	Olfml2a	1908.01	1.80933	1.63751	1.94813	6.86032	5.71802	8.43192	2.03268	1.90481e-43	up
ENSMUSG00000058351.5	2010107H07Rik	409.322	9.32852	2.61642	3.89368	18.6291	24.0855	16.4609	2.03261	2.14722e-06	up
ENSMUSG00000073405.5	C920025E04Rik	79.4126	0.388013	0.046422	0.562389	1.31168	1.76906	0.985578	2.03174	0.00849787	up
ENSMUSG00000043099.4	Hic1	126.678	0.378332	0.122327	0.07132	0.73174	0.942457	0.463317	2.02848	0.00152088	up
ENSMUSG00000081824.2	BC002163	57.5497	0.55916	0.784615	1.31418	2.00515	6.90957	1.14183	2.02709	0.0178422	up
ENSMUSG00000040466.9	Blvrb	1363.84	11.6686	5.82186	4.20683	26.6637	30.1198	25.3389	2.02654	3.44424e-11	up
ENSMUSG00000046727.6	0610010O12Rik	223.471	1.75238	1.26467	1.19621	5.50035	5.92691	5.51009	2.02475	5.44061e-11	up
ENSMUSG00000024330.9	Col11a2	100.492	0.140009	0.041537	0.085102	0.457235	0.344359	0.239244	2.02084	0.00029125	up
ENSMUSG00000034205.8	Loxl2	2411.59	2.93986	2.10095	2.78148	10.13	9.3499	11.875	2.01829	5.02693e-42	up
ENSMUSG00000020866.10	Cacna1g	372.145	0.625408	0.42147	0.234482	1.10109	1.53435	1.66228	2.01467	1.99397e-13	up
ENSMUSG00000020061.10	Mybpc1	6227.88	7.75261	10.8171	9.65841	36.3385	32.8081	38.1664	2.01436	5.18946e-64	up
ENSMUSG00000007097.8	Atp1a2	5950.15	5.09358	5.66725	5.26255	20.9669	16.5099	23.4218	2.01354	3.32135e-95	up
ENSMUSG00000061086.6	Myl4	45081.4	315.478	220.107	192.428	1075.27	850.448	976.532	2.01189	1.24756e-44	up
ENSMUSG00000046314.8	Stxbp6	323.669	0.298077	0.570527	0.406589	1.42847	1.46237	2.24871	2.01165	8.89381e-10	up
ENSMUSG00000052374.8	Actn2	31336.3	55.8313	60.7683	50.6061	231.702	180.609	222.174	2.01121	9.14935e-134	up
ENSMUSG00000002012.7	Pnck	187.601	0.752534	0.747366	0.559071	2.37772	2.35072	3.21694	2.01103	1.14861e-10	up
ENSMUSG00000000253.6	Gmpr	1886.39	5.85725	6.85856	6.6384	25.4503	20.1582	27.7291	2.00935	3.79919e-59	up
ENSMUSG00000075289.3	Carns1	920.043	1.34091	1.43782	0.957457	4.67645	4.48255	4.90783	2.00883	1.05947e-30	up
ENSMUSG00000031972.3	Acta1	159031	701.686	600.288	471.608	2481.52	1814.28	2427.67	2.00756	2.46617e-57	up
ENSMUSG00000043192.3	Gm1840	115.9	0.457703	0.334148	0.502987	0.861017	3.13222	0.639179	2.00615	0.00377196	up
ENSMUSG00000074281.3	Gm12522	104.468	0.283307	0.137053	0.25933	0.827923	0.766727	1.01015	2.00531	9.77977e-06	up
ENSMUSG00000059401.6	Mamld1	558.949	0.89116	0.603987	0.652004	2.55356	1.93113	2.79685	2.0034	7.76444e-28	up
ENSMUSG00000054057.2	A930004D18Rik	52.6474	0.091722	0.05074	0.114857	0.284589	0.358244	0.430358	2.00218	0.00105225	up
ENSMUSG00000012126.10	Ubxn11	215.088	0.764823	0.8913	0.572566	2.82216	2.35985	2.56858	2.002	2.98096e-11	up
ENSMUSG00000042419.7	Nfkbil1	291.721	1.56113	0.663333	1.00034	4.9823	4.44997	2.55708	2.00039	1.2804e-06	up
ENSMUSG00000033044.6	Dhrs7c	3253.11	14.0582	21.9462	18.4116	70.6177	52.1302	69.1272	1.99969	8.07152e-38	up
ENSMUSG00000022525.7	Hrasls	337.45	0.79853	0.849831	0.545283	2.89477	3.40743	2.63222	1.99764	2.02632e-16	up
ENSMUSG00000073889.4	Il11ra1	1147.93	3.77307	4.54246	3.51076	13.8964	8.9502	13.42	1.99688	7.66562e-33	up
ENSMUSG00000057751.7	Megf6	621.79	1.29989	0.359099	0.321779	4.27416	4.40884	3.46015	1.99635	5.63794e-10	up
ENSMUSG00000032172.6	Olfm2	57.875	0.237867	0.089676	0.171481	0.781029	0.402145	0.768275	1.99546	0.00126314	up
ENSMUSG00000047419.5	Cmya5	1130.32	0.400804	0.604699	0.536667	1.98055	1.91088	1.85755	1.99439	5.25139e-26	up
ENSMUSG00000022217.8	Fam158a	416.109	3.39361	1.97385	2.45821	11.5676	8.72865	7.73503	1.99415	1.83851e-10	up
ENSMUSG00000010607.7	Pigyl	444.087	7.55492	1.21979	1.86733	17.7677	12.8345	9.30672	1.99351	0.0264009	up
ENSMUSG00000087331.2	1810021B22Rik	76.6302	0.470161	0.714819	0.931513	2.85073	2.16348	3.1009	1.9907	2.51218e-05	up
ENSMUSG00000010406.7	Mrpl52	806.898	11.857	6.51591	13.0122	59.8986	40.7812	15.6516	1.98908	0.00464367	up
ENSMUSG00000044328.7	Trp53i13	603.19	5.366	1.99151	1.66504	10.7213	8.35594	10.5672	1.98799	1.97542e-07	up
ENSMUSG00000029723.9	Tsc22d4	2226.25	4.59605	2.68316	3.51594	14.0046	12.4155	11.5262	1.98753	2.91765e-16	up
ENSMUSG00000035172.9	Plekhh3	465.409	1.60775	0.433828	0.607029	3.8447	2.98784	2.86469	1.98745	2.36567e-06	up
ENSMUSG00000074277.3	Phldb3	428.712	1.62811	0.855934	0.593794	4.19651	4.00605	3.07142	1.9857	4.27025e-08	up
ENSMUSG00000047686.9	Zcchc5	1100.83	1.48656	2.15927	2.39892	8.10743	6.43182	8.16212	1.98561	5.8902e-23	up
ENSMUSG00000006342.8	Susd2	73.8168	0.167093	0.103202	0.092865	0.338272	0.435558	0.593861	1.98474	0.000131927	up
ENSMUSG00000043664.6	Tmem221	166.027	0.626505	0.336967	0.758115	2.20234	1.72525	2.66606	1.98364	9.58808e-07	up
ENSMUSG00000032373.8	Car12	659.032	1.39291	0.846746	1.39231	3.59429	3.32335	4.27395	1.98027	0.0087654	up
ENSMUSG00000055775.9	Myh8	48632.3	40.0663	50.6197	42.6618	173.034	155.762	159.939	1.97772	2.55404e-77	up
ENSMUSG00000040734.8	Ppp1r13l	919.176	2.33302	1.89829	1.26752	6.36031	6.10214	5.99616	1.97771	2.8347e-16	up
ENSMUSG00000046329.8	Slc25a23	1138.04	1.838	2.29162	1.68593	7.22247	5.41055	8.90921	1.97736	2.39988e-29	up
ENSMUSG00000091460.1	Gm7808	153.91	5.83897	2.82777	6.79489	6.11918	42.3946	4.8086	1.97618	0.0159374	up
ENSMUSG00000011382.6	Dhdh	142.476	0.207273	0.133675	0.338646	0.85089	0.731662	1.04882	1.97557	1.01387e-05	up
ENSMUSG00000067653.5	Ankrd23	2162.06	6.91357	5.61247	5.71282	25.3377	22.109	19.6961	1.97466	1.08486e-32	up
ENSMUSG00000030428.9	Ttyh1	109.42	0.127676	0.218908	0.238133	0.471584	0.597602	0.975877	1.97237	1.6712e-06	up
ENSMUSG00000041809.4	Efhc1	174.315	0.331445	0.564491	0.433322	1.91167	1.53071	2.04565	1.97208	4.11023e-09	up
ENSMUSG00000042828.6	Trim72	10988.1	26.5435	21.2546	25.4751	94.326	93.309	80.9453	1.9712	1.04223e-38	up
ENSMUSG00000014158.5	Trpv4	103.119	0.275265	0.170118	0.075401	0.661257	0.463564	0.929041	1.96876	0.000187265	up
ENSMUSG00000033307.6	Mif	6370.07	112.248	33.3477	43.0364	308.625	238.49	136.984	1.96869	0.00617526	up
ENSMUSG00000060438.3	Rps10-ps1	278.148	3.79955	2.35663	3.5803	8.70922	21.4188	3.68064	1.96721	0.000790346	up
ENSMUSG00000089984.1	Fbxo24	80.7587	0.428214	0.035521	0.101264	0.713761	0.645916	0.743369	1.9668	0.0123765	up
ENSMUSG00000033029.5	1700088E04Rik	53.0413	0.370663	0.228337	0.089267	1.00043	0.761947	0.790326	1.96676	0.00310863	up
ENSMUSG00000078607.3	1810010H24Rik	66.9453	0.33653	0.315549	0.333576	1.1789	1.12051	1.10143	1.96627	4.99631e-05	up
ENSMUSG00000000244.9	Tspan32	103.455	0.287725	0.382656	0.355384	1.96228	1.10201	0.921269	1.96122	2.75418e-05	up
ENSMUSG00000079228.3	Gm4694	758.944	2.59741	2.9648	4.17401	11.9514	13.8469	9.5656	1.96119	1.4336e-12	up
ENSMUSG00000079283.1	2310009B15Rik	108.514	1.6838	0.665725	0.750915	4.31966	4.68541	2.11127	1.96091	0.000607145	up
ENSMUSG00000049649.8	Gpr3	62.7627	0.132376	0.186964	0.087787	0.487518	0.390545	0.652642	1.95913	0.00025846	up
ENSMUSG00000004187.9	Kifc2	272.225	0.58276	0.472543	0.34359	1.67629	1.50416	1.9348	1.9584	9.18163e-13	up
ENSMUSG00000042750.7	Bex2	91.6683	0.316175	0.487631	0.826793	1.01658	3.89647	0.768087	1.95497	0.0117785	up
ENSMUSG00000081740.2	Gm14279	102.86	1.60034	1.03153	2.28091	1.96711	13.4682	1.51881	1.95274	0.0244895	up
ENSMUSG00000024998.9	Plce1	663.462	0.331988	0.412745	0.41083	1.58042	1.13894	1.60476	1.95167	1.14784e-25	up
ENSMUSG00000027510.10	Rbm38	2605.19	11.4579	7.07815	7.16449	32.8373	25.8804	25.4648	1.95084	8.62407e-06	up
ENSMUSG00000046516.9	Cox17	2109.13	14.5517	4.00849	5.20561	47.0226	49.7651	27.2124	1.95084	4.04733e-05	up
ENSMUSG00000023393.9	Slc17a9	68.4916	0.386478	0.134356	0.125247	0.782135	0.484508	0.955437	1.9504	0.000217712	up
ENSMUSG00000085779.1	2310050B05Rik	2019.79	2.96712	4.17967	5.80538	16.3711	15.9032	14.0219	1.95039	4.15576e-22	up
ENSMUSG00000057604.8	Lmcd1	2171.19	8.67916	6.42287	5.74163	27.8295	23.1385	24.5026	1.94827	1.1702e-31	up
ENSMUSG00000071711.4	Mpst	808.745	4.48056	2.10332	2.97331	16.7736	10.3731	8.8143	1.94802	6.77352e-10	up
ENSMUSG00000074676.2	Foxs1	195.028	1.1422	0.804654	0.533456	3.54049	2.1279	3.39057	1.9468	8.9299e-08	up
ENSMUSG00000038296.8	Galntl4	1191.47	3.42623	2.41421	2.00106	9.36113	9.60171	9.18934	1.94609	9.65211e-21	up
ENSMUSG00000050299.7	Gm9843	898.966	12.1583	5.83158	11.3403	16.0575	69.7325	13.9512	1.94606	0.0471099	up
ENSMUSG00000019787.7	Trdn	3895.19	5.55084	7.25489	8.7147	27.8678	21.1629	20.5761	1.94303	5.28559e-36	up
ENSMUSG00000031284.9	Pak3	1457.34	1.39014	1.04965	0.95008	6.27413	3.52217	4.23793	1.94256	1.52187e-47	up
ENSMUSG00000029659.9	6330406I15Rik	153.433	0.305917	0.354549	0.224335	1.01885	1.06952	0.999985	1.94113	1.99691e-08	up
ENSMUSG00000028931.5	Kcnab2	473.569	0.932764	0.658562	0.488739	2.54101	2.27061	3.31071	1.94108	5.36423e-13	up
ENSMUSG00000018566.7	Slc2a4	875.864	2.00864	2.26855	1.80873	7.64805	6.5118	7.84613	1.9389	1.21962e-40	up
ENSMUSG00000092981.1	AC122821.1	124.027	8.74886	7.92307	9.33919	35.2398	27.201	31.9094	1.9368	6.82411e-08	up
ENSMUSG00000041642.11	Kif21b	1845.86	1.17504	1.23052	0.972132	3.85652	3.46517	5.01286	1.93579	1.62746e-47	up
ENSMUSG00000045777.8	6330512M04Rik	241.663	1.31939	1.36534	0.812676	4.2156	4.10756	4.14997	1.9329	2.44707e-11	up
ENSMUSG00000038793.8	Lefty1	56.6145	0.228348	0.142169	0.216801	0.726576	0.627814	0.828879	1.93144	0.00036513	up
ENSMUSG00000043051.10	Disc1	58.3527	0.113184	0.129304	0.110738	0.469732	0.226615	0.548795	1.93127	0.000597629	up
ENSMUSG00000072941.4	Sod3	81.4553	0.072132	0.168391	0.139101	0.514407	0.411544	0.438539	1.93111	0.000116763	up
ENSMUSG00000045667.7	Smtnl2	1363.27	2.15267	2.08237	3.25215	10.077	9.35168	9.60309	1.9272	1.0658e-32	up
ENSMUSG00000049097.8	Ankrd34a	234.086	0.649119	0.329899	0.536271	2.24355	1.46692	1.82149	1.92324	3.41199e-08	up
ENSMUSG00000034353.7	Ramp1	251.698	0.504053	0.600342	0.635152	2.33164	1.8835	2.01812	1.91942	5.37917e-13	up
ENSMUSG00000058624.6	Gda	199.066	0.194346	0.152135	0.263886	0.978387	0.550138	0.703358	1.9187	1.55832e-07	up
ENSMUSG00000084834.1	4930565N06Rik	93.2575	0.267292	0.207886	0.172593	0.637649	0.675261	1.01131	1.9187	1.31759e-05	up
ENSMUSG00000034854.8	F630110N24Rik	1321.07	2.37967	1.69253	1.54793	7.24098	6.53574	6.04312	1.91846	2.4608e-22	up
ENSMUSG00000085583.1	Gm15676	55.8953	0.707183	0.233837	0.217015	1.96937	1.35978	0.783096	1.91692	0.00885022	up
ENSMUSG00000079471.2	Gm7325	2266.29	20.1528	11.0601	14.8834	58.8096	61.6987	41.5443	1.9134	3.44082e-14	up
ENSMUSG00000049086.7	Bmyc	90.9357	0.568467	0.387675	0.837229	3.01476	2.29063	1.03521	1.90883	0.00149591	up
ENSMUSG00000039252.6	Lgi2	99.5174	0.070916	0.152902	0.049986	0.232618	0.280083	0.451782	1.90642	0.00036554	up
ENSMUSG00000090702.1	Gm17552	186.751	0.277942	0.402505	0.147642	0.848023	0.732883	1.34519	1.90611	3.20385e-06	up
ENSMUSG00000019261.2	Mtap1s	1356.82	4.88649	1.06573	1.11684	10.4942	8.77702	5.14471	1.90388	0.0282204	up
ENSMUSG00000084148.1	Gm12380	70.8477	0.970768	0.600433	0.61064	0.702159	5.56296	0.850506	1.90323	0.0340591	up
ENSMUSG00000033196.10	Myh2	3261.04	2.62777	2.74844	3.69582	6.65233	18.3109	5.35914	1.90297	0.00890731	up
ENSMUSG00000027257.7	Pacsin3	4979.97	24.623	16.2409	12.2407	64.8554	60.1613	54.6075	1.90003	8.93514e-20	up
ENSMUSG00000031461.4	Myom2	17104.9	15.7999	22.146	20.2443	72.8882	59.2511	73.9251	1.89848	3.26222e-54	up
ENSMUSG00000074899.4	Spnb5	100.845	0.495584	0.084533	0.149873	0.933127	0.545545	0.727895	1.89716	0.00102343	up
ENSMUSG00000024617.10	Camk2a	3229.55	6.26009	6.62297	6.20208	20.7764	19.7722	22.0743	1.89636	2.23973e-56	up
ENSMUSG00000091475.1	2810468N07Rik	496.292	2.15776	2.12909	2.55035	9.7346	5.55324	9.04271	1.89519	2.00427e-15	up
ENSMUSG00000042895.5	Abra	960.929	2.27865	3.54336	3.48467	11.4565	9.85647	11.275	1.89408	5.75961e-21	up
ENSMUSG00000079592.2	C1qtnf5	321.692	1.14173	1.8527	1.16658	4.96558	5.2929	4.74192	1.89228	1.04415e-11	up
ENSMUSG00000051703.8	Tmem198	91.1962	0.360396	0.167517	0.125754	0.713994	0.595502	0.93927	1.89142	0.000373861	up
ENSMUSG00000052396.7	Mogat2	146.378	0.427268	0.314825	0.661763	1.62205	1.59275	1.66573	1.89119	2.94426e-06	up
ENSMUSG00000030996.6	Art1	1478.19	5.57287	5.99036	6.35369	23.2205	18.9706	20.4195	1.89051	3.1353e-38	up
ENSMUSG00000075702.9	Selm	1377.96	18.1755	5.90901	7.26381	41.6239	38.1193	33.2952	1.89035	0.000766474	up
ENSMUSG00000028024.7	Enpep	123.665	0.195878	0.187061	0.123615	0.690082	0.516764	0.645814	1.88928	4.18828e-07	up
ENSMUSG00000028445.6	Enho	1191.49	10.7956	2.72013	3.00661	20.2302	17.6076	18.2876	1.88896	0.0058172	up
ENSMUSG00000035202.7	Lars2	47268.7	113.946	50.3509	45.2815	391.929	170.314	168.948	1.88812	0.00477852	up
ENSMUSG00000070003.6	Ssbp4	1066.44	7.91629	2.39563	2.14517	16.2162	15.987	10.2379	1.88762	0.00872817	up
ENSMUSG00000053199.7	Arhgap20	360.143	0.314391	0.267418	0.278555	0.904681	0.915097	1.22846	1.88753	4.24527e-16	up
ENSMUSG00000040690.9	Col16a1	1045.08	1.74014	1.09952	0.938553	5.08222	4.82423	4.96102	1.88662	2.10922e-14	up
ENSMUSG00000006221.7	Hspb7	2963.86	6.50059	6.3411	5.6346	24.9806	17.6784	21.4196	1.87908	1.87588e-52	up
ENSMUSG00000034706.9	Dnaic2	88.3932	0.171154	0.165361	0.211046	1.04691	0.422049	1.06247	1.87728	6.15417e-05	up
ENSMUSG00000087590.1	2410004N09Rik	255.224	3.57813	3.25692	4.0536	13.6357	13.6607	10.0535	1.87438	1.93167e-09	up
ENSMUSG00000031880.6	Rrad	654.691	3.02927	2.14672	2.00116	9.17683	8.45585	6.88342	1.87403	1.18012e-14	up
ENSMUSG00000024525.6	Impa2	749.144	2.90475	2.29472	2.58152	9.23387	8.20871	9.41658	1.87279	1.05083e-26	up
ENSMUSG00000021259.4	Cyp46a1	162.491	0.506573	0.433622	0.37938	1.05126	1.58826	1.8991	1.8706	5.36193e-07	up
ENSMUSG00000042851.10	Zc3h6	1197.55	1.45055	1.28218	1.86195	5.82051	4.0899	5.37054	1.86943	1.03608e-23	up
ENSMUSG00000073600.1	Gm1614	780.374	1.8689	1.52014	1.11384	6.25207	5.08322	3.88068	1.86658	4.53184e-13	up
ENSMUSG00000031712.7	Il15	76.6115	0.158931	0.265803	0.25785	0.715271	0.761836	0.897523	1.86544	9.66103e-05	up
ENSMUSG00000049537.4	Tecrl	358.364	0.675419	0.983058	0.985192	3.16695	2.68806	3.21903	1.86071	5.00283e-14	up
ENSMUSG00000022580.6	Rhpn1	78.603	0.219941	0.105447	0.193792	0.627117	0.739185	0.523345	1.85971	0.000685334	up
ENSMUSG00000050052.5	2610019F03Rik	209.367	0.614698	0.502738	0.366261	2.10572	1.22405	1.7738	1.85665	1.39894e-08	up
ENSMUSG00000041132.8	N4bp2l1	61.7169	0.136657	0.260533	0.162401	0.607314	0.559726	0.760631	1.85599	0.000469944	up
ENSMUSG00000036278.6	Macrod1	1454.44	7.79143	5.70334	6.38411	26.4627	24.2001	16.1414	1.85569	5.71905e-15	up
ENSMUSG00000005237.7	Dnahc2	59.7708	0.181841	0.018413	0.012416	0.093928	0.116724	0.079417	1.85234	0.00533675	up
ENSMUSG00000047485.6	Klhl34	130.586	0.480385	0.361875	0.329292	1.24357	1.32007	1.42146	1.85071	3.56941e-07	up
ENSMUSG00000040856.11	Dlk1	302.064	0.683512	1.13002	0.818788	3.37816	2.1418	3.33481	1.8503	2.86949e-14	up
ENSMUSG00000081721.2	Gm13882	137.154	0.626629	0.409828	1.07471	1.28499	4.71247	0.870819	1.85028	0.00968643	up
ENSMUSG00000024337.8	Psmb9	439.252	2.42373	0.886227	2.07733	3.2015	7.15526	7.84342	1.84647	2.73176e-06	up
ENSMUSG00000040136.8	Abcc8	110.306	0.097402	0.144668	0.147161	0.454652	0.328322	0.553287	1.84573	6.35333e-06	up
ENSMUSG00000022893.8	Adamts1	2484.79	2.48504	3.31807	3.30433	9.51695	9.10334	11.8988	1.84521	5.15412e-36	up
ENSMUSG00000037405.7	Icam1	215.151	0.603641	0.449851	0.430662	1.85556	1.29675	1.90538	1.84306	3.81177e-10	up
ENSMUSG00000026576.7	Atp1b1	1108.9	2.19313	2.70605	3.12508	9.3141	8.02761	9.84953	1.83969	6.30067e-25	up
ENSMUSG00000057948.6	Unc13d	541.144	0.945965	0.531487	0.869686	2.83254	2.71666	3.09649	1.83788	4.29099e-12	up
ENSMUSG00000081695.1	Rpsa-ps5	97.29	0.644981	0.372679	0.873959	0.611833	4.77046	0.531772	1.83538	0.0412046	up
ENSMUSG00000028909.10	Ptpru	223.961	0.351603	0.259829	0.184189	0.680628	0.86934	0.972708	1.83498	3.62194e-07	up
ENSMUSG00000053317.5	Sec61b	1450.13	19.5693	13.098	12.8586	62.2421	56.561	30.5617	1.83402	2.10593e-10	up
ENSMUSG00000024598.7	Fbn2	685.146	0.420681	0.455072	0.285628	1.24452	1.17075	1.46234	1.83327	1.52632e-20	up
ENSMUSG00000038319.8	Kcnh2	843.109	2.10086	0.949018	0.903227	4.9235	3.56314	4.06395	1.83061	6.51944e-11	up
ENSMUSG00000086543.1	4933406C10Rik	103.216	0.437712	0.308068	0.40117	1.48671	1.06326	1.33399	1.83038	5.48045e-06	up
ENSMUSG00000081344.3	Gm14303	242.656	16.1022	3.74605	5.15193	22.5312	39.4251	18.9633	1.83006	0.00125244	up
ENSMUSG00000059078.5	Gm10060	76.592	1.49485	0.24737	0.628977	1.62532	4.28984	1.66118	1.8279	0.0203901	up
ENSMUSG00000024925.4	Rnaseh2c	378.74	3.60862	1.47888	1.61588	7.88481	8.78356	3.80016	1.82508	0.000135229	up
ENSMUSG00000002661.8	Alkbh7	375.856	2.66584	2.69907	1.99924	8.44627	9.14274	6.30724	1.82491	1.18389e-10	up
ENSMUSG00000063696.5	Gm8730	924.638	6.97042	3.89884	4.05411	10.3245	29.998	6.27073	1.82471	0.0348798	up
ENSMUSG00000027488.6	Snta1	1101.85	3.54711	3.19906	2.59752	10.7521	9.86977	9.89966	1.82038	5.98024e-28	up
ENSMUSG00000028834.7	Trim63	2331.09	6.09154	7.43816	8.39151	24.7209	24.1674	23.8306	1.82011	3.21876e-28	up
ENSMUSG00000056445.7	5730446D14Rik	85.5005	0.479332	0.14606	0.309599	1.31325	0.825398	1.13301	1.81868	0.0009806	up
ENSMUSG00000037977.4	6430571L13Rik	76.7686	0.241481	0.14803	0.136331	0.76418	0.609067	0.487595	1.81698	0.000366907	up
ENSMUSG00000033488.5	BC026585	135.944	0.547314	0.495495	0.450767	1.8722	1.27748	1.84743	1.81679	1.04447e-07	up
ENSMUSG00000028033.9	Kcnq5	241.514	0.186067	0.201645	0.224584	0.656264	0.551995	1.06352	1.81651	1.60759e-10	up
ENSMUSG00000039496.2	Cdnf	218.6	0.396517	0.716367	0.296635	1.43424	1.26305	1.6306	1.81604	2.0218e-08	up
ENSMUSG00000055493.4	Epm2a	605.759	0.914665	0.812296	1.51877	3.3687	3.78323	3.63964	1.81528	3.65857e-10	up
ENSMUSG00000056481.6	Cd248	320.73	0.937236	0.780199	0.528625	2.3697	2.21356	2.83478	1.81525	1.25961e-11	up
ENSMUSG00000086741.1	Gm15816	587.394	2.36005	2.27766	1.587	6.43426	8.55293	5.04903	1.81436	5.66114e-10	up
ENSMUSG00000042510.6	AA986860	170.358	0.269545	0.339513	0.42401	0.963512	1.1477	1.33058	1.81023	3.32746e-07	up
ENSMUSG00000033249.3	Hsf4	153.178	0.649513	0.343217	0.563656	1.85875	1.68967	1.82959	1.80821	1.64494e-06	up
ENSMUSG00000025207.8	Sema4g	551.133	0.615255	0.67585	0.861313	2.08781	1.98891	3.12262	1.8042	8.1066e-14	up
ENSMUSG00000090473.1	Gm17262	117.21	0.361957	0.532546	0.375859	1.26369	1.19177	1.74568	1.80151	2.71811e-06	up
ENSMUSG00000061462.8	Obscn	6314.68	2.01834	1.7829	1.46809	5.72065	5.38785	7.02423	1.80128	7.58187e-44	up
ENSMUSG00000038843.9	Gcnt1	622.572	0.648049	0.888953	0.93629	2.59983	2.46585	2.97213	1.80118	7.36356e-17	up
ENSMUSG00000030340.8	Scnn1a	58.817	0.131154	0.078524	0.085657	0.314579	0.218081	0.471323	1.79828	0.00158699	up
ENSMUSG00000049641.5	Vgll2	287.902	1.06857	1.11281	0.984629	3.80228	3.62882	3.03192	1.79715	1.66059e-11	up
ENSMUSG00000000794.7	Kcnn3	783.586	1.7691	1.83542	1.49806	6.08059	5.2854	4.81067	1.79606	5.59502e-22	up
ENSMUSG00000035923.3	Myf6	653.823	3.44925	2.9781	2.99561	10.8574	9.66905	10.2266	1.79602	3.77427e-24	up
ENSMUSG00000079488.3	Cd47	97.3732	0.364721	0.141572	0.439286	0.269112	0.764776	2.20953	1.79506	0.0199803	up
ENSMUSG00000083044.1	Gm12416	70.1214	0.662827	0.189009	0.381038	0.75458	2.42038	0.64271	1.79357	0.0239709	up
ENSMUSG00000022510.8	Trp63	540.023	1.15789	1.06281	1.24115	2.90721	2.49493	3.40642	1.79336	1.66648e-22	up
ENSMUSG00000045636.9	Mtus1	169.118	0.378628	0.206257	0.171858	0.805481	0.925787	1.14721	1.79297	1.50252e-06	up
ENSMUSG00000042377.8	Fam83g	90.1413	0.184139	0.08138	0.079335	0.445732	0.231296	0.44811	1.79273	0.000979038	up
ENSMUSG00000061322.9	Dnaic1	115.06	0.453676	0.451998	0.579417	1.68315	1.78894	1.96372	1.79103	1.07582e-06	up
ENSMUSG00000022505.7	Emp2	7175.38	10.8777	14.2541	13.634	42.5123	35.3163	45.5182	1.79055	6.86251e-52	up
ENSMUSG00000039989.7	Cbx4	1040.66	1.78615	0.872375	0.976797	4.03673	3.81141	3.92535	1.78999	5.1764e-12	up
ENSMUSG00000031840.6	Rab3a	1061.27	5.10101	4.3321	4.28604	17.1103	12.8722	14.3487	1.78942	3.88095e-27	up
ENSMUSG00000021182.7	Ccdc88c	784.542	0.750143	0.644376	0.859887	2.3409	2.09398	3.14965	1.7848	1.29987e-16	up
ENSMUSG00000018821.3	Avpi1	541.641	5.23696	1.81	2.33494	13.5922	10.0575	6.67597	1.7841	1.23062e-05	up
ENSMUSG00000049036.6	Tmem121	186.347	1.55564	0.154997	0.392643	2.00235	2.83168	1.85005	1.78344	0.00964327	up
ENSMUSG00000059999.5	Gm10072	87.9632	1.0501	1.00035	1.85578	1.73438	8.92125	1.38024	1.78304	0.030632	up
ENSMUSG00000030433.7	Sbk2	248.394	1.45154	1.52976	0.98731	4.24808	4.05516	4.46689	1.78286	7.46554e-11	up
ENSMUSG00000091395.1	Gm6297	71.8317	0.256764	0.185469	0.156497	0.610042	0.68389	0.650803	1.78275	0.000274966	up
ENSMUSG00000059742.4	Kcnh7	173.169	0.079174	0.070403	0.085561	0.269753	0.231313	0.260688	1.7805	7.22117e-09	up
ENSMUSG00000032911.5	Cspg4	720.7	0.727237	0.42704	0.471352	1.82981	1.45693	2.00367	1.77982	1.37996e-14	up
ENSMUSG00000073411.4	H2-D1	22408.3	44.8232	57.083	112.763	232.257	183.628	240.46	1.77921	0.00022585	up
ENSMUSG00000032291.8	Crabp1	50.8993	0.652146	0.290605	0.189996	1.12792	1.05501	1.55949	1.77784	0.00815694	up
ENSMUSG00000082931.1	Gm13586	96.8699	1.41994	0.789068	1.50818	1.45913	8.66057	1.06962	1.77757	0.036618	up
ENSMUSG00000083878.3	Gm12034	119.135	1.89711	1.16128	2.26476	2.10667	12.7654	1.08163	1.77698	0.0402434	up
ENSMUSG00000045659.9	Plekha7	495.525	0.71589	0.472813	0.536021	1.94889	1.70277	1.97449	1.77488	4.37649e-15	up
ENSMUSG00000031811.8	Fbxo31	766.578	2.58765	2.43491	2.64414	9.60189	7.90404	7.06238	1.77361	1.61667e-18	up
ENSMUSG00000052616.3	Ccdc79	103.267	0.194478	0.383778	0.072518	0.736651	0.639863	0.683116	1.77231	0.00169044	up
ENSMUSG00000021127.6	Zfp36l1	4538.33	8.8893	8.24637	10.4996	34.4448	27.9583	26.4254	1.77214	1.88385e-27	up
ENSMUSG00000042045.5	Sln	593.32	5.8139	9.00666	6.31093	26.346	18.1909	23.3941	1.7717	3.93148e-16	up
ENSMUSG00000061869.6	Gm9354	84.5926	1.22191	1.44325	1.7236	4.1097	7.1121	2.37124	1.77145	0.00348722	up
ENSMUSG00000027966.10	Col11a1	236.492	0.158024	0.246351	0.161824	0.522739	0.450395	0.863398	1.7709	8.0258e-08	up
ENSMUSG00000091448.1	Gm17388	115.378	0.32193	0.520852	0.256728	0.92993	0.984518	1.64566	1.77055	6.50792e-05	up
ENSMUSG00000075389.3	2810410L24Rik	172.736	1.1791	0.460687	0.53438	3.73604	4.30538	3.39061	1.77033	1.35094e-06	up
ENSMUSG00000078552.3	Dcdc2b	101.518	1.0367	0.871664	0.537771	2.12479	2.10782	3.48544	1.77008	6.79267e-05	up
ENSMUSG00000041696.7	Rasl12	171.548	0.39591	0.547325	0.363796	1.58948	1.28691	1.25937	1.76995	4.97708e-08	up
ENSMUSG00000080994.1	Gm13464	188.688	1.43317	0.721438	1.47242	2.0071	7.45627	1.57968	1.76994	0.00677089	up
ENSMUSG00000038403.9	Hfe2	6283.35	18.7059	19.9652	18.2412	65.7044	54.1599	62.6406	1.76965	3.30818e-90	up
ENSMUSG00000029060.10	Mib2	1879.36	6.48653	3.67369	2.3308	12.4892	11.1869	12.8175	1.7667	0.000276816	up
ENSMUSG00000035011.9	Zbtb7a	1773.84	2.67737	1.24647	1.54008	9.25296	6.21664	5.2124	1.76548	1.22904e-11	up
ENSMUSG00000059325.7	Hopx	417.77	2.11616	2.1609	2.30127	8.54708	6.78335	6.00295	1.76543	5.03895e-13	up
ENSMUSG00000025969.9	Nrp2	118.177	0.110278	0.147279	0.096989	0.256364	0.313342	0.528715	1.7623	2.71529e-05	up
ENSMUSG00000038239.8	Hrc	9956.6	22.2516	27.5241	26.0906	81.1814	77.3984	82.6993	1.76185	9.47575e-55	up
ENSMUSG00000040276.8	Pacsin1	101.283	0.214734	0.111084	0.117295	0.54789	0.368926	0.554369	1.76059	8.61997e-05	up
ENSMUSG00000026679.3	Enkur	87.8425	0.233914	0.576305	0.538855	1.52556	1.46081	1.58411	1.76021	0.000519775	up
ENSMUSG00000027784.7	Ppm1l	2315.63	1.23833	1.83193	1.55353	4.73891	4.29871	5.40702	1.75986	4.05134e-33	up
ENSMUSG00000040723.8	Rcsd1	152.36	0.357196	0.324424	0.356751	1.31509	0.899886	1.13718	1.75657	9.06047e-08	up
ENSMUSG00000029095.11	Ablim2	1048.91	2.92442	2.11544	2.45924	7.88604	6.76497	8.01439	1.75461	1.07048e-21	up
ENSMUSG00000082128.1	Gm11824	102.239	0.77581	0.434859	0.955489	0.667884	5.13519	0.624756	1.75372	0.0464479	up
ENSMUSG00000044216.6	Kcnj4	112.109	0.629939	0.160393	0.167486	1.01275	0.96995	1.05392	1.75098	0.00322576	up
ENSMUSG00000055692.11	Tmem191c	151.68	1.24295	0.482842	0.743661	2.79158	2.71613	1.80537	1.75077	0.000202147	up
ENSMUSG00000022756.9	Slc7a4	258.026	0.607508	0.75015	0.673786	2.07362	1.78733	2.2756	1.74975	4.12467e-12	up
ENSMUSG00000051984.7	Sec31b	129.461	0.204556	0.183095	0.216058	0.644186	0.472456	0.829152	1.74918	2.07352e-06	up
ENSMUSG00000052631.8	Sh2d6	74.6135	0.347337	0.600452	0.252626	1.46447	0.790521	2.09003	1.74908	0.00113281	up
ENSMUSG00000043614.7	Vps37d	182.361	1.26612	0.472008	0.446869	2.57322	2.38969	1.84585	1.74769	0.000236826	up
ENSMUSG00000058833.5	2810428I15Rik	357.167	5.1591	1.71714	2.87987	13.2177	12.9473	4.04907	1.74707	0.000607269	up
ENSMUSG00000022203.6	Efs	1488.48	3.67746	1.88952	2.13907	8.66815	7.77762	7.80143	1.746	2.50298e-13	up
ENSMUSG00000078716.3	Tmem8b	1793.25	2.29422	2.24252	2.12623	7.19257	5.97891	8.32249	1.74153	4.51609e-48	up
ENSMUSG00000042451.6	Mybph	33065.4	129.765	115.506	91.9919	391.463	291.105	379.185	1.74047	1.908e-50	up
ENSMUSG00000021798.7	Ldb3	27630.9	38.0188	44.3192	38.9269	126.435	103.565	129.448	1.73817	3.48308e-104	up
ENSMUSG00000047875.5	Gpr157	566.147	0.659383	0.741232	0.746473	2.57721	1.90448	2.32632	1.73595	2.19058e-20	up
ENSMUSG00000024371.6	C2	259.752	0.367007	0.705694	0.893788	3.3168	1.80274	2.7434	1.73522	2.06337e-06	up
ENSMUSG00000025375.9	Aatk	105.779	0.188045	0.067176	0.069511	0.475988	0.323606	0.368146	1.73287	0.0025241	up
ENSMUSG00000014164.7	Klhl3	96.9027	0.265654	0.156824	0.173084	0.551423	0.464244	0.833534	1.73176	0.000104368	up
ENSMUSG00000025997.7	Ikzf2	638.48	0.389944	0.465454	0.410403	1.23802	1.20352	1.51628	1.73146	2.18674e-23	up
ENSMUSG00000083716.2	Gm13436	711.347	11.1347	5.93319	5.88937	13.0818	43.7353	10.3289	1.72902	0.0473513	up
ENSMUSG00000079505.2	Gm11131	69.3308	0.054911	0.11398	0.232449	0.437479	0.471482	0.362951	1.72845	0.00837314	up
ENSMUSG00000070408.4	Gm10290	84.8755	0.442445	0.334065	0.466112	0.600542	2.67657	0.362702	1.72681	0.034883	up
ENSMUSG00000058728.6	Cd300c	51.1524	0.582235	0.607747	0.188899	1.47987	1.31885	1.47218	1.72645	0.00642731	up
ENSMUSG00000037031.8	Tspan15	160.702	0.387216	0.250651	0.193804	0.860059	0.631726	1.13008	1.72296	8.01206e-06	up
ENSMUSG00000042842.3	Serpinb6b	287.849	0.725803	1.15885	0.879091	3.27647	2.26826	2.93061	1.72215	2.97957e-10	up
ENSMUSG00000054871.4	Tmem158	409.648	1.93122	1.13769	1.34806	4.60884	5.35363	3.51924	1.72122	6.70822e-08	up
ENSMUSG00000081431.1	Gm15483	103.681	1.33348	1.03586	1.81454	1.57199	9.26721	1.28255	1.72087	0.036355	up
ENSMUSG00000000392.11	Fap	85.3722	0.098789	0.119595	0.354397	0.745757	0.414637	0.655907	1.72036	0.00632951	up
ENSMUSG00000022861.10	Dgkg	139.16	0.347711	0.18953	0.21797	0.676172	0.707334	0.94604	1.71911	6.89849e-06	up
ENSMUSG00000030222.7	Rerg	69.8085	0.202779	0.147063	0.219536	0.756526	0.496136	0.539634	1.71901	0.000721368	up
ENSMUSG00000055137.6	5033411D12Rik	85.0222	0.213135	0.532937	0.456969	1.29311	1.27172	1.1645	1.71844	0.000790792	up
ENSMUSG00000023034.6	Nr4a1	1384.39	4.39815	3.20043	2.93656	12.7302	8.44551	11.6256	1.71737	2.35875e-20	up
ENSMUSG00000089687.2	Rab42-ps	51.2889	0.543336	0.615011	0.105952	1.27918	1.13259	1.50082	1.71627	0.0164615	up
ENSMUSG00000038055.5	Dexi	758.758	4.79344	2.47208	2.98361	11.6589	10.2869	9.60879	1.71573	9.89822e-11	up
ENSMUSG00000005045.9	Chd5	104.575	0.084262	0.053255	0.066468	0.173947	0.196853	0.269776	1.71405	6.19212e-05	up
ENSMUSG00000028337.8	Coro2a	164.037	0.148664	0.304755	0.277239	0.865695	0.541067	1.10789	1.71314	2.41899e-05	up
ENSMUSG00000053574.4	4930563E22Rik	117.372	0.286701	0.211528	0.264874	0.83006	0.653492	1.0293	1.71269	1.00492e-05	up
ENSMUSG00000050667.7	Gm12612	80.7219	0.225387	0.151111	0.36766	0.314891	1.52778	0.340685	1.7123	0.0336157	up
ENSMUSG00000063011.6	Msln	260.109	0.69086	0.752741	0.862815	2.45397	2.04269	2.67681	1.71201	3.62893e-11	up
ENSMUSG00000005611.8	Mrvi1	169.355	0.145571	0.257203	0.206297	0.496167	0.435677	0.665077	1.71099	8.58907e-08	up
ENSMUSG00000046794.8	Ppp1r3b	1575.19	2.04952	2.3481	2.64496	7.51914	5.99117	8.39641	1.7105	2.70891e-28	up
ENSMUSG00000042363.8	1110067D22Rik	244.226	0.439768	0.290493	0.631016	1.54639	1.16918	1.72324	1.71026	1.71556e-06	up
ENSMUSG00000044951.7	Mylk4	20320.8	20.267	27.8968	23.7015	77.578	64.0039	84.0118	1.70884	2.2272e-50	up
ENSMUSG00000075392.3	Gm5561	185.707	1.72686	1.11093	2.42684	2.54303	10.891	1.86104	1.70857	0.0145777	up
ENSMUSG00000009145.4	Dqx1	63.8713	0.115293	0.103018	0.15824	0.442424	0.268512	0.480249	1.70842	0.00124576	up
ENSMUSG00000058756.6	Thra	4165.04	10.755	14.6407	11.077	40.1951	34.9738	40.2312	1.7065	1.5966e-50	up
ENSMUSG00000081472.1	Gm12620	89.3846	0.245307	0.180136	0.402051	0.435087	1.61105	0.390862	1.70568	0.0222289	up
ENSMUSG00000050071.8	Bex1	3254.93	25.0207	21.0991	25.0691	84.5249	73.6935	61.9576	1.7043	4.79733e-23	up
ENSMUSG00000066860.6	Cdkn2d	1052.91	4.8909	5.04374	5.69686	17.0822	15.3221	15.4704	1.70403	2.20145e-24	up
ENSMUSG00000044734.9	Serpinb1a	4712.33	12.2999	16.5943	17.5497	51.6338	42.0084	49.1931	1.70344	6.12001e-30	up
ENSMUSG00000024186.9	Rgs11	117.005	0.4761	0.212094	0.363689	1.01786	1.39516	0.914385	1.70299	5.57788e-05	up
ENSMUSG00000067279.2	Ppp1r3c	534.5	0.844636	1.25938	1.58901	3.78265	3.60793	3.98593	1.70233	1.80373e-10	up
ENSMUSG00000057707.7	Rpl29-ps2	209.719	2.86235	2.27726	2.97502	3.17198	17.2335	2.78574	1.70203	0.0137135	up
ENSMUSG00000020163.6	Uqcr11	2659.75	77.4011	14.653	19.2132	129.438	123.94	78.8657	1.70184	0.0497159	up
ENSMUSG00000021097.7	Clmn	283.118	0.148047	0.153426	0.146606	0.437074	0.376386	0.581945	1.70174	6.94614e-12	up
ENSMUSG00000075227.4	Znhit2-ps	177.309	1.78689	0.516265	0.32989	3.50867	2.1568	2.36939	1.70074	0.0038157	up
ENSMUSG00000024247.7	Pkdcc	445.267	1.90358	1.09665	0.583063	3.7054	3.45505	3.78034	1.70035	1.18309e-06	up
ENSMUSG00000045948.8	Mrps12	587.208	5.85932	3.84233	3.337	20.5135	15.4974	7.43551	1.6971	1.34678e-06	up
ENSMUSG00000048096.6	Lmod1	357.045	0.599451	0.590127	0.521673	1.65628	1.68643	1.88073	1.69655	4.50742e-15	up
ENSMUSG00000007035.8	Msh5	305.218	1.01682	1.15667	0.629935	2.82966	2.21564	2.9304	1.69586	2.87655e-10	up
ENSMUSG00000065950.1	Gm5908	158.421	2.44947	1.52366	2.67614	2.84766	13.8137	2.29731	1.69488	0.0188985	up
ENSMUSG00000040841.4	Six5	273.309	0.768398	0.595111	0.460521	1.75093	1.55112	2.28284	1.69422	2.40257e-09	up
ENSMUSG00000042770.6	Hebp1	950.864	4.205	6.09358	6.69634	18.53	14.7472	18.8283	1.693	2.01671e-16	up
ENSMUSG00000081739.3	Mdm4-ps	64.5696	0.043523	0.069008	0.073127	0.115628	0.351713	0.06703	1.68936	0.0329846	up
ENSMUSG00000031626.9	Sorbs2	5974.35	10.1874	10.6344	9.92436	30.6276	25.7337	33.0742	1.6875	2.10142e-74	up
ENSMUSG00000050373.7	Snx21	960.208	3.86186	1.65519	2.1109	7.93491	7.45894	7.86921	1.6867	2.15549e-11	up
ENSMUSG00000032531.8	Amotl2	10818.3	17.419	17.0864	15.588	52.9354	49.0513	49.9954	1.68642	1.40895e-54	up
ENSMUSG00000028780.7	Sema3c	1329.05	1.40911	1.79405	1.5336	4.70552	3.88976	5.62293	1.68465	3.15551e-29	up
ENSMUSG00000034685.4	Fam171a2	1306.16	3.6475	2.27594	2.17143	8.46368	8.71677	6.97809	1.67791	8.37831e-13	up
ENSMUSG00000028039.7	Efna3	602.387	1.68346	1.41511	1.76817	5.55198	3.80288	5.50457	1.67732	3.15988e-16	up
ENSMUSG00000049999.4	Ppp1r3d	224.278	0.480277	0.390339	0.441836	1.33113	1.25337	1.36788	1.67561	1.05644e-09	up
ENSMUSG00000029158.6	Yipf7	176.371	0.815173	0.677673	1.26642	3.10971	2.50525	2.75547	1.67561	8.08323e-06	up
ENSMUSG00000043251.4	Exoc3l	450.065	1.31866	1.26347	0.894492	4.54635	3.1985	2.59448	1.67478	4.02748e-09	up
ENSMUSG00000048616.3	Nog	362.616	1.10243	0.894833	1.58365	3.57033	3.70675	3.52588	1.67449	2.87729e-08	up
ENSMUSG00000044037.8	Als2cl	64.9044	0.12563	0.039711	0.074467	0.293149	0.220044	0.207409	1.67367	0.00650041	up
ENSMUSG00000037762.6	Slc16a9	81.0149	0.080335	0.133079	0.19393	0.54314	0.345208	0.402457	1.67333	0.00132799	up
ENSMUSG00000017754.7	Pltp	895.364	3.53754	2.95454	1.97588	9.07265	7.62428	11.3938	1.67296	3.35999e-20	up
ENSMUSG00000040046.7	Tph1	55.5739	0.203919	0.178659	0.146231	0.5454	0.626404	0.498729	1.67153	0.0016381	up
ENSMUSG00000028023.9	Pitx2	3282.34	13.0751	9.93585	12.7849	40.1075	35.2411	31.359	1.66843	1.94162e-21	up
ENSMUSG00000020682.11	Mmp28	153.389	0.248463	0.29763	0.32804	0.830908	1.03407	1.16085	1.66626	2.17371e-06	up
ENSMUSG00000025732.5	Fam195a	220.156	2.33178	1.27697	1.57114	5.65703	5.45127	4.2322	1.66623	3.50767e-06	up
ENSMUSG00000007950.8	Abhd8	1898.33	11.4965	3.76095	3.29405	20.7263	16.9671	17.3173	1.66582	0.00869028	up
ENSMUSG00000032609.7	Klhdc8b	384.765	1.70375	1.08924	1.11681	3.86437	3.75408	4.03812	1.66563	1.08437e-10	up
ENSMUSG00000020303.2	Stc2	1492.2	2.02939	2.93736	2.67648	7.84033	6.81146	7.38668	1.66549	5.45025e-26	up
ENSMUSG00000024901.8	Peli3	250.021	0.844174	0.775396	0.227075	1.75397	1.77493	1.83996	1.66459	0.000723118	up
ENSMUSG00000071103.3	1700029J07Rik	297.363	0.500752	1.11857	0.746459	2.66691	2.823	2.45772	1.66432	5.40293e-09	up
ENSMUSG00000034245.4	Hdac11	3126.09	8.82394	8.95665	7.16926	24.4492	22.1073	26.4531	1.6643	3.08918e-51	up
ENSMUSG00000021255.10	Esrrb	61.8493	0.022442	0.135203	0.115883	0.269537	0.223623	0.339563	1.66419	0.0183129	up
ENSMUSG00000058665.7	En1	309.697	0.535663	0.366341	0.605631	1.43083	1.75153	1.27746	1.66349	5.46353e-07	up
ENSMUSG00000031765.6	Mt1	709.816	15.3866	3.37152	6.23843	24.2609	30.6224	18.5967	1.66178	0.0269048	up
ENSMUSG00000038068.8	Rnf144b	664.578	0.813147	1.04439	0.952122	2.80017	2.29168	3.34188	1.66172	9.10561e-20	up
ENSMUSG00000045730.3	Adrb2	927.766	2.49772	2.79115	3.07279	7.96053	7.08368	10.0603	1.6615	6.00757e-22	up
ENSMUSG00000026458.6	Ppfia4	6859.36	8.23779	7.50213	6.22746	24.4418	19.5047	22.2592	1.66107	1.87124e-48	up
ENSMUSG00000051723.6	Gm9858	77.0444	1.00993	0.822395	1.63347	1.62093	6.80905	1.434	1.66098	0.036453	up
ENSMUSG00000050288.5	Fzd2	2906.44	7.01249	4.07832	4.43069	17.8529	14.8875	13.1048	1.66014	1.69759e-14	up
ENSMUSG00000078794.2	Dact3	1015.08	2.94839	1.89235	2.10017	7.16515	6.38491	7.09828	1.66014	7.83061e-17	up
ENSMUSG00000038677.6	Scube3	97.9813	0.091779	0.118136	0.071579	0.381425	0.253904	0.361064	1.66006	4.82056e-05	up
ENSMUSG00000031097.8	Tnni2	6185.1	44.0347	51.6135	62.7767	173.115	143.332	148.189	1.65974	9.16733e-27	up
ENSMUSG00000026610.7	Esrrg	240.643	0.186368	0.269611	0.402631	0.830963	0.821495	1.01866	1.6578	4.71494e-06	up
ENSMUSG00000030098.9	Grip2	659.069	0.673508	0.800312	0.849548	2.79029	2.35992	2.18382	1.65722	2.52225e-15	up
ENSMUSG00000022769.7	Sdf2l1	1532.79	8.23922	10.125	8.57736	27.2328	27.6641	23.9171	1.65327	4.07291e-23	up
ENSMUSG00000080932.2	Gm10224	105.137	0.858665	0.631154	1.49344	1.09325	6.50565	0.909151	1.65248	0.0493744	up
ENSMUSG00000021390.5	Ogn	19072.9	42.3274	51.4181	52.2379	151.127	116.72	167.713	1.65211	2.34559e-45	up
ENSMUSG00000034768.4	Asb16	220.126	0.490622	0.528173	0.48658	1.70009	1.40374	1.32673	1.6516	6.16408e-09	up
ENSMUSG00000039670.2	1810049H13Rik	215.047	2.92516	1.1158	1.18332	5.43675	4.80255	5.86882	1.6497	6.76309e-05	up
ENSMUSG00000032246.7	Calml4	237.42	1.49837	2.39678	1.78361	5.41946	5.49529	5.8669	1.6489	1.02722e-08	up
ENSMUSG00000045211.4	Nudt18	733.392	1.34071	1.36515	1.14278	3.40179	3.75269	4.15333	1.64884	5.98195e-21	up
ENSMUSG00000038517.8	Tbkbp1	158.381	0.417033	0.264827	0.246464	0.965899	1.11986	0.928685	1.64825	4.74467e-06	up
ENSMUSG00000050270.6	Tmem220	378.181	1.33474	2.12073	1.74284	4.60539	4.06557	5.12128	1.64755	4.2739e-13	up
ENSMUSG00000005628.6	Tmod4	107.046	0.40524	0.826029	0.704239	2.09586	1.6135	1.32947	1.64702	0.000536397	up
ENSMUSG00000023224.6	Serping1	662.897	2.50488	2.88687	2.2267	8.64456	6.27317	7.88742	1.64474	2.773e-23	up
ENSMUSG00000022540.9	Rogdi	1600.22	10.773	7.91528	6.07181	26.502	21.1622	24.4829	1.64345	1.68441e-21	up
ENSMUSG00000061816.9	Myl1	76467.2	482.468	649.41	570.564	1843.32	1369.23	1824.81	1.6432	2.88566e-43	up
ENSMUSG00000038390.8	Gpr162	385.288	1.0319	0.42294	0.792805	2.03715	2.28381	2.0356	1.64268	2.89155e-05	up
ENSMUSG00000040147.8	Maob	328.232	1.0067	0.673712	0.987684	2.80744	1.94478	3.15251	1.6416	4.72727e-09	up
ENSMUSG00000010362.3	Rdm1	538.364	2.59275	3.0634	4.06625	9.04138	6.84891	13.1113	1.64033	6.98569e-10	up
ENSMUSG00000025537.6	Phkg1	86.1737	0.271486	0.253099	0.256991	0.754081	0.621813	1.13577	1.63859	9.82174e-05	up
ENSMUSG00000029683.6	Lmod2	5477.78	14.8997	19.2161	20.3449	54.1747	50.9015	54.3384	1.63853	1.91874e-30	up
ENSMUSG00000005320.8	Fgfr4	3554	8.31534	8.30998	6.00434	23.976	18.7398	25.5667	1.63632	4.89354e-45	up
ENSMUSG00000079491.2	H2-T10	417.721	0.781383	0.887713	1.8981	3.17829	4.27639	2.751	1.63628	4.87828e-06	up
ENSMUSG00000028497.5	Ptplad2	1253.91	1.45355	2.27769	1.74858	4.94483	4.27992	6.52765	1.6359	1.05366e-17	up
ENSMUSG00000073633.3	Fbxo36	304.683	1.84644	2.22211	2.37274	6.83149	5.40787	6.8597	1.63491	6.25915e-12	up
ENSMUSG00000020577.9	Tspan13	1070.83	3.30791	3.72586	3.85083	12.7368	8.40178	10.9068	1.63441	2.17099e-21	up
ENSMUSG00000072568.3	Fam84b	83.6993	0.066231	0.105373	0.118336	0.250727	0.311424	0.288206	1.63307	0.000750657	up
ENSMUSG00000078350.4	1190007F08Rik	947.791	2.78748	2.45925	2.07579	8.84636	7.95879	7.32363	1.63264	4.43345e-18	up
ENSMUSG00000081382.1	Rpl18-ps1	837.784	12.1336	8.56701	10.5478	21.6613	49.189	16.1018	1.63187	0.0127432	up
ENSMUSG00000062309.7	Rpp25	56.016	0.110578	0.416592	0.281749	0.908362	0.668076	0.804367	1.63122	0.0112087	up
ENSMUSG00000055978.3	Fut2	162.742	0.351819	0.419548	0.315718	1.02507	1.0168	1.10455	1.62923	1.59687e-07	up
ENSMUSG00000027887.7	Sypl2	343.145	0.592669	0.578842	0.483491	2.04295	1.1432	1.75705	1.62888	1.83356e-10	up
ENSMUSG00000038576.8	Susd4	162.434	0.342074	0.576933	0.359523	1.06617	1.18771	1.36348	1.627	0.000665422	up
ENSMUSG00000022450.5	Ndufa6	3745.31	54.2197	35.5843	41.83	153.759	120.869	106.284	1.6266	9.4962e-17	up
ENSMUSG00000078120.4	Gm14958	171.544	2.38296	1.7433	4.17452	2.92628	17.3237	2.32296	1.62607	0.0375886	up
ENSMUSG00000076137.1	CT009594.1	129.953	7.47483	5.03242	10.3275	8.94836	47.6761	5.24264	1.62565	0.0471745	up
ENSMUSG00000026418.10	Tnni1	47143.4	277.429	337.123	253.784	861.544	733.118	879.932	1.62392	1.97975e-79	up
ENSMUSG00000020475.3	Pgam2	8356.59	65.0385	75.5984	56.9159	208.589	163.957	198.623	1.62222	9.18389e-57	up
ENSMUSG00000026773.10	Pfkfb3	1945.2	2.40487	2.45846	3.43059	7.94207	6.85015	8.97032	1.62162	1.43274e-22	up
ENSMUSG00000046056.7	Sbsn	196.366	0.525055	0.622827	0.539537	1.4833	1.66859	1.73425	1.62152	3.41484e-08	up
ENSMUSG00000027447.6	Cst3	9150.74	72.1084	63.1705	74.8112	239.974	201.647	162.164	1.62087	4.59787e-21	up
ENSMUSG00000079434.2	Neu2	62.0884	0.172638	0.399928	0.100679	0.676973	0.670582	0.773396	1.61952	0.0102492	up
ENSMUSG00000032523.4	Hhatl	287.655	1.66494	0.685761	0.695818	3.16373	2.44871	3.22506	1.61746	2.22291e-05	up
ENSMUSG00000061390.3	Gm7866	112.661	1.84448	1.31472	2.3325	1.8397	11.4985	1.54482	1.61733	0.0494095	up
ENSMUSG00000039195.4	1110008P14Rik	431.857	6.48431	0.737231	1.31723	13.6937	9.97252	6.16768	1.61716	0.00052376	up
ENSMUSG00000039062.8	Anpep	795.081	1.51974	1.6357	1.52043	4.36965	3.36147	5.57638	1.61707	3.40099e-19	up
ENSMUSG00000087672.1	Gm15122	99.4025	1.57705	1.09136	1.55217	3.42719	4.41094	4.30392	1.61283	0.000219317	up
ENSMUSG00000071076.4	Jund	819.281	1.99427	1.44392	2.17482	5.83158	7.17127	2.70968	1.61033	1.1063e-05	up
ENSMUSG00000021253.6	Tgfb3	14111.5	25.0629	30.0898	27.9163	80.2635	64.6515	95.3135	1.60901	1.8886e-51	up
ENSMUSG00000038352.9	Arl5c	317.425	1.63712	1.10704	1.9145	3.67622	4.842	4.37811	1.60308	4.32072e-08	up
ENSMUSG00000027249.9	F2	215.065	0.54507	0.596996	0.946696	1.85494	1.77811	2.45847	1.6022	5.86005e-06	up
ENSMUSG00000087364.1	Gm13398	108.21	0.26771	0.226206	0.261808	0.687351	0.65177	0.83314	1.60215	2.5589e-05	up
ENSMUSG00000027559.4	Car3	28523.2	126.163	133.603	119.429	375.063	296.558	415.535	1.59992	2.79793e-89	up
ENSMUSG00000056602.7	Fry	1044.92	0.648704	0.807307	0.57835	1.88265	1.69336	2.13504	1.59836	1.73527e-26	up
ENSMUSG00000034438.9	Gbp8	328.329	0.640753	1.37942	1.0931	2.32437	2.8965	2.56519	1.597	5.07595e-07	up
ENSMUSG00000036181.1	Hist1h1c	5248.45	23.246	21.5112	22.5701	59.7609	65.1517	65.6362	1.59643	5.8605e-37	up
ENSMUSG00000020889.10	Nr1d1	2784.17	7.09698	7.79966	6.34713	19.2252	17.0382	23.0836	1.59342	6.89969e-47	up
ENSMUSG00000053279.6	Aldh1a1	57.3944	0.195135	0.16128	0.197702	0.403416	0.435103	0.767478	1.59259	0.0045394	up
ENSMUSG00000049630.5	C1ql3	55.4365	0.085885	0.227023	0.133156	0.562548	0.362091	0.340689	1.59224	0.0105402	up
ENSMUSG00000048550.10	Thnsl1	1917.79	2.76208	3.83786	3.39349	10.1903	8.55394	10.2467	1.59016	1.86278e-26	up
ENSMUSG00000036832.4	Lpar3	416.248	1.2331	0.860158	1.24092	3.51484	2.59705	3.43681	1.5888	1.65339e-10	up
ENSMUSG00000042686.3	Jph1	1870.84	5.1392	6.33535	5.71019	16.4571	16.6322	15.0688	1.58837	2.14352e-24	up
ENSMUSG00000052105.8	1110012J17Rik	2334.54	3.12047	3.60408	2.96392	8.42009	7.08682	7.00457	1.58806	5.72701e-34	up
ENSMUSG00000037960.9	1110007C09Rik	1129.68	11.7826	8.26375	8.02072	30.5795	24.1453	24.1885	1.58587	3.43869e-15	up
ENSMUSG00000054793.7	Cadm4	2054.93	7.75341	5.86668	5.56358	18.5942	17.5639	17.6845	1.5851	3.50299e-23	up
ENSMUSG00000023009.8	Nckap5l	1693.59	4.85436	1.38925	1.22537	7.19607	7.01924	6.05311	1.57965	0.0356869	up
ENSMUSG00000062044.7	Lmtk3	184.193	1.23597	0.068754	0.201585	1.40858	1.38258	1.14599	1.5792	0.0117261	up
ENSMUSG00000042659.8	Arrdc4	1060.36	1.84944	1.76816	2.43866	5.67001	4.7323	6.3879	1.57852	1.00633e-15	up
ENSMUSG00000001270.8	Ckb	2821.97	24.2658	7.06311	7.37278	39.4386	36.7484	31.2939	1.57847	0.0181844	up
ENSMUSG00000024049.7	Myom1	10731.1	11.6195	15.2143	13.58	40.4382	32.7211	41.0027	1.57806	4.11394e-46	up
ENSMUSG00000021773.3	Comtd1	187.667	1.06301	1.18177	1.14358	2.01461	1.70565	1.1457	1.5759	2.6474e-05	up
ENSMUSG00000091138.1	E530011L22Rik	216.948	0.561136	0.924125	0.706029	2.34433	1.55546	2.28697	1.57523	3.44444e-07	up
ENSMUSG00000044550.5	Tceal3	2337.19	15.5675	12.4768	14.0753	37.0249	43.7494	36.2815	1.57499	2.20538e-18	up
ENSMUSG00000041774.7	Ydjc	133.558	0.085998	0.810122	0.571038	1.85573	1.65978	1.15515	1.5746	0.0112143	up
ENSMUSG00000091018.1	Rplp2-ps1	722.128	21.0839	5.74968	6.30033	43.1816	20.318	30.4538	1.57441	0.0292482	up
ENSMUSG00000033849.2	B3galt2	2789.57	2.9416	4.08655	4.0981	11.8334	9.09484	10.2705	1.57257	2.26277e-22	up
ENSMUSG00000038775.8	Vill	189.289	0.362687	0.514597	0.398732	1.41383	1.09499	1.18765	1.57103	4.13458e-07	up
ENSMUSG00000083337.1	Gm11539	124.54	1.90854	1.13156	1.44921	1.73603	8.4808	1.46053	1.56704	0.0359043	up
ENSMUSG00000042757.8	Tmem108	104.245	0.205195	0.261407	0.107576	0.452057	0.512455	0.630823	1.56699	0.000607619	up
ENSMUSG00000031983.6	2310022B05Rik	8268.92	18.9531	16.7545	15.4133	45.9303	42.9696	53.5837	1.56616	1.48361e-53	up
ENSMUSG00000006205.7	Htra1	964.185	2.87992	3.57367	3.33514	8.61135	7.52436	11.3506	1.56545	7.30465e-20	up
ENSMUSG00000024208.9	2900010M23Rik	2304.83	58.159	18.2192	17.6331	96.5105	82.3492	81.0576	1.56365	0.013401	up
ENSMUSG00000047656.8	Trpt1	399.301	2.49184	2.52565	2.11202	6.92262	5.87873	7.02118	1.56206	3.60862e-15	up
ENSMUSG00000030717.3	Nupr1	1639.95	10.7085	13.0272	12.7523	32.6343	27.8384	32.9998	1.56055	4.05429e-27	up
ENSMUSG00000032565.7	Nudt16	547.614	2.21785	2.54257	2.20701	8.09582	4.59582	6.82916	1.56016	9.74315e-13	up
ENSMUSG00000023019.6	Gpd1	194.565	0.346028	0.645752	0.402494	1.25753	1.19168	1.39733	1.55968	3.26809e-06	up
ENSMUSG00000089708.1	5330439A09Rik	67.8542	0.627482	0.279333	0.310608	1.16136	1.19972	1.04167	1.55966	0.00531694	up
ENSMUSG00000064247.7	Plcxd1	83.9409	0.129293	0.14005	0.213333	0.321933	0.229158	0.870849	1.55952	0.0119824	up
ENSMUSG00000047166.8	Tigd5	80.2009	0.278511	0.376506	0.206667	0.943055	0.760786	0.644928	1.55687	0.00134883	up
ENSMUSG00000034959.7	5031414D18Rik	88.9881	0.176566	0.251939	0.255884	0.487307	0.56851	0.848595	1.55536	0.000803765	up
ENSMUSG00000035984.8	Nme5	128.976	0.498623	1.42756	1.28858	2.76593	2.67869	3.80897	1.5552	0.00170219	up
ENSMUSG00000067558.6	Rpl35a-ps5	143.063	2.68463	2.33443	3.62838	3.58312	15.9082	2.96711	1.55267	0.0283123	up
ENSMUSG00000040003.10	Magi2	125.783	0.267626	0.069788	0.097006	0.40506	0.261238	0.451849	1.55257	0.0135484	up
ENSMUSG00000029392.7	Rilpl1	2696.26	9.74041	7.07162	7.77142	23.4887	21.2653	23.0051	1.55256	4.08784e-25	up
ENSMUSG00000054252.9	Fgfr3	255.268	0.38233	0.545242	0.466663	0.975197	1.05727	2.25925	1.55098	9.45739e-07	up
ENSMUSG00000051985.5	Igfn1	1936.42	1.52269	1.54778	1.70854	4.21969	4.21315	3.95828	1.54794	8.58802e-28	up
ENSMUSG00000020893.11	Per1	1928.4	3.47164	2.84653	2.61858	8.10444	7.26389	8.51112	1.54406	1.53908e-25	up
ENSMUSG00000034009.7	Rxfp1	414.421	1.06098	1.26446	1.40254	3.45121	2.53321	4.43048	1.54375	4.26463e-10	up
ENSMUSG00000020627.8	Klhl29	62.1484	0.07243	0.055551	0.049688	0.150377	0.193333	0.142255	1.54364	0.00427621	up
ENSMUSG00000057606.7	Colq	705.777	1.97439	1.72445	1.47568	4.77437	3.81642	5.55306	1.54333	1.2959e-18	up
ENSMUSG00000070287.2	Tmem22	178.779	0.830427	0.848045	0.65303	1.80206	2.14719	2.40106	1.54211	1.0386e-06	up
ENSMUSG00000036098.8	Gm98	636.607	0.713235	0.94052	0.682287	2.17018	2.33189	2.53038	1.54158	7.87824e-17	up
ENSMUSG00000035697.8	Hmha1	142.005	0.300408	0.204412	0.229542	0.691164	0.71757	0.734728	1.54153	3.2041e-05	up
ENSMUSG00000040447.8	Spns2	86.4402	0.194376	0.174359	0.17594	0.456806	0.51087	0.664457	1.54126	0.000346712	up
ENSMUSG00000057003.5	Myh4	2550.03	1.95904	2.57813	4.1507	6.36463	11.6206	5.38943	1.54059	0.0103642	up
ENSMUSG00000082895.1	Rpsa-ps9	135.534	1.34228	0.691642	1.08463	1.21642	5.86523	0.873586	1.53765	0.0435245	up
ENSMUSG00000021806.3	Nid2	28404.6	42.3616	43.2712	34.9345	108.953	94.512	126.226	1.53752	2.05386e-68	up
ENSMUSG00000038880.7	Mrps34	654.653	4.78776	5.38213	1.4194	10.7505	13.1378	11.3742	1.53678	0.0200695	up
ENSMUSG00000070561.2	Kcnj11	168.941	0.399266	0.259432	0.459535	1.06302	0.999766	1.01074	1.53667	3.22659e-05	up
ENSMUSG00000079165.2	Sap25	317.025	3.61448	1.26885	1.25888	6.07333	4.35828	6.48419	1.53653	0.000254253	up
ENSMUSG00000049907.6	Rasl11b	177.75	0.749342	0.733718	0.560335	1.77573	1.65048	2.15796	1.53257	3.5017e-07	up
ENSMUSG00000083328.2	Gm11826	154.164	2.27794	1.42099	3.10995	2.70249	13.0362	2.38354	1.53157	0.0344139	up
ENSMUSG00000034880.6	Mrpl34	530.781	7.18825	4.60304	5.21005	19.1216	18.1094	7.96477	1.5299	3.87465e-05	up
ENSMUSG00000055148.7	Klf2	256.77	1.37275	0.749852	0.753594	3.5044	2.46191	1.78543	1.52955	9.69296e-05	up
ENSMUSG00000037818.9	3110057O12Rik	757.134	1.49097	1.54838	1.7073	4.2486	4.00016	4.27404	1.52886	6.66882e-11	up
ENSMUSG00000021200.8	Asb2	812.833	2.66243	1.72872	1.91764	6.14047	5.76085	5.07774	1.52855	2.48912e-11	up
ENSMUSG00000030987.4	Stim1	4093.9	7.57555	9.01675	7.10971	21.726	18.6749	23.9342	1.52844	2.35286e-52	up
ENSMUSG00000040811.9	Eml2	1874.83	8.44852	5.75862	5.99382	17.5011	14.0587	18.8792	1.52709	3.71696e-26	up
ENSMUSG00000085092.1	Gm16867	76.7639	0.174889	0.12832	0.177402	0.361189	0.318304	0.66562	1.52689	0.00292713	up
ENSMUSG00000003123.9	Lipe	241.036	0.602442	0.402463	0.429237	1.34601	1.24144	1.72035	1.52681	5.97827e-08	up
ENSMUSG00000052572.8	Dlg2	888.128	1.66763	2.09106	1.61341	4.77522	4.10278	5.60247	1.52664	4.21956e-20	up
ENSMUSG00000002781.9	Tmem143	1167.22	6.54455	2.70853	3.62667	10.9924	8.78017	10.1488	1.52642	3.07702e-08	up
ENSMUSG00000018893.8	Mb	4936.73	28.3785	30.3294	34.9371	92.072	72.322	93.8273	1.52623	1.28585e-34	up
ENSMUSG00000020787.8	P2rx1	53.7444	0.17038	0.225487	0.054354	0.473438	0.291433	0.467846	1.5254	0.0224737	up
ENSMUSG00000084762.1	Gm14074	53.4065	0.543998	1.42237	0.713571	2.40554	2.08288	2.81395	1.52508	0.0121673	up
ENSMUSG00000031734.8	Irx3	173.868	0.56355	0.443803	0.523113	1.45482	1.6906	0.922119	1.52338	0.000170541	up
ENSMUSG00000079588.1	Tmem182	2595.68	15.6208	17.9801	15.7792	47.4089	36.8468	49.802	1.52313	1.18382e-45	up
ENSMUSG00000085644.2	2310015A10Rik	440.233	0.444763	0.734507	0.708346	1.66703	1.48017	1.98801	1.52282	2.09453e-09	up
ENSMUSG00000023904.3	Hcfc1r1	4956.97	41.0114	23.3569	18.9795	76.23	63.5308	85.86	1.52278	3.37563e-05	up
ENSMUSG00000061186.8	Sfmbt2	166.296	0.167434	0.149351	0.156203	0.378815	0.357267	0.505678	1.52218	1.6712e-06	up
ENSMUSG00000038167.6	Plekhg6	79.3888	0.175458	0.167781	0.152547	0.316743	0.460867	0.566016	1.52202	0.00151538	up
ENSMUSG00000005357.8	Slc1a6	1782	5.30137	7.13007	5.41895	15.1202	13.3612	19.8801	1.51987	3.35944e-23	up
ENSMUSG00000031770.9	Herpud1	6282.28	22.9229	24.8716	23.1484	67.7096	53.6415	67.7519	1.51955	4.34339e-74	up
ENSMUSG00000033863.1	Klf9	1378.8	2.44552	3.55088	2.83813	7.90422	7.21337	8.66444	1.51931	4.38043e-22	up
ENSMUSG00000034005.7	Gal3st2	85.8114	0.109002	0.277411	0.237616	0.504791	0.583696	0.584374	1.51763	0.00354916	up
ENSMUSG00000057265.6	2900006K08Rik	118.226	0.330672	0.449836	0.345406	1.14269	0.819651	1.30407	1.51751	4.9834e-05	up
ENSMUSG00000030554.8	Synm	310.08	0.24196	0.250418	0.324126	0.771614	0.771995	0.88529	1.51717	5.16198e-09	up
ENSMUSG00000025170.6	Rab40b	1518.19	5.69946	5.89734	5.42874	16.4496	12.9931	16.7051	1.51698	1.55247e-38	up
ENSMUSG00000040502.5	2024-03-09	459.088	1.19584	1.13442	0.832473	2.94788	2.53037	3.02396	1.51683	2.19998e-13	up
ENSMUSG00000031216.7	Stard8	127.326	0.225749	0.230055	0.108641	0.558003	0.412061	0.541297	1.51529	0.000146806	up
ENSMUSG00000019278.4	Dpep1	2727.2	7.47088	9.58675	8.41315	25.8011	17.688	25.5047	1.51526	1.69148e-28	up
ENSMUSG00000007216.4	Zfp775	456.207	0.85137	0.773829	0.710916	2.30615	1.84556	2.12535	1.51454	1.12235e-14	up
ENSMUSG00000002346.9	Slc25a42	457.418	1.19362	0.985503	0.926065	2.36929	2.2601	3.77123	1.51388	1.42228e-11	up
ENSMUSG00000071073.4	Gm88	159.66	1.38611	0.574175	0.447924	2.28992	1.94892	2.23465	1.51272	0.00137175	up
ENSMUSG00000010307.5	Tmem86a	921.056	3.54413	2.89266	4.25433	10.8186	7.99089	10.1954	1.51164	2.05695e-13	up
ENSMUSG00000061242.5	Rpl21-ps7	101.104	1.21318	1.04046	2.05203	1.93613	7.55728	1.41249	1.50802	0.0484433	up
ENSMUSG00000092475.1	RP23-329P9.11	158.957	0.405712	0.517743	0.52189	1.47956	1.21579	1.18141	1.50776	7.53411e-06	up
ENSMUSG00000089417.1	snoU90	58.1399	1.03667	1.12279	1.33971	3.03362	3.94624	2.23628	1.50682	0.0101327	up
ENSMUSG00000033192.3	Lpcat2	165.578	0.501139	0.578685	0.561199	1.18965	1.27768	1.56057	1.50631	3.85486e-06	up
ENSMUSG00000031274.9	Col4a5	1240.6	1.74443	1.41973	1.25304	3.53975	3.10372	4.59311	1.50456	3.12564e-26	up
ENSMUSG00000054889.3	Dsp	71.029	0.060213	0.055165	0.03976	0.094462	0.141392	0.193578	1.50387	0.00462327	up
ENSMUSG00000081074.3	Gm7698	163.737	2.97659	1.71744	3.75538	2.86462	15.9392	2.3222	1.50384	0.0492514	up
ENSMUSG00000009394.6	Syn2	183.896	0.256378	0.331987	0.427729	1.12232	0.807358	0.954381	1.50376	2.2962e-05	up
ENSMUSG00000039116.4	Gpr126	519.732	0.535134	0.547557	0.592704	1.78343	1.21138	1.50552	1.50375	2.69913e-13	up
ENSMUSG00000025129.2	Dysfip1	218.872	2.33031	1.98842	1.64688	6.3936	4.57267	4.92857	1.50356	4.0648e-07	up
ENSMUSG00000028328.7	Tmod1	2702.99	5.61632	5.92911	6.69713	17.7191	14.6754	15.8159	1.50335	1.80214e-27	up
ENSMUSG00000018752.12	BC096441	90.7491	0.100924	0.253803	0.552334	1.33022	0.799834	0.626904	1.50276	0.0249322	up
ENSMUSG00000005951.6	Shpk	94.4035	0.251898	0.171024	0.269926	0.796398	0.401309	0.784249	1.50199	0.00126715	up
ENSMUSG00000044847.7	Lsm11	1205.68	1.35208	1.37131	1.21299	3.03702	3.28877	4.15578	1.50165	3.13817e-22	up
ENSMUSG00000034936.2	Arl4d	336.528	1.77374	2.22258	1.16228	4.36848	4.87043	4.24749	1.50127	3.27659e-07	up
ENSMUSG00000053040.7	Aph1c	404.917	0.492612	0.601491	0.542524	1.7684	1.30913	1.74754	1.50058	3.02588e-13	up
ENSMUSG00000036867.5	Smad6	454.092	1.44765	0.737435	1.09241	3.19316	3.2913	2.123	1.4997	8.912e-06	up
ENSMUSG00000040488.9	Ltbp4	1518.27	4.08652	1.16433	1.61853	5.99955	4.56664	6.02755	1.49929	0.0192126	up
ENSMUSG00000021967.3	Mrp63	499.988	1.9295	1.25405	1.34173	4.47369	4.48491	2.89094	1.49903	6.91562e-07	up
ENSMUSG00000084284.1	Gm16469	193.925	2.42236	2.14739	3.11501	2.58407	14.358	2.14031	1.49884	0.0377906	up
ENSMUSG00000087090.1	Nctc1	264.9	0.827723	0.801378	0.673466	2.38145	1.88621	2.32212	1.49861	5.21203e-10	up
ENSMUSG00000026308.8	Klhl30	2211.87	5.16947	5.28106	4.6671	14.2253	11.5249	14.5018	1.49819	2.74826e-48	up
ENSMUSG00000055022.8	Cntn1	466.83	0.509103	0.604031	0.62848	1.51261	1.24852	1.89482	1.49727	5.17102e-12	up
ENSMUSG00000071714.4	Csf2rb2	255.83	0.305717	0.429264	0.428731	0.971526	0.886802	1.26069	1.49638	1.06026e-07	up
ENSMUSG00000043079.10	Synpo	1647.5	2.3573	2.25118	2.20911	6.38906	5.02766	7.52212	1.49601	9.80745e-33	up
ENSMUSG00000054206.2	Gzmm	61.7385	0.429551	0.282931	0.293337	0.76733	0.712758	1.28977	1.49341	0.00562424	up
ENSMUSG00000043518.7	Rai2	898.248	3.11645	2.80396	2.69694	7.88899	6.46957	8.85818	1.49256	1.0804e-23	up
ENSMUSG00000004267.10	Eno2	924.966	2.97944	2.63074	2.54271	6.77043	6.55591	8.35594	1.49064	1.52506e-23	up
ENSMUSG00000061576.9	Dpp6	1803.42	2.68093	2.85253	2.61206	7.58542	5.89942	8.21539	1.49056	1.12301e-37	up
ENSMUSG00000025422.7	Agap2	390.775	0.674437	0.389063	0.403001	1.47624	0.971892	1.47042	1.49014	2.28848e-07	up
ENSMUSG00000034839.5	Larp6	187.057	0.685531	0.428107	0.502886	1.57302	1.14134	1.59936	1.48971	6.38043e-06	up
ENSMUSG00000040093.9	Bmf	469.775	0.732445	0.785748	0.843415	2.11008	1.50108	2.40034	1.48883	1.02743e-11	up
ENSMUSG00000031448.6	Adprhl1	93.2172	0.428434	0.598696	0.393003	1.2452	1.14026	1.50908	1.4862	0.000419173	up
ENSMUSG00000063382.5	Bcl9l	3656.42	7.71634	4.034	2.96082	13.1029	12.1564	13.1751	1.48502	0.00109905	up
ENSMUSG00000038347.8	Tcte2	74.411	0.190113	0.299427	0.151919	0.472554	0.498463	0.37063	1.48375	0.00264682	up
ENSMUSG00000006519.9	Cyba	379.48	5.30993	2.74934	2.6004	10.4371	8.35534	9.15437	1.48335	2.91869e-06	up
ENSMUSG00000001027.7	Scn4a	1562.7	1.58107	2.99491	2.2157	6.62969	5.86291	7.28711	1.48327	4.31568e-33	up
ENSMUSG00000006435.9	Neurl1a	5494.95	11.5644	10.5593	9.62205	27.9065	23.4706	29.0866	1.48263	1.07158e-52	up
ENSMUSG00000024130.9	Abca3	1519.55	1.65625	1.93287	1.49877	4.49296	3.99848	5.15811	1.4817	6.1749e-31	up
ENSMUSG00000047013.9	Fbxo41	53.2633	0.035109	0.073132	0.06076	0.115743	0.129118	0.20864	1.4811	0.0150592	up
ENSMUSG00000017314.6	Mpp2	785.466	1.6615	1.33857	1.22088	3.90631	3.03189	4.72011	1.48065	1.48674e-14	up
ENSMUSG00000063568.5	Jazf1	176.29	0.462882	0.639764	0.592889	1.52142	1.10882	1.88932	1.48021	5.54787e-06	up
ENSMUSG00000028957.6	Per3	1623.65	1.93433	2.22614	1.92826	5.00075	4.77498	6.09142	1.47922	3.4942e-31	up
ENSMUSG00000048827.4	Pkd1l3	59.2305	0.06623	0.064934	0.055606	0.200701	0.118528	0.178971	1.47776	0.00449477	up
ENSMUSG00000021094.9	Dhrs7	1103.71	6.08108	5.32234	6.59281	17.1817	14.8531	15.1472	1.47724	3.13405e-17	up
ENSMUSG00000062713.6	Sim2	312.726	1.5832	1.04963	0.757206	3.18333	2.26818	3.46868	1.47657	2.41446e-06	up
ENSMUSG00000075590.2	Nrbp2	1207.51	3.44816	4.11152	2.81715	8.752	7.27698	11.2235	1.47576	1.54132e-18	up
ENSMUSG00000051515.8	Fam181b	114.727	0.539141	0.53502	0.260935	1.49896	1.29841	0.603163	1.47508	0.00612528	up
ENSMUSG00000026207.9	Speg	6185.03	8.15483	8.13099	6.48484	15.8144	14.7643	14.4885	1.47395	3.9593e-15	up
ENSMUSG00000026479.6	Lamc2	616.676	0.597491	0.983361	0.963955	2.73886	1.66704	2.31004	1.47341	8.10008e-09	up
ENSMUSG00000023411.5	Nfatc4	626.494	1.38776	1.11148	0.978844	3.04971	2.56496	3.38666	1.47339	1.19249e-15	up
ENSMUSG00000022941.8	Ripply3	111.155	0.804876	0.409507	0.331833	1.34383	1.20725	1.48229	1.47332	0.00160428	up
ENSMUSG00000001864.7	Aif1l	4660.36	11.3273	11.345	11.3195	32.7455	26.1516	30.371	1.47324	4.63886e-48	up
ENSMUSG00000039232.5	Stx11	1243.31	3.03788	3.78717	4.25688	11.1144	8.24151	10.1186	1.4724	7.00429e-16	up
ENSMUSG00000022574.6	Naprt1	132.03	0.369097	0.601058	0.508862	1.43741	1.14578	1.30233	1.47176	6.9192e-05	up
ENSMUSG00000043903.2	Gm22	77.8767	0.271944	0.189273	0.076956	0.565191	0.481299	0.339111	1.46984	0.0147801	up
ENSMUSG00000026828.5	Galnt5	577.135	0.821069	1.28162	0.836055	2.99324	2.2823	2.31531	1.46813	4.0196e-10	up
ENSMUSG00000086084.1	2610528B01Rik	138.989	0.478746	0.546131	0.454769	1.28003	1.10492	1.48877	1.46763	7.47456e-06	up
ENSMUSG00000085440.1	D330022K07Rik	87.6049	0.290573	0.211111	0.246493	0.721192	0.513767	0.744773	1.46758	0.000679793	up
ENSMUSG00000040569.7	Slc26a7	716.482	1.13809	0.957812	0.976811	2.94568	2.40928	2.67412	1.46699	2.50089e-15	up
ENSMUSG00000047986.6	Palm3	516.612	1.43857	1.56645	1.48841	3.88054	3.69207	4.22589	1.46692	3.30396e-16	up
ENSMUSG00000056671.5	Prelid2	936.812	7.74232	9.14057	10.718	22.4337	22.9433	26.5914	1.46689	2.41814e-14	up
ENSMUSG00000072731.4	Gm3715	137.765	0.346534	0.517008	0.738716	1.3826	1.39472	1.41924	1.46668	0.00048864	up
ENSMUSG00000003380.9	Rabac1	1178.66	13.4426	6.67985	9.63922	26.4179	26.4161	24.1454	1.46667	3.01403e-09	up
ENSMUSG00000039714.8	Cplx3	161.958	0.40252	0.440882	0.376516	1.04792	1.08589	1.01816	1.46586	4.12599e-06	up
ENSMUSG00000047963.5	Stbd1	10248.3	31.1055	39.8524	39.6627	95.4016	86.4153	106.326	1.46454	7.0206e-34	up
ENSMUSG00000024962.7	Vegfb	932.23	6.27853	5.93926	4.57684	16.331	13.2175	12.6574	1.46365	1.72504e-14	up
ENSMUSG00000072572.2	Slc39a2	59.8978	0.201448	0.121873	0.18017	0.517338	0.385541	0.437844	1.46313	0.00672057	up
ENSMUSG00000043510.6	Hscb	681.137	7.93982	5.96742	4.58075	18.232	13.4916	16.4146	1.46284	5.16508e-11	up
ENSMUSG00000066721.3	Zfp575	53.3965	0.232373	0.056454	0.123625	0.255201	0.317769	0.511403	1.46281	0.0429033	up
ENSMUSG00000032495.4	Lrrc2	132.244	0.279002	0.263203	0.229683	0.701064	0.647015	0.653993	1.46266	2.07065e-05	up
ENSMUSG00000063320.3	1190007I07Rik	157.724	1.97018	0.688016	1.79458	5.70309	3.66459	2.22341	1.46218	0.0075348	up
ENSMUSG00000061048.6	Cdh3	122.296	0.250393	0.26248	0.150819	0.667831	0.37756	0.688265	1.46207	0.000372655	up
ENSMUSG00000038274.4	Fau	15173.1	341.104	109.457	130.639	505.828	490.796	501.638	1.46189	0.0164296	up
ENSMUSG00000031022.8	BC051019	318.099	1.16733	1.1455	1.31912	3.64294	2.26774	3.43339	1.46117	3.25963e-08	up
ENSMUSG00000038618.5	Rassf7	1232.76	8.69838	6.18104	5.60447	19.3178	14.7028	16.9658	1.46061	1.55676e-16	up
ENSMUSG00000027456.8	Sdcbp2	89.8613	0.233037	0.609944	0.52774	1.47674	0.990285	1.1102	1.46045	0.00535128	up
ENSMUSG00000054679.2	Srsf12	251.38	0.802471	0.884918	0.694519	2.20202	1.52776	2.47312	1.45948	1.3227e-08	up
ENSMUSG00000020256.8	Aldh1l2	1585.96	1.41097	1.8692	2.5953	5.35541	5.24147	5.95062	1.45929	1.40077e-10	up
ENSMUSG00000003863.9	Ppfia3	162.192	0.47992	0.478922	0.386432	2.49523	1.0329	1.11503	1.45815	9.66877e-06	up
ENSMUSG00000074227.4	Spint2	139.442	1.04192	0.61657	0.580815	1.2314	2.3803	2.18122	1.45581	0.00155727	up
ENSMUSG00000027077.6	Smtnl1	50.5389	0.246646	0.15286	0.205941	0.636747	0.395025	0.564749	1.45571	0.0125769	up
ENSMUSG00000028518.8	Prkaa2	2342.32	1.9327	2.16411	2.22603	5.22889	4.94001	6.20123	1.45564	3.42198e-31	up
ENSMUSG00000020882.10	Cacnb1	3554.42	11.1053	8.83307	7.79658	28.311	24.0007	27.8262	1.45293	4.43035e-42	up
ENSMUSG00000006494.5	Pdk1	4356.75	4.86173	6.1824	7.41081	16.9667	14.5482	17.2154	1.45124	3.1273e-19	up
ENSMUSG00000019718.2	2810055F11Rik	910.271	3.70646	3.3124	3.66777	9.80614	8.32695	9.5894	1.45104	1.27587e-20	up
ENSMUSG00000069303.4	Hist1h2br	68.1988	0.238028	0.147756	0.277761	0.486042	0.733866	0.456644	1.44669	0.0131497	up
ENSMUSG00000029797.5	Sspo	68.9669	0.061812	0.023366	0.012686	0.080524	0.074016	0.089782	1.4462	0.0296367	up
ENSMUSG00000002908.8	Kcnn1	200.699	0.362638	0.271553	0.434786	0.839469	0.905508	0.999199	1.44602	1.19598e-05	up
ENSMUSG00000038623.3	Tm6sf1	4481.47	11.3078	15.9928	14.1905	39.3378	30.2704	37.1647	1.445	8.15728e-26	up
ENSMUSG00000008855.10	Hdac5	4999.23	14.0916	9.29162	9.19015	26.8856	22.8619	24.3058	1.44392	5.47999e-13	up
ENSMUSG00000026255.9	Efhd1	72.8193	0.417434	0.217	0.218277	0.617591	0.874555	0.639624	1.44228	0.00893303	up
ENSMUSG00000060019.4	Gm10073	442.799	12.9077	5.38447	9.29566	28.6497	24.8823	16.568	1.44204	0.000107088	up
ENSMUSG00000037887.4	Dusp8	557.908	1.06277	0.616778	0.895861	2.71907	1.85127	1.92309	1.44021	1.04999e-07	up
ENSMUSG00000008822.9	Acyp1	538.738	7.94004	5.32602	4.84854	14.7647	16.285	14.4464	1.43965	1.81992e-08	up
ENSMUSG00000087038.3	2900079G21Rik	57.151	0.479615	0.355347	0.307684	1.19671	0.979268	0.821226	1.43945	0.00899861	up
ENSMUSG00000082424.2	Gm13292	903.31	11.2732	5.0084	3.44637	13.2771	21.48	14.053	1.43836	0.0238758	up
ENSMUSG00000033703.7	Fuk	941.287	2.55034	1.56103	1.25883	4.90458	4.21434	4.51445	1.43695	7.26126e-09	up
ENSMUSG00000051246.1	A930005I04Rik	56.9625	0.226918	0.102168	0.107768	0.336031	0.242106	0.572239	1.43565	0.023911	up
ENSMUSG00000030588.5	Yif1b	1484.16	15.7706	7.34952	7.75421	27.1095	21.9356	26.3209	1.4352	5.38575e-07	up
ENSMUSG00000071398.1	2410004P03Rik	58.0301	0.377504	0.205029	0.183125	0.719764	0.40002	0.886584	1.43482	0.0172514	up
ENSMUSG00000038777.10	Sema6c	2813.7	9.11076	7.71274	5.49813	19.7067	14.3229	17.5685	1.43409	5.51527e-25	up
ENSMUSG00000022803.6	Popdc2	1325.92	4.96495	4.66998	3.99724	13.9521	9.46338	11.6634	1.43346	2.50813e-20	up
ENSMUSG00000091498.1	Gm3452	610.116	18.2773	12.5936	9.5577	36.3949	22.5241	45.3126	1.43277	3.34511e-07	up
ENSMUSG00000022453.7	Naga	2386.04	10.6012	9.16324	7.51222	22.6099	19.7372	27.0552	1.43228	8.43366e-25	up
ENSMUSG00000037904.8	Ankrd9	160.787	1.0611	0.515606	0.341263	1.91811	1.79118	1.41921	1.43104	0.00379333	up
ENSMUSG00000073749.3	A330069E16Rik	66.56	0.641991	0.424096	0.544062	1.29029	1.44291	1.35731	1.42945	0.00479028	up
ENSMUSG00000033644.4	Piwil2	66.085	0.113606	0.126071	0.052433	0.172496	0.184989	0.398392	1.42942	0.018368	up
ENSMUSG00000024736.8	Tmem132a	4966.48	16.3351	6.37595	6.56108	28.4871	23.4147	22.2021	1.42925	0.00779785	up
ENSMUSG00000090311.1	Gm17327	153.992	0.165257	0.310017	0.166834	0.565383	0.458909	0.589604	1.42868	0.000133026	up
ENSMUSG00000023020.2	2310016M24Rik	1666.36	24.4252	13.7177	12.3198	53.6396	39.3473	33.7231	1.42799	8.82446e-08	up
ENSMUSG00000061723.10	Tnnt3	39121.8	231.329	310.511	325.191	725.781	713.144	718.408	1.42739	2.63109e-24	up
ENSMUSG00000022623.9	Shank3	80.7124	0.089524	0.131074	0.060862	0.220755	0.286685	0.167594	1.42708	0.00340894	up
ENSMUSG00000034958.5	Atcay	185.306	0.395016	0.291403	0.3929	0.861872	0.994755	0.846264	1.42643	2.36427e-05	up
ENSMUSG00000090122.2	Kcne1l	152.067	0.819965	0.585495	0.995101	1.61326	1.86391	1.96361	1.42626	7.32877e-05	up
ENSMUSG00000044303.5	Cdkn2a	5416.67	74.405	27.5646	29.2265	143.963	120.527	72.3181	1.42407	0.0275693	up
ENSMUSG00000053291.9	Rab4b	553.124	6.57614	2.19042	2.30238	9.37424	8.78614	7.29024	1.42346	0.00130754	up
ENSMUSG00000040563.7	BC018242	1113.45	4.18408	2.5407	2.57506	8.96635	7.33694	7.05945	1.42339	5.70768e-10	up
ENSMUSG00000028773.8	Fabp3	928.245	6.82132	9.68346	8.22683	21.4852	17.7854	23.3143	1.42334	6.23566e-17	up
ENSMUSG00000003031.8	Cdkn1b	3932.06	7.16789	6.51117	8.50703	21.2591	19.5643	20.8598	1.42306	7.89516e-27	up
ENSMUSG00000028927.6	Padi2	631.974	0.943994	0.973803	1.08292	2.5402	2.05572	3.12619	1.42272	7.82926e-13	up
ENSMUSG00000078588.3	Ccdc24	231.202	0.15048	0.758717	0.506597	1.37977	0.615884	1.46026	1.4212	0.0122248	up
ENSMUSG00000007039.6	Ddah2	4017.64	41.4536	13.5285	12.0934	62.1116	50.0041	55.7656	1.41958	0.0248869	up
ENSMUSG00000055172.8	C1ra	195.352	0.445373	0.582629	0.5659	1.4158	1.39092	1.05327	1.41823	2.22917e-05	up
ENSMUSG00000068740.6	Celsr2	289.59	0.634599	0.139252	0.14623	0.758256	0.508483	0.82135	1.4182	0.000246571	up
ENSMUSG00000019850.5	Tnfaip3	1928.06	2.98006	3.20478	3.23842	8.26913	6.94779	8.41977	1.41697	1.55197e-29	up
ENSMUSG00000090363.1	Gm3512	94.7953	0.409396	0.333314	0.359151	0.95148	0.866654	0.985274	1.41679	0.000435162	up
ENSMUSG00000070283.3	Ndufaf3	727.009	4.84604	6.3293	3.89871	14.7436	12.3385	10.207	1.41574	2.67918e-09	up
ENSMUSG00000000296.6	Tpd52l1	1358.04	9.34911	7.99671	6.1443	19.8539	18.1387	20.441	1.41551	9.90808e-18	up
ENSMUSG00000022519.7	Srl	39818.8	54.5359	88.2215	67.4919	160.831	130.502	197.589	1.41386	1.17734e-36	up
ENSMUSG00000087130.1	D230004N17Rik	948.817	2.30318	2.20287	2.45479	5.55348	5.00223	7.03761	1.41326	4.8483e-18	up
ENSMUSG00000075307.3	Kbtbd10	16008.9	39.844	51.7299	47.9119	125.589	100.269	124.298	1.41208	7.76551e-37	up
ENSMUSG00000033065.6	Pfkm	14380.9	34.7337	42.6012	33.7435	95.5063	80.8813	101.999	1.41057	2.0603e-53	up
ENSMUSG00000083374.1	Gm11449	155.102	2.70475	1.843	2.55243	2.28046	11.9945	2.32464	1.4097	0.0479191	up
ENSMUSG00000086095.1	Gm15328	52.0955	0.188595	0.097182	0.094623	0.330008	0.25261	0.379394	1.40918	0.019325	up
ENSMUSG00000020034.7	Tcp11l2	1715.52	4.38659	5.21326	4.41328	11.6482	10.4845	13.1328	1.40779	3.92016e-33	up
ENSMUSG00000022235.8	Cmbl	76.6282	0.506856	0.520608	0.56203	1.5094	1.34162	1.25563	1.40417	0.00191455	up
ENSMUSG00000052911.4	Lamb2	4828.83	9.23677	5.6127	4.23706	15.9444	14.4352	16.894	1.40365	1.11359e-10	up
ENSMUSG00000031805.10	Jak3	211.604	0.51427	0.698442	0.37637	1.01503	0.920713	0.977144	1.40337	9.76761e-07	up
ENSMUSG00000036292.6	Gramd1c	242.32	0.574921	0.447427	0.504036	1.39219	0.959408	1.49111	1.40102	5.26158e-07	up
ENSMUSG00000037692.8	Ahdc1	3385.84	9.10603	3.30207	3.44686	12.194	15.7032	10.1475	1.40057	0.0137648	up
ENSMUSG00000089862.2	Gm16039	981.651	3.74431	3.86218	3.69809	6.37019	4.51025	7.2063	1.40018	2.11165e-12	up
ENSMUSG00000058897.8	Col25a1	3281.19	3.98268	3.82586	4.17143	9.69327	8.33491	10.1874	1.39943	6.14021e-26	up
ENSMUSG00000052854.9	Nrk	1509.48	1.35566	1.6155	1.67185	4.02284	3.36543	4.73037	1.39915	9.37831e-22	up
ENSMUSG00000071077.4	Gm9104	238.12	2.98817	2.89186	4.2332	4.41666	16.2151	2.92132	1.39661	0.0281085	up
ENSMUSG00000092167.1	Gm3696	151.154	0.548438	0.711158	0.584859	1.9559	0.673328	2.09449	1.39645	0.00198535	up
ENSMUSG00000078440.3	Dohh	715.366	12.1308	3.51848	5.68147	9.72187	10.0031	13.5154	1.39612	0.000444455	up
ENSMUSG00000029162.9	Khk	410.25	3.63728	3.70317	2.98333	7.25819	5.19101	7.63091	1.39415	2.07773e-10	up
ENSMUSG00000056596.8	Trnp1	106.073	0.431516	0.536499	0.46218	1.45957	0.974605	1.51182	1.39376	0.000238535	up
ENSMUSG00000013076.8	Amotl1	13841.6	11.2475	12.8167	10.9709	29.6246	25.1891	32.4418	1.3931	1.41054e-71	up
ENSMUSG00000024892.8	Pcx	2581.45	5.57842	4.55116	3.89401	12.1174	9.53511	13.6295	1.39234	1.49001e-23	up
ENSMUSG00000032238.10	Rora	1517.07	1.27351	1.33731	1.36682	2.59054	2.18859	3.2878	1.39054	2.52857e-20	up
ENSMUSG00000086859.2	2810008D09Rik	190.833	2.96085	2.15654	2.27576	6.55527	7.73983	3.33489	1.39014	0.00172742	up
ENSMUSG00000039891.5	Txlnb	2746.63	4.25682	4.80558	4.65748	12.298	10.1132	11.4253	1.38984	3.06242e-33	up
ENSMUSG00000022508.5	Bcl6	4050.01	7.84641	9.60898	8.09775	21.7925	19.3499	21.737	1.38976	3.19759e-39	up
ENSMUSG00000035121.4	Neil2	88.5643	0.233996	0.423852	0.383715	0.79038	0.626075	1.15297	1.38927	0.00324277	up
ENSMUSG00000038663.7	Fsd2	528.058	0.721163	1.19022	1.03985	2.62463	2.23848	2.3908	1.38865	4.52386e-09	up
ENSMUSG00000073478.5	D730003I15Rik	57.6348	0.848404	0.924482	0.557135	1.85332	1.98658	1.87526	1.38849	0.0100759	up
ENSMUSG00000003546.8	Klc4	939.144	4.57135	2.77726	1.88055	8.08084	6.60269	8.5678	1.38843	3.28944e-07	up
ENSMUSG00000020032.8	Nuak1	8936.53	11.5987	13.447	11.8345	29.6233	26.3062	33.5298	1.38833	8.91828e-59	up
ENSMUSG00000006651.6	Aplp1	2135.79	7.6723	6.94787	5.54838	16.9529	14.4706	18.1976	1.38827	3.71696e-26	up
ENSMUSG00000028789.10	Adc	2691.15	15.5445	11.1254	9.93648	29.2158	23.5345	28.2057	1.38756	5.35068e-13	up
ENSMUSG00000000594.7	Gm2a	2042.76	3.5452	3.94838	3.55625	9.55439	7.68181	10.0533	1.38741	8.07152e-38	up
ENSMUSG00000032010.7	Usp2	2696.17	5.18597	5.64276	5.09361	14.6224	12.1203	14.4854	1.38677	2.41938e-45	up
ENSMUSG00000050328.2	Hoxc12	83.5396	0.752848	0.651146	0.387382	1.77789	1.77388	0.770025	1.38607	0.0172579	up
ENSMUSG00000008307.5	1700109H08Rik	97.0057	0.99547	0.766733	0.851299	2.04009	2.73859	1.92399	1.38548	0.00258951	up
ENSMUSG00000025586.9	Cpeb1	488.132	1.8134	1.74707	2.00036	3.57942	3.9262	5.88323	1.38524	3.26764e-10	up
ENSMUSG00000051502.5	Ufsp1	220.146	2.29461	0.985569	1.60415	4.99006	4.08762	2.87279	1.38455	0.00103118	up
ENSMUSG00000040327.8	Cul9	1451.73	1.95654	1.21453	1.00567	3.5296	3.1621	3.5084	1.38442	8.1913e-10	up
ENSMUSG00000064080.6	Fbln2	1580.07	3.18844	2.82611	2.24347	6.30546	5.56857	7.92376	1.38432	2.69942e-14	up
ENSMUSG00000063652.4	Slc22a21	185.717	0.55951	0.816831	0.332006	1.03603	0.948961	1.398	1.38425	1.41239e-05	up
ENSMUSG00000045005.8	Fzd5	1620.97	1.71041	1.90451	1.64306	3.90966	3.63769	5.41666	1.3835	1.43293e-21	up
ENSMUSG00000080727.2	C920021L13Rik	73.0389	0.308687	0.787863	0.360868	1.1075	1.79536	2.39785	1.38288	0.0106619	up
ENSMUSG00000047728.6	BC025446	119.835	0.477334	0.804399	0.54713	1.81671	1.08669	1.59884	1.38115	0.000633076	up
ENSMUSG00000025731.8	0610011F06Rik	448.471	3.59703	3.27534	4.30538	11.9196	9.43426	6.78081	1.38079	2.58677e-06	up
ENSMUSG00000049134.8	Nrap	2241.15	2.69202	3.75732	3.0379	8.88782	5.30185	9.35756	1.3805	6.31641e-15	up
ENSMUSG00000087424.1	5730405O15Rik	65.3415	0.377976	0.125782	0.345884	0.593716	0.880606	0.803763	1.37957	0.0228762	up
ENSMUSG00000029071.10	Dvl1	4320.65	11.4504	7.78563	7.07039	26.696	20.981	21.2389	1.37797	4.61639e-18	up
ENSMUSG00000032656.8	2024-03-03	306.617	2.34962	2.91336	2.01991	6.08229	3.94509	6.94854	1.37774	2.68522e-08	up
ENSMUSG00000036863.6	Syde2	555.619	0.742534	0.75409	0.762667	1.96085	1.6202	1.96188	1.37677	2.3335e-15	up
ENSMUSG00000026407.10	Cacna1s	7525.09	8.53349	10.9063	8.5776	24.2484	21.0445	24.3937	1.37649	2.34302e-40	up
ENSMUSG00000034799.8	Unc13a	144.31	0.184311	0.097534	0.113582	0.337101	0.297485	0.345817	1.37594	0.000370781	up
ENSMUSG00000079610.3	Ankrd39	315.527	1.27156	1.37054	1.30819	3.70085	3.11101	2.79131	1.37539	7.04903e-08	up
ENSMUSG00000032289.9	Thsd4	91.1209	0.071777	0.0703	0.088054	0.203641	0.105645	0.275505	1.37486	0.00473997	up
ENSMUSG00000051977.7	Prdm9	432.416	1.50057	1.56518	1.41982	3.00377	3.43259	4.22291	1.37483	2.40438e-10	up
ENSMUSG00000031099.9	Smarca1	824.954	1.56383	1.50173	1.40063	3.57947	3.05442	3.68165	1.37469	1.53515e-20	up
ENSMUSG00000028116.7	Myoz2	1578.68	8.34634	10.8147	11.0952	29.4968	21.6732	23.8769	1.3741	1.00646e-15	up
ENSMUSG00000041609.9	Ccdc64	371.685	1.86495	0.930815	1.0877	3.24212	2.66832	2.50485	1.37371	4.86053e-06	up
ENSMUSG00000074358.3	Ccdc61	486.155	3.37584	1.43232	1.84794	5.39272	4.92212	3.18572	1.37306	0.000339197	up
ENSMUSG00000068686.6	Cd59b	109.495	1.39837	1.81326	1.44493	5.13339	3.10116	3.12854	1.37262	0.00118153	up
ENSMUSG00000091243.1	Vgll3	6655.64	15.0142	15.6725	14.4048	35.4552	31.0502	43.7878	1.37105	4.83862e-46	up
ENSMUSG00000041476.6	Smpx	7614.26	49.6666	58.7254	62.9383	160.864	127.576	138.474	1.37076	1.66788e-27	up
ENSMUSG00000022037.8	Clu	50.3844	0.124939	0.266816	0.259282	0.607968	0.462919	0.578808	1.3702	0.0202596	up
ENSMUSG00000057719.4	Sh3rf2	927.742	1.17968	1.65429	1.37791	3.51619	2.8927	3.74232	1.36998	6.89157e-17	up
ENSMUSG00000091668.1	Gm9307	191.003	2.49831	1.28478	2.02621	3.77567	7.45761	2.37298	1.36979	0.0112456	up
ENSMUSG00000056501.3	Cebpb	257.778	1.32431	0.456447	1.98302	1.98204	5.02843	1.90094	1.36943	0.0236745	up
ENSMUSG00000024357.9	Sil1	2354.24	12.5194	9.81795	8.97159	25.4993	22.6333	27.9595	1.36854	4.49334e-22	up
ENSMUSG00000019997.4	Ctgf	771.921	2.42773	2.02568	2.71749	6.08468	5.6574	6.1607	1.36838	1.17459e-12	up
ENSMUSG00000085498.1	Gm14023	73.1533	0.276387	0.264758	0.372547	0.62978	0.704308	0.904606	1.36533	0.00544077	up
ENSMUSG00000036908.9	Unc93b1	1874.76	8.95036	7.86288	6.9378	20.3525	15.9924	15.6562	1.3651	9.17683e-18	up
ENSMUSG00000081121.1	Gm12791	86.3377	1.10352	0.856475	0.975532	1.31623	4.26992	1.16681	1.36505	0.0479701	up
ENSMUSG00000022679.7	Mpv17l	799.706	2.01289	1.95737	2.4023	5.09451	4.21013	6.30689	1.36385	1.15506e-11	up
ENSMUSG00000011751.10	Spnb4	95.3447	0.077748	0.073746	0.090598	0.189189	0.354227	0.213059	1.36368	0.000848368	up
ENSMUSG00000033763.8	Mtss1l	7717.71	13.5684	12.7507	11.4332	32.8404	27.7974	33.4715	1.36319	1.24013e-62	up
ENSMUSG00000034471.6	Caskin2	1403.85	2.91336	2.00203	1.55376	6.0846	4.74179	5.01797	1.36296	1.0256e-09	up
ENSMUSG00000031442.13	Mcf2l	583.329	1.17287	1.60263	0.771118	2.91307	2.52761	3.48613	1.3622	4.78459e-10	up
ENSMUSG00000057969.8	Sema3b	1236.61	3.4147	2.78592	2.32592	7.89553	6.99522	6.54004	1.36148	1.237e-14	up
ENSMUSG00000018238.6	Gdf9	96.5966	0.605098	0.441168	0.367231	1.42225	1.44828	2.28657	1.36111	0.00440876	up
ENSMUSG00000000120.6	Ngfr	282.15	0.735368	0.661412	0.458146	1.55888	1.17039	1.78199	1.3611	6.1741e-07	up
ENSMUSG00000030399.1	Ckm	2071.32	9.33393	11.3636	12.3223	31.9565	24.5496	23.0664	1.35906	1.46241e-13	up
ENSMUSG00000056307.7	Gm9994	78.135	0.13239	0.186198	0.290563	0.546428	0.412336	0.536954	1.35715	0.0092744	up
ENSMUSG00000030688.7	Stard10	596.275	3.84343	3.89353	3.1622	8.53584	7.38449	9.10023	1.35682	9.31836e-15	up
ENSMUSG00000002944.8	Cd36	788.12	1.65129	1.82982	1.60275	4.70771	3.41644	4.24109	1.35678	1.29154e-17	up
ENSMUSG00000029166.8	Mapre3	4377.14	19.0883	13.8955	13.8343	39.0495	34.6326	41.045	1.3553	1.09001e-25	up
ENSMUSG00000020766.4	Galk1	1842.97	15.3721	6.55518	7.74864	27.6644	22.8854	20.4794	1.35523	0.00370878	up
ENSMUSG00000000440.6	Pparg	117.674	0.472379	0.351696	0.592325	1.26795	0.960291	1.22889	1.35463	0.000913283	up
ENSMUSG00000033088.11	Triobp	1613.76	3.04808	1.76513	1.6647	4.5675	7.44404	9.35258	1.35418	8.34621e-08	up
ENSMUSG00000059714.7	Flot1	2383.86	13.1848	9.88022	9.11244	27.7422	22.1706	26.8656	1.35252	3.43852e-16	up
ENSMUSG00000052920.7	Prkg1	660.497	2.06037	3.13641	2.22175	5.84761	5.06351	6.9222	1.35228	8.21648e-12	up
ENSMUSG00000036242.7	3632451O06Rik	1647.6	2.99988	3.82774	4.76668	10.5217	8.52096	9.01651	1.35201	1.14545e-11	up
ENSMUSG00000079428.2	Tceal7	2733.2	18.5195	22.301	23.036	60.0186	42.7937	51.1251	1.35014	4.24115e-20	up
ENSMUSG00000044786.5	Zfp36	1708.21	8.72663	6.62724	6.32723	19.2087	15.0049	17.8176	1.34947	1.22828e-17	up
ENSMUSG00000083192.1	Gm7689	115.782	1.92841	2.02869	2.95778	3.7468	9.14594	3.04767	1.34913	0.0249407	up
ENSMUSG00000022090.4	Pdlim2	1169.17	10.3018	4.49211	6.61179	14.4381	11.9851	16.0494	1.34877	9.38688e-07	up
ENSMUSG00000036611.5	Eepd1	442.86	1.22889	1.33851	1.13079	3.2033	2.75644	2.86913	1.34858	1.42514e-11	up
ENSMUSG00000072829.1	Gm7292	271.933	2.72879	1.46409	1.97125	3.51722	8.30307	2.24345	1.34806	0.0120276	up
ENSMUSG00000079002.3	C030006K11Rik	366.598	2.30313	1.38083	1.068	3.99933	3.45725	3.88064	1.34777	1.31759e-05	up
ENSMUSG00000073733.4	6330545A04Rik	51.575	0.283625	0.291882	0.513703	0.809165	0.913779	1.01545	1.34723	0.0253756	up
ENSMUSG00000040350.8	Trim7	1016.7	2.99652	3.2917	2.04074	6.69368	5.59928	8.08656	1.34595	3.11842e-20	up
ENSMUSG00000044562.9	Rasip1	162.31	0.408844	0.502529	0.24813	1.01586	0.691779	1.07614	1.34569	0.000238535	up
ENSMUSG00000078502.3	Gm13212	167.669	0.368315	0.251819	0.42678	0.69705	0.972165	0.826957	1.34528	0.000678244	up
ENSMUSG00000002578.8	Ikzf4	130.31	0.255128	0.167929	0.149628	0.425772	0.394402	0.571061	1.34524	0.000557612	up
ENSMUSG00000043243.9	Fam129c	120.671	0.187535	0.462369	0.390649	1.01226	0.809381	1.42092	1.34513	0.0025083	up
ENSMUSG00000025069.7	Gsto2	114.572	0.495507	0.808178	0.684886	1.72359	1.34221	1.68333	1.3449	0.000521216	up
ENSMUSG00000032011.4	Thy1	952.983	5.1018	3.61204	3.78948	9.41324	9.14736	11.3645	1.34415	7.04188e-13	up
ENSMUSG00000023960.7	Enpp5	1688.11	3.27914	5.39126	4.19608	10.8791	8.97118	11.8619	1.34397	8.35446e-18	up
ENSMUSG00000054034.4	Tceal5	2165.58	16.0704	14.3939	17.4678	39.125	38.2451	36.1997	1.34216	5.95837e-17	up
ENSMUSG00000039911.7	Spsb1	1427.23	3.28477	4.20756	3.41092	8.85809	8.18255	8.57046	1.34148	3.2228e-20	up
ENSMUSG00000035640.11	Dos	636.773	3.34164	1.6982	1.91873	5.23053	4.0418	4.24211	1.3411	3.72744e-06	up
ENSMUSG00000072432.3	Gm10358	206.185	1.16479	1.35493	1.28556	1.65848	5.39376	1.52237	1.34069	0.0178454	up
ENSMUSG00000039081.8	Zfp503	1261	2.23865	2.28851	2.29713	6.47368	5.56689	4.02959	1.33969	7.30243e-10	up
ENSMUSG00000063171.3	Rps4y2	185.834	3.29785	0.584777	0.624429	3.91875	3.04115	3.78445	1.33946	0.0356861	up
ENSMUSG00000074406.3	Zfp628	381.552	1.50509	0.407119	0.554457	2.24969	1.98826	1.58345	1.33907	0.00341003	up
ENSMUSG00000022208.5	Jph4	57.2318	0.069008	0.103317	0.118305	0.197398	0.227498	0.274004	1.33825	0.0160689	up
ENSMUSG00000028965.7	Tnfrsf9	55.9951	0.175192	0.209251	0.212576	0.322686	0.501777	1.03206	1.3376	0.0195054	up
ENSMUSG00000057836.6	Xlr3a	126.208	0.340288	0.266572	0.237103	1.0859	0.879844	0.924764	1.33755	0.000166158	up
ENSMUSG00000031860.9	Pbx4	116.919	0.640078	0.845045	0.649482	1.6569	2.13041	1.98329	1.33751	0.000183206	up
ENSMUSG00000020635.7	Fkbp1b	254.037	2.11725	1.99078	1.81452	4.65047	4.32548	5.1124	1.33745	5.24461e-08	up
ENSMUSG00000021759.7	Ppap2a	4170.48	19.9301	26.1067	22.3608	59.9349	49.1279	52.901	1.33644	5.47278e-25	up
ENSMUSG00000026471.8	Mr1	2098.15	5.58751	6.45176	7.04123	15.488	12.6212	17.6185	1.33638	1.06998e-20	up
ENSMUSG00000019066.7	Rab3d	1037.1	2.0216	2.41909	1.79328	4.98614	4.03396	6.16671	1.33627	2.87125e-16	up
ENSMUSG00000051169.8	Rpusd3	233.231	2.10936	1.03657	1.19802	3.43718	3.51337	3.33903	1.33592	0.000165815	up
ENSMUSG00000023064.4	Sncg	215.74	1.94489	2.62861	1.25934	4.15974	4.53467	4.99965	1.33563	7.66188e-05	up
ENSMUSG00000036040.8	Adamtsl2	122.995	0.301682	0.173403	0.307106	0.555549	0.517732	0.796486	1.33512	0.00194186	up
ENSMUSG00000040390.7	Map3k10	1228.42	4.79093	3.92589	3.79979	7.3917	7.11273	6.36779	1.33481	7.8645e-09	up
ENSMUSG00000064347.1	mt-Ta	1088.68	106.357	103.202	148.881	195.257	441.833	182.364	1.3345	0.0284683	up
ENSMUSG00000020908.7	Myh3	204080	234.139	287.892	254.511	655.248	574.5	606.153	1.33408	2.43011e-39	up
ENSMUSG00000020836.8	Coro6	4633.67	13.4651	14.3057	18.7238	38.0252	34.7654	33.3882	1.33336	3.80224e-48	up
ENSMUSG00000038967.7	Pdk2	2126.31	7.37095	7.78233	6.63879	18.539	13.2397	20.3993	1.33274	4.0648e-25	up
ENSMUSG00000031239.5	Itm2a	21325.5	91.4227	100.462	88.8404	234.803	195.798	234.503	1.3324	1.00352e-72	up
ENSMUSG00000030730.6	Atp2a1	45454	94.331	124.607	107.834	270.136	214.291	281.725	1.33178	6.17429e-40	up
ENSMUSG00000091302.1	2310043M15Rik	153.933	0.501658	1.04147	0.731194	1.94711	1.786	1.59003	1.33009	0.000790403	up
ENSMUSG00000027605.11	Acss2	995.641	2.52641	3.07969	3.03641	6.71644	5.06762	7.46341	1.32991	5.99602e-13	up
ENSMUSG00000038260.8	Trpm4	1137.88	2.44631	2.13011	1.59397	5.48924	3.88519	5.25132	1.32921	1.1613e-13	up
ENSMUSG00000029204.4	Rhoh	79.0715	0.079436	0.118045	0.1607	0.38818	0.168921	0.317566	1.32912	0.015172	up
ENSMUSG00000047547.8	Cltb	1325.85	4.92877	4.58174	4.10791	12.0744	10.2953	10.0984	1.32837	7.57569e-18	up
ENSMUSG00000042717.4	Ppp1r3a	695.897	0.643833	0.833761	0.765765	1.8882	1.57267	1.84509	1.328	4.4181e-14	up
ENSMUSG00000044548.5	Dact1	519.589	0.963703	1.03166	1.34534	2.44792	2.29187	3.27759	1.32774	4.66273e-08	up
ENSMUSG00000034258.3	Mfsd7c	63.3373	0.157021	0.150122	0.11463	0.295224	0.299039	0.405332	1.32762	0.0080948	up
ENSMUSG00000030595.8	Nfkbib	334.688	3.30361	1.35627	1.91367	6.48996	5.51873	3.27099	1.32748	0.00307818	up
ENSMUSG00000036306.3	Lzts1	712.171	3.21667	3.29559	2.09911	6.34481	6.34902	7.4754	1.32607	5.87115e-11	up
ENSMUSG00000059049.7	Frem1	643.326	0.512584	0.702842	0.575082	1.49589	1.08578	1.67698	1.32563	7.43104e-11	up
ENSMUSG00000024963.4	Dnajc4	493.823	5.32523	1.98106	3.09154	8.39259	7.45556	8.79885	1.32558	0.000103063	up
ENSMUSG00000086245.1	Gm16170	211.973	0.53975	0.490123	0.275658	1.02811	0.986788	1.03144	1.32492	7.28991e-05	up
ENSMUSG00000023046.6	Igfbp6	121.028	1.21401	0.716941	0.565323	2.42268	2.03878	1.32688	1.32312	0.00665926	up
ENSMUSG00000020219.6	Timm13	2024.99	22.2387	8.21997	7.76086	35.8255	28.0398	25.1671	1.31969	0.0227701	up
ENSMUSG00000086290.1	Snhg12	1673.93	16.7169	20.4285	18.8569	49.4641	42.8507	51.7827	1.31947	6.37767e-23	up
ENSMUSG00000029408.7	Abcb9	142.873	0.525685	0.362055	0.276636	0.884053	0.65797	0.830752	1.3191	0.000855521	up
ENSMUSG00000075569.3	Rsph10b2	100.654	0.357887	0.249431	0.433286	0.796106	0.802094	1.07585	1.31825	0.00139825	up
ENSMUSG00000092491.1	Nrap	6752.78	9.61701	9.98123	8.9449	21.5712	21.9344	23.1604	1.31814	6.24201e-38	up
ENSMUSG00000021974.8	Fgf9	154.687	0.364235	0.429511	0.59808	1.03152	1.06215	1.20244	1.31543	0.000461413	up
ENSMUSG00000022199.9	Slc22a17	3934.56	16.5344	12.7418	10.0009	32.6529	24.886	33.692	1.31499	6.73104e-15	up
ENSMUSG00000035863.7	Palm	1963.97	7.82213	5.36145	4.36251	15.0828	12.5752	13.2521	1.31335	5.34106e-11	up
ENSMUSG00000042662.8	Dusp15	126.088	0.485614	0.751344	0.57452	0.677072	0.605476	1.05039	1.31305	0.0011378	up
ENSMUSG00000021388.6	Aspn	91.2785	0.308101	0.186301	0.39022	0.763802	0.466149	0.903347	1.31278	0.0100723	up
ENSMUSG00000019539.4	Rcn3	4650.59	40.4308	19.087	15.7841	61.7492	51.8968	63.0046	1.31267	0.00642346	up
ENSMUSG00000015452.6	Ager	90.7292	0.39442	0.519237	0.275967	0.993457	0.933987	1.04887	1.31045	0.00309449	up
ENSMUSG00000074340.2	Ovgp1	384.102	1.47278	1.62924	1.34258	4.57476	3.77397	4.38218	1.31033	7.68127e-09	up
ENSMUSG00000048921.5	Zfp689	167.696	1.22696	0.448255	0.272405	1.86214	1.21764	1.44512	1.30903	0.0171537	up
ENSMUSG00000021451.8	Sema4d	963.233	1.74827	1.68599	1.70037	3.67951	3.27889	5.05357	1.30875	3.57308e-14	up
ENSMUSG00000043323.9	Fbrsl1	831.834	1.75348	1.11874	1.26226	4.40737	3.24087	2.49499	1.30821	1.80373e-07	up
ENSMUSG00000078566.2	Bnip3	11106.9	41.4833	45.3124	59.696	126.834	95.9047	124.942	1.3075	8.28929e-17	up
ENSMUSG00000026778.6	Prkcq	77.7309	0.108491	0.256035	0.145223	0.532292	0.354886	0.315252	1.30664	0.0141629	up
ENSMUSG00000024955.7	Esrra	1710.87	10.6489	4.49996	4.18078	16.235	14.0333	12.3307	1.30526	0.0141833	up
ENSMUSG00000028104.8	Polr3gl	1506.09	9.73733	9.2181	8.2006	20.5195	21.5331	22.3852	1.3049	5.55329e-21	up
ENSMUSG00000021256.4	Vash1	425.535	0.831723	1.13629	0.930599	2.58372	1.77941	2.53077	1.30323	7.26126e-09	up
ENSMUSG00000073212.3	Gm10481	253.414	1.67195	1.1349	1.91786	2.32501	6.04052	2.17569	1.30267	0.0107319	up
ENSMUSG00000031828.8	Klhl36	115.856	0.492962	0.351881	0.405402	0.999063	0.975818	0.917669	1.30266	0.000812286	up
ENSMUSG00000087478.1	4930506C21Rik	51.4425	0.462953	0.448349	0.373615	1.23318	0.72261	1.06822	1.30216	0.0195952	up
ENSMUSG00000020937.8	Plcd3	1914.73	6.42304	4.73791	4.01561	11.8432	9.7462	13.3986	1.30041	1.0233e-12	up
ENSMUSG00000000530.9	Acvrl1	72.5121	0.22908	0.128341	0.123567	0.532463	0.154738	0.564548	1.30002	0.029437	up
ENSMUSG00000017747.7	Ghdc	811.786	3.43169	2.38053	2.18518	6.83723	5.0088	6.24221	1.3	2.65447e-09	up
ENSMUSG00000037363.8	Letm2	383.448	1.66279	1.06467	1.49978	3.30564	3.06719	3.46543	1.29925	5.86422e-07	up
ENSMUSG00000015647.8	Lama5	10394.6	10.1672	6.63991	4.60029	16.7345	13.8805	18.888	1.2983	0.000155333	up
ENSMUSG00000055963.5	Gm11818	358.984	2.06849	1.89848	2.02581	4.94928	3.71777	5.07331	1.29788	3.81612e-09	up
ENSMUSG00000033965.6	Slc16a2	1404.75	2.69007	3.14953	2.25981	6.23026	5.79637	6.43618	1.2978	7.83127e-19	up
ENSMUSG00000047759.6	Hs3st3a1	73.717	0.099703	0.162349	0.169134	0.356289	0.293571	0.356497	1.29776	0.00775207	up
ENSMUSG00000032285.9	Dnaja4	2782.51	7.10928	6.91951	7.57205	16.9628	16.8837	17.11	1.29547	4.68214e-26	up
ENSMUSG00000023473.6	Celsr3	139.311	0.083692	0.08987	0.104499	0.220817	0.209836	0.215262	1.29536	0.000191365	up
ENSMUSG00000044177.4	Wfikkn2	100.426	0.263189	0.170243	0.226018	0.528944	0.358154	0.673255	1.29463	0.00324653	up
ENSMUSG00000003344.8	Btbd2	2713.09	12.809	6.28423	5.42378	18.893	17.3405	22.9388	1.29323	2.47569e-08	up
ENSMUSG00000001663.4	Gstt1	181.31	1.36655	1.61621	1.07002	2.52754	2.72787	4.18849	1.29293	0.0001354	up
ENSMUSG00000023861.10	Brp44l	1482.51	12.2083	15.8701	11.9637	37.4063	34.9918	40.4072	1.29289	4.42806e-22	up
ENSMUSG00000037139.9	Myom3	14181.9	19.1439	22.7285	18.456	47.6238	40.7099	49.5284	1.29209	1.07751e-51	up
ENSMUSG00000030284.5	Creld1	4692.79	20.1033	15.9851	14.8896	39.1773	31.9002	41.2843	1.29204	1.00059e-19	up
ENSMUSG00000060601.6	Nr1h2	1585.56	11.0799	6.72114	8.36699	20.2437	14.3269	13.1237	1.29194	2.5494e-06	up
ENSMUSG00000025993.4	Slc40a1	289.6	0.728842	0.62237	0.646863	1.37482	1.27443	2.00291	1.29194	9.09111e-07	up
ENSMUSG00000036882.5	Arhgap33	268.698	0.547796	0.513315	0.387263	1.13111	1.03743	1.15664	1.29159	4.19313e-07	up
ENSMUSG00000027861.6	Casq2	24293.7	60.9397	89.0528	74.1658	181.78	147.116	185.841	1.29083	6.84574e-25	up
ENSMUSG00000030470.7	Csrp3	4406.43	35.616	43.5594	39.8758	103.396	77.478	93.4581	1.28989	7.22439e-28	up
ENSMUSG00000062077.7	Trim54	2224.26	17.9659	8.9889	9.37824	30.6052	25.6311	27.1442	1.28941	1.07975e-07	up
ENSMUSG00000030110.6	Ret	305.606	0.360999	0.373999	0.250177	0.787367	0.692219	0.898983	1.28855	1.53702e-07	up
ENSMUSG00000037966.9	Ninj1	747.983	6.96597	4.08579	3.99986	10.5459	10.9041	12.8798	1.28808	2.97952e-07	up
ENSMUSG00000037418.5	Best1	173.061	0.639761	0.805525	0.531695	1.71595	1.22952	1.63885	1.28707	3.78708e-05	up
ENSMUSG00000047746.8	Fbxo40	63.9176	0.089798	0.095863	0.107662	0.263272	0.177297	0.260335	1.28648	0.00859469	up
ENSMUSG00000022558.9	Heatr7a	3655.59	8.32444	4.49335	3.68731	11.8588	10.5166	14.8414	1.28543	3.38719e-09	up
ENSMUSG00000050947.8	Amigo1	1716.86	2.41045	3.73711	3.22239	6.24006	5.06838	7.57564	1.28533	2.31813e-23	up
ENSMUSG00000026791.8	Slc2a8	542.438	2.76774	1.84205	1.45793	5.44192	3.65282	4.89786	1.28477	1.15086e-06	up
ENSMUSG00000057963.2	Itpk1	496.287	1.47491	1.42891	1.17939	3.14544	2.74996	3.47232	1.28423	3.94486e-12	up
ENSMUSG00000039936.10	Pik3cd	930.442	1.96594	1.69573	0.974547	3.52387	3.03476	4.17783	1.28409	4.55139e-09	up
ENSMUSG00000035852.4	9130017N09Rik	77.6917	0.179495	0.321777	0.247181	0.605524	0.424936	0.71038	1.28333	0.00794466	up
ENSMUSG00000032489.10	Kif9	92.3164	0.218792	0.289072	0.195947	0.637052	0.378819	0.630719	1.28328	0.00319945	up
ENSMUSG00000002249.10	Tead3	2481.7	8.23932	6.36557	5.53392	16.2021	15.8625	18.7509	1.28318	8.03156e-19	up
ENSMUSG00000014470.4	Rnf166	1281.25	8.4844	4.47548	4.33482	13.2167	11.2077	14.496	1.28304	7.07601e-08	up
ENSMUSG00000056938.9	Acbd4	981.364	10.0832	6.58313	7.92876	12.8471	10.9015	16.3929	1.28142	3.22752e-10	up
ENSMUSG00000019732.7	Calr3	166.509	0.45135	0.828079	1.04207	1.55014	1.27322	2.45209	1.27975	0.00339754	up
ENSMUSG00000070780.5	Rbm47	185.682	0.397921	0.274389	0.290715	0.738909	0.757903	0.652668	1.27942	0.000276729	up
ENSMUSG00000047617.5	BC029214	414.481	3.99636	3.18207	2.50818	9.88857	6.5919	6.8611	1.27937	1.73228e-06	up
ENSMUSG00000032648.8	Pygm	17257.8	53.8583	51.0768	39.7044	114.477	90.656	124.149	1.27782	7.08637e-32	up
ENSMUSG00000032702.9	Kank1	2541.12	4.83601	3.89252	3.95821	10.166	10.104	10.3084	1.27705	2.59228e-34	up
ENSMUSG00000034640.3	Tiparp	3442.09	6.3497	6.83765	8.20277	17.5894	12.8869	18.8777	1.2766	4.46164e-18	up
ENSMUSG00000020467.8	Efemp1	289.366	0.877546	1.09299	1.36564	2.89163	2.12652	2.73816	1.27635	9.43049e-06	up
ENSMUSG00000061451.7	Tmem151a	825.658	2.68812	2.03819	2.09177	5.61927	4.18532	5.27548	1.27588	2.04695e-10	up
ENSMUSG00000002274.6	Metrn	371.704	3.42073	1.44184	1.55481	5.04362	5.09026	4.34357	1.27528	0.00056611	up
ENSMUSG00000031217.8	Efnb1	3538.3	11.4101	7.48497	6.76848	19.46	18.6175	20.1918	1.27458	2.47788e-12	up
ENSMUSG00000028645.4	Slc2a1	4511.37	15.8866	10.8981	14.058	32.9604	27.8744	32.0561	1.27283	9.50015e-16	up
ENSMUSG00000007033.3	Hspa1l	289.937	1.03314	0.87518	0.860172	2.28411	1.72154	2.32151	1.27277	1.29571e-07	up
ENSMUSG00000029001.8	Fbxo44	448.617	3.28899	2.09718	2.04246	5.83164	3.54595	5.08619	1.27171	4.37844e-05	up
ENSMUSG00000036718.10	Micall2	4112.62	11.0123	10.962	7.72371	22.2406	18.7195	26.951	1.27159	2.49586e-20	up
ENSMUSG00000031958.9	Ldhd	133.472	0.211825	0.251586	0.359942	0.522725	0.961674	0.860708	1.27145	0.0084459	up
ENSMUSG00000036782.6	Klhl13	12893.4	28.6483	37.6853	34.3707	83.5428	63.6385	83.502	1.27101	9.12073e-27	up
ENSMUSG00000029032.6	Arhgef16	69.433	0.142971	0.215535	0.166451	0.242778	0.421634	0.427991	1.27075	0.0177083	up
ENSMUSG00000045107.4	1810063B07Rik	349.464	1.0419	1.2152	1.32349	3.48521	2.79604	1.76365	1.27062	0.000144622	up
ENSMUSG00000056899.3	Immp2l	226.465	2.9334	2.71549	2.05544	5.21134	6.00037	7.45131	1.27061	4.22568e-06	up
ENSMUSG00000024937.8	Ehbp1l1	11839.4	18.6129	14.1104	12.1783	36.6095	32.653	33.4338	1.27026	8.36575e-19	up
ENSMUSG00000071540.2	3425401B19Rik	1446.39	2.33501	2.9459	2.78121	7.11235	5.46089	5.69433	1.2689	1.61288e-14	up
ENSMUSG00000044566.9	Cage1	142.128	0.257277	0.393392	0.374682	0.897005	0.577379	0.938378	1.26806	0.000759442	up
ENSMUSG00000052751.10	Repin1	1733.63	5.47401	5.45686	4.96486	13.3436	10.6908	10.7766	1.26763	8.57136e-19	up
ENSMUSG00000038523.4	1700003F12Rik	109.311	0.960912	1.10911	1.51913	2.48821	3.41568	2.23813	1.26604	0.00714865	up
ENSMUSG00000039137.11	Whrn	1179.79	4.08645	4.13734	2.2848	6.89961	6.50744	8.24447	1.26337	1.41182e-07	up
ENSMUSG00000075276.4	Gm13653	220.535	3.50266	2.48834	4.34013	4.97622	14.1606	3.13875	1.26278	0.0346609	up
ENSMUSG00000038205.6	Prkab2	5340.48	7.46968	9.64793	8.48666	18.9777	17.1943	21.3843	1.26113	1.58371e-28	up
ENSMUSG00000090641.1	Zfp712	279.706	0.473278	0.674542	0.525558	1.17118	1.13307	1.47503	1.26112	1.14924e-06	up
ENSMUSG00000085769.1	D230017M19Rik	185.213	0.510691	1.0206	0.663561	1.40075	1.21375	1.60173	1.26073	0.000374532	up
ENSMUSG00000092192.1	Dyx1c1	111.065	0.648098	0.123003	0.53756	1.09345	0.970438	0.953818	1.26069	0.0447303	up
ENSMUSG00000040428.10	Plekha4	866.077	3.2701	2.96576	3.40235	7.4078	6.71293	8.36737	1.26027	1.73549e-12	up
ENSMUSG00000052934.4	1110003O08Rik	311.256	1.11827	2.21983	1.55583	3.6003	3.09444	4.34741	1.25992	2.87031e-05	up
ENSMUSG00000014301.6	Pam16	581.168	9.45189	7.40759	9.51958	22.0572	19.8664	11.8463	1.25958	4.73172e-05	up
ENSMUSG00000031636.6	Pdlim3	8425.58	41.9312	48.347	37.1164	103.182	85.6319	96.9128	1.25912	1.19317e-35	up
ENSMUSG00000033152.7	Podxl2	516.232	2.98959	3.20192	2.55112	7.63083	4.95752	7.30095	1.25811	4.90084e-06	up
ENSMUSG00000054951.2	9130008F23Rik	158.479	0.638246	0.584925	0.519994	1.20427	1.22856	1.48557	1.25776	6.97315e-05	up
ENSMUSG00000057411.7	Fam173a	677.8	9.62649	4.93662	5.57895	17.7256	14.4215	14.1963	1.25751	5.53564e-06	up
ENSMUSG00000021190.8	Lgmn	8542.98	34.0057	39.7123	33.2429	77.7986	63.4667	91.2974	1.25741	7.25329e-42	up
ENSMUSG00000070604.2	Vsig10l	100.59	0.263892	0.265755	0.115502	0.550181	0.454716	0.426497	1.25724	0.0087208	up
ENSMUSG00000037814.8	Larp1b	373.001	1.73723	1.9103	1.56058	3.97487	3.20241	4.64054	1.25722	2.49625e-09	up
ENSMUSG00000045466.11	Zfp956	520.243	1.54713	1.57421	1.42276	4.04453	2.47474	3.58138	1.25698	2.02659e-09	up
ENSMUSG00000027227.7	Sord	1806.43	6.31634	6.542	5.46613	14.4444	10.1183	17.0508	1.25631	3.17793e-17	up
ENSMUSG00000047604.2	Frat2	99.7203	0.308783	0.271216	0.497812	0.666335	0.84768	0.934825	1.2548	0.0085298	up
ENSMUSG00000021057.9	Akap5	100.922	0.065318	0.191064	0.101749	0.239289	0.308273	0.244655	1.2546	0.0180721	up
ENSMUSG00000025578.8	Cbx8	227.889	0.725339	0.433735	0.474369	1.21838	1.03494	1.27659	1.25432	0.000286301	up
ENSMUSG00000031586.8	Rbpms	156.801	0.448457	0.622004	0.655238	1.04973	0.831084	1.57219	1.2543	0.000444504	up
ENSMUSG00000001802.9	Lrp3	451.097	1.11859	1.41285	1.41531	2.98382	2.26046	2.13315	1.25256	1.88304e-09	up
ENSMUSG00000040860.10	Crocc	551.744	1.30164	0.467833	0.457364	2.23064	2.62999	1.68426	1.251	0.00243642	up
ENSMUSG00000048186.6	Bend7	86.1977	0.26672	0.374861	0.131422	0.707865	0.449255	0.667578	1.25066	0.0246659	up
ENSMUSG00000074818.5	Pdzd7	151.598	0.647129	0.576247	0.298494	0.741035	0.625558	1.37698	1.25059	0.000344455	up
ENSMUSG00000068747.7	Sort1	7302.24	9.10881	9.92324	8.35247	18.6983	17.5697	22.9392	1.24955	5.89812e-39	up
ENSMUSG00000020044.7	Timp3	1235.38	1.96872	2.23484	2.10185	5.01211	3.80996	5.49819	1.24946	3.82619e-17	up
ENSMUSG00000027239.7	Mdk	257.877	2.93611	2.49634	1.43878	6.28573	5.54182	5.87634	1.24944	7.28537e-05	up
ENSMUSG00000006395.9	Hyi	312.506	3.25314	3.4216	2.80315	6.39987	6.57562	7.85969	1.24911	9.11462e-08	up
ENSMUSG00000064125.6	BC068157	74.3364	0.146367	0.069152	0.163162	0.400383	0.186008	0.282087	1.24896	0.0334714	up
ENSMUSG00000030064.9	Frmd4b	2143.05	3.40271	5.18134	3.39973	9.80338	6.95669	8.88162	1.24874	3.44809e-19	up
ENSMUSG00000020335.7	Zfp354b	86.4994	0.281532	0.234711	0.308982	0.537335	0.793185	0.655207	1.24798	0.011229	up
ENSMUSG00000020101.7	4632428N05Rik	1938.83	3.21798	3.33013	3.19921	7.69688	5.86676	8.49074	1.24715	1.85591e-24	up
ENSMUSG00000055322.7	Tns1	7447.2	5.838	6.64065	5.66683	13.1043	12.5236	14.5318	1.2469	4.3391e-43	up
ENSMUSG00000030170.7	Wnt5b	80.0473	0.358384	0.217524	0.235461	0.799996	0.519211	0.497826	1.24614	0.0139417	up
ENSMUSG00000031486.7	Gpr124	4069.84	6.07375	6.03473	5.60603	12.5825	11.999	14.9691	1.24561	3.90499e-37	up
ENSMUSG00000040010.8	Slc7a5	8682.09	18.2782	18.8767	21.7607	44.49	38.5084	49.2044	1.24473	1.383e-26	up
ENSMUSG00000035929.10	H2-Q4	2685.08	5.70665	6.48248	14.108	21.0691	19.0945	25.5405	1.24441	0.0197991	up
ENSMUSG00000061825.3	Ces2c	117.449	0.339354	0.570558	0.500784	1.24722	1.04657	0.862312	1.24411	0.00341935	up
ENSMUSG00000036957.7	Lrfn3	376.292	1.22686	1.17216	0.763611	2.64135	2.42399	1.86138	1.24342	1.82419e-05	up
ENSMUSG00000006362.9	Cbfa2t3	163.24	0.364681	0.317105	0.2801	0.876517	0.853328	0.590749	1.24143	0.000648169	up
ENSMUSG00000069899.3	Gm12166	77.5796	0.830538	0.685524	0.628027	0.834275	2.15043	1.54495	1.24014	0.0283123	up
ENSMUSG00000072966.5	Gprasp2	1477.99	4.01008	4.94722	7.04165	9.04732	8.30036	9.19457	1.23912	3.45823e-20	up
ENSMUSG00000032724.5	Abtb2	1173.52	1.91539	2.11864	2.24126	4.91747	3.84775	5.14093	1.23882	6.27113e-17	up
ENSMUSG00000058297.9	Spock2	1280.81	2.22262	1.96449	1.75794	4.26979	3.74737	5.12911	1.23855	1.0955e-18	up
ENSMUSG00000030590.7	Fam98c	466.903	2.90646	1.1937	1.36813	3.50618	3.92688	4.93593	1.2383	0.000358454	up
ENSMUSG00000036904.5	Fzd8	389.298	0.76301	0.950186	1.0659	2.22298	1.89826	2.06081	1.23803	2.82542e-07	up
ENSMUSG00000062563.8	Cys1	173.475	1.36903	0.725795	1.08925	2.20356	2.18232	2.46161	1.237	0.000539525	up
ENSMUSG00000046417.8	BC046404	1118.06	3.92549	5.90286	4.09947	10.3067	8.42372	12.0681	1.23534	1.55896e-11	up
ENSMUSG00000020473.7	Aebp1	4181.41	11.3093	8.00155	7.24037	19.1059	16.6521	23.3577	1.23525	7.3888e-15	up
ENSMUSG00000029167.7	Ppargc1a	944.333	1.18968	1.39456	1.10054	2.7655	2.18059	3.02759	1.23432	1.33623e-16	up
ENSMUSG00000092417.1	RP23-115O3.9	407.903	3.18083	2.91996	1.82597	6.89588	4.24777	5.09756	1.2338	6.72417e-05	up
ENSMUSG00000043795.2	Gm14492	1087.66	4.57328	4.66871	3.23736	8.69956	6.85902	10.45	1.23312	2.13684e-13	up
ENSMUSG00000037846.11	Rtkn2	1166.36	3.05711	3.07611	3.09248	6.36065	6.70571	6.42876	1.23225	6.73786e-15	up
ENSMUSG00000090771.1	Gm17501	307.572	1.79054	1.45682	2.29696	4.07987	4.14091	4.09606	1.23209	2.70366e-05	up
ENSMUSG00000087370.2	Tmem170b	1758.32	1.8527	1.82687	2.21129	4.35318	3.9291	4.79784	1.2312	9.05688e-17	up
ENSMUSG00000057054.4	Inca1	202.636	1.32526	1.66626	1.52643	3.49387	3.05255	3.75318	1.23012	9.81459e-06	up
ENSMUSG00000036622.8	Atp13a2	1164.66	4.27598	1.9486	1.3988	6.05552	5.07637	4.83347	1.22977	0.0379462	up
ENSMUSG00000022146.5	Osmr	1049.86	1.47117	2.08614	1.69027	3.60588	3.44738	4.5318	1.22945	7.79903e-13	up
ENSMUSG00000084899.1	Gm15344	111.422	1.62537	2.03288	2.64334	4.47246	4.55721	4.9769	1.22931	0.00291495	up
ENSMUSG00000063875.4	Rps6-ps1	189.054	1.83068	1.46712	2.34229	2.05385	7.66713	2.09197	1.22721	0.0467931	up
ENSMUSG00000025509.8	Pnpla2	1821.8	6.14498	5.75945	5.90698	14.5535	11.9649	14.2069	1.22695	7.92565e-23	up
ENSMUSG00000001119.6	Col6a1	3506	8.29411	7.54504	5.16459	14.8544	13.153	18.9448	1.22638	1.80608e-14	up
ENSMUSG00000039345.9	Mettl22	887.056	4.99323	4.31164	3.03028	9.62079	7.79175	9.24494	1.22591	5.82873e-10	up
ENSMUSG00000040659.3	Efhd2	3069.41	12.3935	10.4026	8.44398	23.3181	19.9783	25.4278	1.22588	5.56175e-19	up
ENSMUSG00000030337.10	Vamp1	723.317	2.2189	1.72591	2.11302	4.37845	3.5941	4.71099	1.2256	2.02434e-10	up
ENSMUSG00000016206.6	H2-M3	788.1	2.77586	4.31288	6.0279	10.2378	7.97492	11.0898	1.22529	1.38121e-05	up
ENSMUSG00000029436.7	Mmp17	61.5399	0.227899	0.098894	0.097678	0.316801	0.298878	0.310312	1.22444	0.0403844	up
ENSMUSG00000045251.6	Zfp688	549.13	2.64635	2.59975	2.39131	6.47556	4.57674	4.69739	1.22443	1.96195e-10	up
ENSMUSG00000064246.4	Chi3l1	156.737	0.937737	1.46611	1.69948	3.44889	3.14016	3.6136	1.22276	0.00387669	up
ENSMUSG00000027408.7	Cpxm1	534.489	1.66568	2.30639	1.75499	4.08858	3.22558	4.88942	1.22234	8.57619e-09	up
ENSMUSG00000025545.8	Clybl	1360.18	8.10765	11.0387	7.55438	19.5385	16.2478	22.8944	1.2222	2.71333e-14	up
ENSMUSG00000026211.10	Obsl1	15749	45.8291	36.3983	29.4264	80.186	71.8197	70.4399	1.22171	9.05438e-12	up
ENSMUSG00000086568.1	9130020K20Rik	67.0803	0.347948	0.204285	0.34347	0.700961	0.579773	0.70399	1.21862	0.0190083	up
ENSMUSG00000021061.8	Spnb1	173.548	0.225105	0.184994	0.090787	0.290562	0.406159	0.438074	1.21778	0.00060327	up
ENSMUSG00000074405.4	Zfp865	564.044	1.59739	1.01599	0.918128	2.96595	2.82014	1.8083	1.21769	0.00010309	up
ENSMUSG00000041073.3	Nacad	413.749	0.863946	0.631549	0.556336	1.62668	1.29954	1.56601	1.21657	3.80959e-07	up
ENSMUSG00000021221.8	Dpf3	151.51	0.947359	0.505496	0.739756	1.44022	1.82164	1.66565	1.21657	0.00203507	up
ENSMUSG00000031884.8	Ces2d-ps	134.043	0.617997	0.586307	0.512008	1.22548	1.22962	1.29546	1.2162	0.000361637	up
ENSMUSG00000024663.11	Rab3il1	1423.3	4.40579	6.06671	5.48553	13.706	8.85203	13.7663	1.216	3.08182e-13	up
ENSMUSG00000001827.5	Folr1	227.465	2.79744	2.00132	1.74851	4.9241	4.904	3.93802	1.21575	0.000465041	up
ENSMUSG00000048600.6	Gm5763	209.546	1.75258	0.698988	0.722227	2.07213	2.47112	2.33007	1.21565	0.00537443	up
ENSMUSG00000003824.6	Syce2	622.488	2.67963	6.29937	3.50968	7.96608	8.66412	8.18573	1.21447	4.12254e-08	up
ENSMUSG00000066235.5	C85492	675.946	3.86688	2.13011	1.56659	5.47423	4.45413	5.58589	1.21432	0.000545308	up
ENSMUSG00000065480.1	Mir133b	509.77	27.398	45.9366	31.185	76.0255	65.3377	86.6246	1.21364	1.82283e-07	up
ENSMUSG00000026414.6	Tnnt2	43944.6	290.623	355.627	329.151	734.176	666.877	722.622	1.21349	6.2048e-33	up
ENSMUSG00000003541.6	Ier3	1307.14	12.5903	7.3031	8.16505	22.2705	19.9271	18.6577	1.21268	9.6344e-08	up
ENSMUSG00000002968.6	Med25	2364.41	10.6318	7.47392	5.81799	20.6472	17.7519	14.2915	1.21136	8.47991e-10	up
ENSMUSG00000074622.3	Mafb	594.027	1.62225	1.58864	1.07319	3.64205	2.9962	2.57662	1.2113	6.16297e-07	up
ENSMUSG00000027797.8	Dclk1	21229.2	23.3026	29.3265	28.6821	60.0832	48.2865	56.8471	1.21126	6.21607e-26	up
ENSMUSG00000063160.6	Numbl	2589.4	4.25058	2.54812	1.95065	7.10976	10.0386	9.06075	1.21025	9.52281e-12	up
ENSMUSG00000091321.1	Gm17480	207.098	1.2587	0.664268	0.725477	2.50577	1.11678	2.24678	1.20938	0.00297614	up
ENSMUSG00000020108.3	Ddit4	3190.99	15.9883	11.7821	18.026	34.1855	39.5928	24.3153	1.20768	1.11322e-06	up
ENSMUSG00000031827.6	Cotl1	738.322	5.72023	2.45359	2.8927	9.04182	6.79238	8.33976	1.20606	7.97333e-05	up
ENSMUSG00000031791.7	Tmem38a	9812.47	35.7005	44.3301	34.6905	90.7349	70.6842	87.3649	1.20541	4.27757e-32	up
ENSMUSG00000038763.10	Alpk3	4765.76	5.79335	6.74717	5.81828	13.828	12.2242	13.6003	1.20377	2.45885e-35	up
ENSMUSG00000058183.8	Mmel1	64.5549	0.080866	0.216016	0.226541	0.441587	0.350376	0.464153	1.20191	0.0467931	up
ENSMUSG00000043760.9	Pkhd1	545.606	0.305806	0.499542	0.285669	0.764272	0.674141	0.85851	1.20141	1.08125e-07	up
ENSMUSG00000039529.8	Atp8b1	214.481	0.22658	0.291178	0.292658	0.46845	0.491387	0.814352	1.20043	0.000286543	up
ENSMUSG00000025738.7	Fbxl16	556.797	1.72417	1.24118	0.962184	2.9322	2.46965	3.07438	1.20001	4.80258e-07	up
ENSMUSG00000086003.1	B230206L02Rik	87.501	2.04873	1.15869	0.912622	3.61373	2.80481	2.54335	1.19977	0.0249706	up
ENSMUSG00000039633.6	Lonrf1	753.513	1.51702	1.62936	1.54121	3.08565	3.07807	3.98922	1.19899	5.51974e-13	up
ENSMUSG00000014776.6	Nol3	1592.31	5.29776	4.07017	4.20093	10.3137	10.5529	8.05262	1.19846	3.58838e-09	up
ENSMUSG00000018604.11	Tbx3	1091.61	1.96882	1.75006	2.06684	4.13166	4.37811	3.95307	1.19845	1.36317e-11	up
ENSMUSG00000020354.8	Sgcd	435.121	1.65285	2.82263	2.05471	5.08134	4.70263	4.30185	1.19817	7.91548e-06	up
ENSMUSG00000035459.9	Stab2	71.781	0.084097	0.044506	0.080382	0.128733	0.135665	0.195971	1.19748	0.0254682	up
ENSMUSG00000076437.4	2700094K13Rik	990.415	15.0838	7.7889	10.6845	32.4156	26.2288	13.3964	1.19667	0.0005784	up
ENSMUSG00000021238.9	Aldh6a1	1656.54	3.68496	5.10558	3.34649	9.31614	7.2474	9.77042	1.19615	1.77761e-14	up
ENSMUSG00000032666.10	1700025G04Rik	2008.78	1.84411	1.89854	2.15327	3.70106	3.28421	4.13508	1.19555	6.63987e-26	up
ENSMUSG00000030411.8	Nova2	258.813	0.282826	0.260078	0.197682	0.503986	0.481274	0.562321	1.19513	5.45432e-06	up
ENSMUSG00000021909.6	Tnnc1	20463.4	217.683	260.74	220.526	582.893	363.141	573.487	1.19444	5.26611e-21	up
ENSMUSG00000032839.6	Trpc1	293.009	0.763995	0.748628	0.916018	1.72452	1.43244	2.12652	1.19408	3.80106e-06	up
ENSMUSG00000048939.7	Atp13a5	428.277	0.6604	0.894297	0.734972	2.0885	1.35058	1.86905	1.19349	1.59492e-08	up
ENSMUSG00000018906.8	P4ha2	2395.58	7.2865	9.46653	9.57338	18.3409	18.1819	21.686	1.19179	4.74627e-15	up
ENSMUSG00000038540.8	Tmc3	202.898	0.233131	0.308043	0.321366	0.701173	0.46024	0.665265	1.19175	9.19919e-05	up
ENSMUSG00000025579.8	Gaa	10159.9	34.6299	24.0683	17.0846	55.1234	41.4065	61.6543	1.19092	0.000768784	up
ENSMUSG00000038884.7	A230050P20Rik	254.58	0.954163	1.02944	1.67981	2.97134	2.69131	2.23227	1.19057	0.000889647	up
ENSMUSG00000042632.9	Pla2g6	1483.39	5.34681	3.76797	2.91282	8.68825	7.41461	9.64125	1.18951	4.85695e-08	up
ENSMUSG00000028189.6	Ctbs	1039.22	2.46542	3.48645	2.90173	6.58056	5.14745	7.44675	1.1893	4.39725e-12	up
ENSMUSG00000002763.10	Pex6	1577.36	6.12056	3.57501	2.35206	9.07563	7.63516	9.09008	1.18928	1.2469e-05	up
ENSMUSG00000038217.7	Tlcd2	1268.74	9.4379	9.82949	10.074	20.8846	18.9086	23.8608	1.18879	6.66255e-20	up
ENSMUSG00000031813.7	Fam125a	912.824	9.60326	5.29918	6.23119	16.9238	14.8747	13.2617	1.1881	3.18489e-06	up
ENSMUSG00000085614.1	1700123M08Rik	155.981	1.62555	2.10182	2.62185	4.06469	4.08373	5.54284	1.18771	0.0009199	up
ENSMUSG00000020788.9	Atp2a3	147.544	0.285943	0.286208	0.245919	0.686385	0.505142	0.580788	1.18725	0.00039838	up
ENSMUSG00000015342.6	Xk	114.194	0.128661	0.227949	0.193811	0.382621	0.418489	0.369296	1.18637	0.00499085	up
ENSMUSG00000091898.1	Tnnc1	22231.1	205.55	297.049	267.456	589.09	529.839	515.587	1.18602	2.48363e-16	up
ENSMUSG00000043259.8	Fam13c	1163.64	2.39172	3.29224	2.95969	6.30468	5.37852	6.87687	1.186	1.45045e-13	up
ENSMUSG00000032754.8	Slc24a6	1334.51	4.52406	3.86616	3.42821	9.19985	7.0554	8.782	1.18588	6.98994e-15	up
ENSMUSG00000074071.3	Fam169b	86.0401	0.210393	0.381009	0.232393	0.598977	0.35551	0.689936	1.18524	0.010205	up
ENSMUSG00000036972.8	Zic4	65.7693	0.142231	0.217755	0.236065	0.541704	0.456798	0.34769	1.18496	0.0227491	up
ENSMUSG00000046447.3	Camk2n1	1345.47	2.52782	2.2431	2.66433	5.05324	5.14433	5.69736	1.183	7.67599e-14	up
ENSMUSG00000063919.6	Srrm4	357.77	0.477506	0.302257	0.54878	1.20245	0.884943	1.13291	1.18212	5.96168e-05	up
ENSMUSG00000051279.2	Gdf6	919.543	2.30835	2.09127	2.02234	4.61155	3.85489	5.31474	1.18168	2.44726e-15	up
ENSMUSG00000004929.6	Thop1	6056	20.4322	18.7288	15.2807	44.1452	34.8173	36.5459	1.18156	3.40381e-17	up
ENSMUSG00000053216.7	Btn2a2	211.367	0.902901	0.486458	0.804694	1.42815	1.24887	2.19826	1.18132	0.00172461	up
ENSMUSG00000005986.8	Ankrd13d	374.195	1.92131	1.6506	1.03142	3.23279	2.40075	3.90675	1.18066	2.77229e-05	up
ENSMUSG00000053411.9	Cbx7	610.574	1.89444	1.57964	1.3881	3.13658	3.39663	4.34009	1.18039	3.04784e-11	up
ENSMUSG00000064337.1	mt-Rnr1	24031.1	203.697	185.256	230.02	534.769	399.656	385.799	1.1791	4.96352e-14	up
ENSMUSG00000037826.3	Ppm1k	908.545	1.26896	1.18862	1.5574	3.0425	2.47613	3.10113	1.17774	1.78847e-10	up
ENSMUSG00000037032.9	Apbb1	3711.46	14.2884	12.9995	9.18094	26.3565	22.099	29.0544	1.1774	6.94604e-16	up
ENSMUSG00000049686.8	Orai1	1349.07	8.17333	5.47529	4.34419	13.2012	12.1003	12.6539	1.17549	9.77752e-08	up
ENSMUSG00000038406.8	Scaf1	5269.01	21.2103	11.0229	10.5456	25.2158	23.1413	25.2811	1.1752	0.043523	up
ENSMUSG00000022760.9	Thap7	382.641	5.35768	2.75667	2.92526	6.90546	5.39633	7.72819	1.17455	0.00678615	up
ENSMUSG00000022791.10	Tnk2	2727.77	8.13069	4.75705	3.82675	14.4093	10.6557	11.6186	1.17441	7.14703e-07	up
ENSMUSG00000033313.5	Fbxl8	220.012	1.29589	0.756232	0.787719	2.44131	2.28416	1.21463	1.17394	0.00578329	up
ENSMUSG00000001751.8	Naglu	673.901	2.97593	1.97274	1.69731	4.93812	3.90104	5.15817	1.17382	1.83266e-07	up
ENSMUSG00000086587.1	Gm11837	162.307	1.64098	0.786342	2.0725	3.2413	3.17583	3.72257	1.17361	0.00894324	up
ENSMUSG00000025658.9	Cnksr2	90.7731	0.101398	0.142298	0.148718	0.264864	0.249531	0.312852	1.17325	0.00688347	up
ENSMUSG00000090086.1	AI480526	575.36	4.36873	4.28576	3.73845	9.6422	9.44091	11.9433	1.17275	6.32075e-10	up
ENSMUSG00000072720.2	Myo18b	3500.1	3.70491	3.95293	2.86781	8.0374	6.51583	7.69399	1.17257	3.44332e-22	up
ENSMUSG00000048582.6	Gja3	175.795	1.44235	0.881021	0.49758	2.47786	1.89696	1.5367	1.17252	0.0105962	up
ENSMUSG00000029189.6	Sel1l3	941.64	1.61296	1.79996	1.75911	4.13954	3.18655	3.65059	1.17116	9.16211e-14	up
ENSMUSG00000085586.1	Gm11613	239.998	0.910229	0.712364	1.35213	2.19944	2.06871	2.08754	1.17088	0.00090681	up
ENSMUSG00000034842.9	Art3	502.438	3.23994	3.84381	6.52843	8.22048	6.49181	8.24558	1.1701	0.000193156	up
ENSMUSG00000024544.7	D18Ertd653e	125.537	0.460045	0.492899	0.300264	0.920057	0.622603	1.13629	1.16975	0.00303635	up
ENSMUSG00000055053.10	Nfic	10448.5	19.2303	11.9305	11.1275	32.5541	29.6617	28.344	1.16928	1.40057e-10	up
ENSMUSG00000047067.6	Dusp28	253.809	1.31381	1.28923	1.58733	3.26547	2.76808	2.87943	1.16902	2.13832e-05	up
ENSMUSG00000048355.2	Arxes1	317.419	1.60366	1.62166	1.73792	3.46359	3.98822	2.90405	1.16728	4.96364e-05	up
ENSMUSG00000002910.9	Arrdc2	176.971	0.692446	0.506263	0.675528	1.10198	1.22362	1.6687	1.16628	0.000712425	up
ENSMUSG00000027238.9	Frmd5	139.136	0.290115	0.301932	0.49104	0.938601	0.3648	1.07808	1.16611	0.00672057	up
ENSMUSG00000087269.1	D330023K18Rik	98.5765	1.45093	0.51666	0.728999	1.9236	2.11004	2.17468	1.166	0.0279194	up
ENSMUSG00000009633.2	G0s2	947.172	13.6196	6.47323	7.8099	23.6865	20.3925	14.1517	1.16579	0.000214654	up
ENSMUSG00000067780.2	Pi15	208.341	0.239966	0.224808	0.279338	0.515462	0.374516	0.712498	1.16559	0.000324087	up
ENSMUSG00000002393.8	Nr2f6	609.216	2.93399	1.90392	2.52389	8.53476	5.55009	2.60536	1.16473	0.00148275	up
ENSMUSG00000003072.9	Atp5d	7009.26	64.848	38.569	42.2387	135.415	134.254	122.001	1.16361	2.5103e-09	up
ENSMUSG00000056271.7	Lman1l	664.29	3.57529	3.09616	3.27047	7.3578	6.06861	7.67649	1.16273	9.22007e-12	up
ENSMUSG00000037152.6	Ndufc1	1375.78	11.8898	7.70613	8.93776	19.9941	22.5178	15.3666	1.16254	5.48045e-06	up
ENSMUSG00000025006.8	Sorbs1	1105.25	3.43255	3.32229	2.86297	7.3385	5.66784	7.2373	1.16237	5.75866e-15	up
ENSMUSG00000033174.10	Mgll	284.928	0.592427	0.463045	0.705646	1.74962	1.04756	1.58975	1.16228	5.83389e-05	up
ENSMUSG00000020331.3	Hcn2	92.4977	0.324189	0.274557	0.125914	0.33354	0.430898	0.764683	1.16121	0.0360989	up
ENSMUSG00000032633.6	Flcn	3340.28	8.49094	8.87326	7.01661	18.7836	15.0352	17.6628	1.1597	2.60945e-27	up
ENSMUSG00000022215.4	Fitm1	1777.75	20.6759	12.9657	14.9128	45.4961	26.7701	30.2437	1.1586	4.29369e-07	up
ENSMUSG00000024087.2	Cyp1b1	1176.38	1.89399	1.83238	2.14005	4.3937	3.51714	4.61517	1.15761	1.23445e-12	up
ENSMUSG00000028977.9	Casz1	1548.55	2.21598	2.17906	1.7346	4.32763	3.75953	3.78377	1.15692	1.84711e-16	up
ENSMUSG00000026435.8	Slc45a3	87.8031	0.211735	0.226711	0.212164	0.544374	0.357833	0.47907	1.1563	0.00638626	up
ENSMUSG00000072451.3	Gm10359	5449.05	51.0626	32.0854	32.293	66.097	103.722	65.7448	1.15545	0.00947539	up
ENSMUSG00000043445.6	Pgp	290.081	3.96683	1.34873	1.71059	6.28944	5.36015	2.84034	1.15519	0.017901	up
ENSMUSG00000074153.3	9330175E14Rik	141.847	0.269065	0.422285	0.557078	0.941674	0.806347	1.07144	1.15495	0.00493913	up
ENSMUSG00000041429.2	Nthl1	496.688	5.26774	3.48491	2.76461	7.69395	7.44245	8.93803	1.15484	1.32573e-05	up
ENSMUSG00000047747.8	Rnf150	1136.96	0.934231	1.01222	0.985762	2.05872	1.86553	2.22384	1.15468	4.1518e-18	up
ENSMUSG00000033361.7	Prrg3	217.178	0.186805	0.368601	0.357637	0.625649	0.584194	0.780553	1.15274	0.00137172	up
ENSMUSG00000081600.2	Gm12286	212.845	2.27257	1.61374	1.45963	2.70932	5.58836	2.53129	1.15194	0.0120884	up
ENSMUSG00000046718.7	Bst2	14046.4	124.07	108.767	221.03	401.139	325.332	223.242	1.15137	0.0249212	up
ENSMUSG00000034522.8	Zfp395	2277.13	5.05548	3.67057	4.70416	9.93649	8.34935	9.96959	1.1504	4.45844e-13	up
ENSMUSG00000038034.9	Igsf8	2048.29	11.8774	8.03883	6.33852	17.904	15.427	15.4023	1.1498	7.42853e-07	up
ENSMUSG00000035473.4	Galm	752.89	2.56666	2.78383	2.96388	5.71274	5.02756	7.19075	1.14965	1.30765e-11	up
ENSMUSG00000020431.5	Adcy1	1973.89	1.28418	1.48147	1.31668	2.86964	2.36509	3.25387	1.14943	1.52506e-23	up
ENSMUSG00000019906.8	Lin7a	191.453	0.249518	0.321246	0.244578	0.506496	0.476818	0.731609	1.14929	0.000208322	up
ENSMUSG00000040048.8	Ndufb10	3275.28	49.3805	29.2653	34.0049	85.8379	70.5688	67.1163	1.14905	1.37822e-08	up
ENSMUSG00000029838.7	Ptn	166.225	0.848396	0.470513	0.70042	1.4748	1.13033	1.69785	1.14839	0.00179183	up
ENSMUSG00000060675.7	Pla2g16	1225.26	3.82921	4.19789	3.64387	7.37854	8.63256	9.47494	1.14711	6.68828e-14	up
ENSMUSG00000049823.8	Zbtb12	1492.27	8.92083	5.76465	5.74456	20.7874	21.1685	14.1282	1.14677	3.13198e-08	up
ENSMUSG00000032322.8	Pstpip1	562.778	2.71096	2.19464	2.70958	5.79826	4.46824	5.3575	1.14611	5.34895e-09	up
ENSMUSG00000029049.7	Morn1	123.82	0.98893	1.02181	0.266623	1.27382	1.39414	1.08866	1.14597	0.00585005	up
ENSMUSG00000020182.9	Ddc	1896.21	7.20733	9.35999	9.78823	20.6394	15.8022	17.2766	1.14574	1.30509e-11	up
ENSMUSG00000033685.5	Ucp2	3154.8	7.08728	7.65122	6.43907	15.3865	11.9963	15.2766	1.1453	1.32439e-25	up
ENSMUSG00000035673.8	Sbno2	2516.24	7.25008	4.5265	3.57281	11.3664	8.52436	12.0093	1.145	3.90924e-07	up
ENSMUSG00000037686.5	Aspg	119.139	0.556189	0.197943	0.330553	0.610905	0.781488	0.867942	1.14479	0.0240534	up
ENSMUSG00000027983.8	Cyp2u1	193.844	0.579264	0.918543	0.596425	1.71257	1.02484	1.68588	1.1437	0.000716877	up
ENSMUSG00000031748.9	Gnao1	816.494	2.64429	2.65669	2.32118	5.42436	4.82242	5.91967	1.14362	3.08972e-15	up
ENSMUSG00000000552.8	Zfp385a	1560.49	7.46828	5.3778	4.10189	12.9103	11.8679	10.4466	1.14292	1.27272e-07	up
ENSMUSG00000017817.4	Jph2	25041.3	47.1371	54.986	47.7584	104.263	94.856	111.652	1.14154	3.23727e-44	up
ENSMUSG00000019916.8	P4ha1	14336.5	29.0602	34.5406	34.7018	68.8585	70.6208	85.3821	1.14133	3.99014e-29	up
ENSMUSG00000087445.1	Gm14286	181.758	4.09922	3.12128	2.65074	7.17881	4.74795	8.81224	1.14086	0.000937499	up
ENSMUSG00000029287.8	Tgfbr3	152.055	0.23354	0.23894	0.177814	0.506858	0.363257	0.458193	1.14077	0.000516276	up
ENSMUSG00000048807.2	Slc35e4	1444.92	5.53709	3.07088	3.26654	9.01834	7.69597	7.84977	1.14075	8.80854e-07	up
ENSMUSG00000027551.8	Zfp64	962.58	5.50034	2.39419	2.14372	7.21771	6.84203	6.35472	1.14019	0.000221542	up
ENSMUSG00000032420.6	Nt5e	425.479	0.876135	0.980471	1.12096	1.80043	1.60116	2.879	1.13871	1.66017e-05	up
ENSMUSG00000026203.9	Dnajb2	1050.14	7.76256	7.67169	5.25706	14.9125	12.3675	14.6093	1.13793	4.84607e-11	up
ENSMUSG00000034382.8	AI661453	295.869	0.643974	0.714242	0.454369	0.946541	1.75249	1.25267	1.13765	0.00100268	up
ENSMUSG00000050914.9	Ankrd37	207.55	2.11145	2.11316	1.80789	4.74072	3.58341	3.96104	1.13714	6.76505e-05	up
ENSMUSG00000085175.1	Gm11423	79.2922	0.883046	1.21751	0.83409	2.01938	0.964533	3.23503	1.13668	0.0428078	up
ENSMUSG00000006542.7	Prkag3	1909.08	6.14582	8.75799	7.216	17.4925	13.6115	15.3873	1.13649	8.29619e-13	up
ENSMUSG00000038145.10	Snrk	1332.66	5.0133	4.0087	3.12945	5.93853	5.57873	6.49685	1.13626	3.54549e-05	up
ENSMUSG00000081754.1	Gm12623	147.248	0.636967	0.405723	0.80024	0.79138	2.06309	0.830264	1.13618	0.0484299	up
ENSMUSG00000031169.7	Porcn	970.941	3.97391	4.20074	3.68881	9.01665	7.04502	9.04287	1.1358	4.04689e-16	up
ENSMUSG00000071392.3	Ect2l	95.383	0.477661	0.336252	0.253444	0.626302	0.479802	1.13377	1.13567	0.0245042	up
ENSMUSG00000021838.10	Samd4	8083.6	9.98193	11.6849	12.3711	23.0681	20.8786	23.5692	1.13516	6.9418e-38	up
ENSMUSG00000023951.9	Vegfa	12379.4	42.1828	42.1244	40.8417	83.3738	79.9624	98.6978	1.13332	2.29147e-32	up
ENSMUSG00000022237.9	Ankrd33b	141.217	0.203483	0.217733	0.24015	0.595868	0.496866	0.45652	1.13317	0.000919549	up
ENSMUSG00000006344.9	Ggt5	84.0077	0.202583	0.212625	0.098028	0.37919	0.267738	0.446594	1.13238	0.0223021	up
ENSMUSG00000045094.6	Arhgef37	556.618	1.48334	1.74326	1.38549	2.80041	2.68996	3.72737	1.13159	1.41357e-09	up
ENSMUSG00000048583.9	Igf2	234492	491.456	550.226	506.948	1125.7	961.328	1101.91	1.1315	4.56685e-48	up
ENSMUSG00000032607.6	Amt	276.067	1.39812	2.60018	1.83307	3.77714	3.44867	5.45938	1.13078	0.000180268	up
ENSMUSG00000039781.7	Azi1	918.353	4.80352	1.70754	1.52627	4.75951	4.67712	4.18765	1.12936	0.00197725	up
ENSMUSG00000027520.8	Zdbf2	6052.73	3.45562	4.69886	4.07387	9.24669	7.42119	8.38504	1.12894	7.18509e-18	up
ENSMUSG00000068742.5	Cry2	1311.92	2.96271	2.92482	2.7478	6.1348	4.9835	6.37654	1.12888	2.49356e-20	up
ENSMUSG00000035948.6	Acss3	393.884	1.30004	1.89138	1.51373	3.31981	2.41703	3.81566	1.12837	2.54391e-06	up
ENSMUSG00000055675.5	Kbtbd11	383.238	0.429104	0.402026	0.549142	0.859875	0.938275	1.05058	1.12784	1.1572e-05	up
ENSMUSG00000057182.7	Scn3a	201.458	0.139183	0.213419	0.197322	0.436067	0.27778	0.407215	1.12753	0.000370272	up
ENSMUSG00000066892.7	Fbxl12	994.075	3.43327	3.03591	4.06798	6.13651	6.52871	6.8987	1.12723	9.47687e-07	up
ENSMUSG00000040883.8	Tmem205	775.943	8.40046	7.45774	9.08945	19.6381	13.9583	18.0762	1.12662	1.65488e-09	up
ENSMUSG00000007570.8	Fance	875.321	5.96504	5.59537	4.01394	9.74563	9.61813	10.9781	1.12641	4.94534e-07	up
ENSMUSG00000019528.9	Gyg	5148.44	18.8969	25.9669	24.2775	48.1104	42.5854	50.03	1.12619	3.34491e-17	up
ENSMUSG00000020053.11	Igf1	903.531	0.979319	1.57695	1.2148	2.20439	2.23467	2.83104	1.12563	1.19822e-09	up
ENSMUSG00000026930.8	Gpsm1	2261.79	10.5535	6.86079	4.84723	14.0016	12.7354	17.1729	1.12388	6.01084e-08	up
ENSMUSG00000063714.9	1700011J10Rik	159.361	2.3006	1.40884	3.35542	4.80608	5.86848	3.64711	1.12347	0.0161742	up
ENSMUSG00000045326.6	Fndc7	156.546	0.252242	0.605405	0.252801	0.646053	0.609853	0.713213	1.12283	0.00359648	up
ENSMUSG00000031737.8	Irx5	121.149	0.479303	0.393408	0.399543	0.834341	0.807104	0.97434	1.12129	0.00194407	up
ENSMUSG00000001604.8	Tcea3	1212.44	8.56865	8.5322	7.66108	16.2761	15.4196	19.2983	1.1209	3.72313e-18	up
ENSMUSG00000038085.6	4921517L17Rik	287.968	1.20651	1.50251	1.31854	2.44582	2.86893	2.06825	1.1201	0.000154723	up
ENSMUSG00000037664.6	Cdkn1c	2243.77	11.239	9.55004	9.20365	24.1993	21.5118	14.433	1.11809	3.66146e-07	up
ENSMUSG00000019846.5	Lama4	179.473	0.172469	0.391306	0.237602	0.407005	0.56819	0.568508	1.11461	0.00414723	up
ENSMUSG00000050628.6	Fam100b	1090.79	9.06977	4.72073	5.25244	15.2764	14.3595	11.1216	1.11423	0.000114171	up
ENSMUSG00000050271.5	D8Ertd82e	714.007	1.81068	1.08205	0.932632	3.01467	2.18153	2.60151	1.11421	2.57265e-05	up
ENSMUSG00000086456.1	Gm16861	84.7927	0.503899	0.404815	0.394873	0.806321	1.04589	0.760272	1.11347	0.0196173	up
ENSMUSG00000051185.8	Fam174a	859.736	3.03001	3.16497	4.14562	6.92428	6.76404	7.41677	1.1126	3.8398e-08	up
ENSMUSG00000028763.10	Hspg2	45525.8	44.8032	22.7501	15.2511	55.6515	51.927	59.1868	1.11176	0.0294843	up
ENSMUSG00000003531.8	Dgcr6	968.151	9.90959	5.03183	5.21551	14.4622	12.7097	16.3761	1.11034	5.19228e-06	up
ENSMUSG00000074646.4	6430550D23Rik	149.66	0.562963	0.506852	0.710466	1.26723	1.51877	1.56169	1.11019	0.000803572	up
ENSMUSG00000062694.6	Cav3	4585.44	32.3553	39.9338	29.1521	76.0628	63.3274	64.9477	1.10911	2.97247e-17	up
ENSMUSG00000017740.9	Slc12a5	169.986	0.240899	0.293238	0.203795	0.852448	0.411788	0.815311	1.10899	0.000573162	up
ENSMUSG00000064315.5	Rpl21-ps10	289.799	4.11739	4.08028	5.1783	5.88011	14.9893	5.11231	1.10884	0.024017	up
ENSMUSG00000074876.5	Spata5l1	114.431	0.612037	0.559633	0.888072	1.56522	1.54277	1.11572	1.10788	0.0102652	up
ENSMUSG00000013367.4	Iglon5	133.396	0.592469	0.481007	0.235138	0.947016	0.813002	0.86625	1.10749	0.0107587	up
ENSMUSG00000020300.7	Cpeb4	5054.36	9.8268	12.4655	10.9358	22.6245	19.1578	25.7165	1.10736	3.05664e-19	up
ENSMUSG00000037339.10	Fam53a	1782.49	7.7468	3.98116	2.95529	10.8661	8.83724	9.28687	1.10658	2.74945e-09	up
ENSMUSG00000020695.8	Mrc2	14679.9	26.4081	22.6626	17.7327	46.3563	41.623	47.6674	1.1052	6.75199e-19	up
ENSMUSG00000015568.8	Lpl	7625.79	13.9363	16.6403	17.5663	34.0408	26.5735	37.4462	1.10517	7.92279e-20	up
ENSMUSG00000038569.7	Rad9b	242.449	0.895305	1.24709	1.07302	2.42007	1.73473	3.17575	1.10411	0.000330456	up
ENSMUSG00000059252.4	Gm6790	179.171	2.54221	2.43532	3.74448	4.37945	9.55855	3.03363	1.10394	0.0448399	up
ENSMUSG00000028195.3	Cyr61	26103.8	104.362	120.286	105.492	215.644	199.265	253.201	1.10393	1.04223e-38	up
ENSMUSG00000039958.10	4833442J19Rik	1155.66	5.86127	7.16283	7.57914	14.1154	11.9728	15.6914	1.10362	4.92997e-10	up
ENSMUSG00000011832.7	Evi5l	1234.28	2.90699	3.02505	2.14436	5.97588	4.48627	5.86662	1.10356	1.7252e-12	up
ENSMUSG00000038225.8	Ccdc111	1111.75	2.37457	2.74821	2.53107	4.72012	4.78836	5.45101	1.10326	2.12963e-14	up
ENSMUSG00000021226.7	Acot2	567.527	2.17385	2.02891	2.38251	4.35141	4.41841	4.52997	1.1027	4.53566e-08	up
ENSMUSG00000035392.10	Dennd1a	1407.08	3.71813	3.52089	3.3089	7.5177	6.30616	6.79508	1.10198	2.08845e-14	up
ENSMUSG00000078495.3	Gm13157	1331.19	3.9199	4.49183	4.61548	9.18662	6.57346	10.6976	1.10146	8.23462e-13	up
ENSMUSG00000025610.7	ORF63	268.531	1.22629	1.54595	1.3906	2.94393	2.76637	2.63356	1.09884	3.04579e-05	up
ENSMUSG00000042675.9	Ypel3	1213.63	9.5069	5.54087	6.20058	14.7769	12.1809	13.6122	1.09862	8.55612e-08	up
ENSMUSG00000074486.2	Bglap2	88.3738	2.06142	1.41912	1.32902	4.36395	1.86054	3.65308	1.09809	0.0291796	up
ENSMUSG00000084888.1	Gm16908	66.3538	0.239007	0.442103	0.279297	0.620058	0.505971	0.809152	1.09742	0.0366293	up
ENSMUSG00000018909.8	Arrb1	952.452	1.36634	1.61218	1.13244	2.36373	2.1746	2.80019	1.09668	7.73898e-14	up
ENSMUSG00000006576.9	Slc4a3	2900.65	8.19631	6.03688	4.39176	13.1967	8.42703	9.08025	1.09646	1.79131e-06	up
ENSMUSG00000079560.5	Hoxa3	241.714	0.833704	0.673582	0.7613	1.41586	1.79078	1.11897	1.09641	0.00100965	up
ENSMUSG00000050549.7	5730508B09Rik	219.788	0.794106	1.1668	1.52699	2.63647	2.31566	2.06257	1.09608	0.00278578	up
ENSMUSG00000020190.8	Mknk2	7961.13	26.5159	23.7173	16.9894	47.3908	39.808	47.4308	1.09602	2.39407e-15	up
ENSMUSG00000061589.7	Dot1l	3451.6	6.43707	5.4014	3.98849	11.3324	10.4037	10.9644	1.09554	4.16087e-11	up
ENSMUSG00000021066.8	Atl1	318.94	0.871281	0.964819	1.06164	2.14685	1.78077	1.90536	1.09395	7.93223e-06	up
ENSMUSG00000034006.10	Pqlc1	637.598	3.5195	2.20359	2.18373	6.44929	5.00203	5.7104	1.09381	5.25088e-07	up
ENSMUSG00000020173.10	Cobl	3876.22	10.7652	14.1208	12.6998	39.4504	24.0778	33.7184	1.09323	2.09038e-16	up
ENSMUSG00000030647.8	Ndufc2	2021.98	30.9541	17.7748	27.1134	57.9311	56.3765	36.0073	1.093	5.03806e-05	up
ENSMUSG00000013419.6	Zfp651	1118.6	1.90041	1.34825	1.29109	3.3556	2.77185	2.94388	1.09071	1.41731e-08	up
ENSMUSG00000046574.7	Prr12	2329.37	4.853	2.08733	1.81462	5.92024	5.85368	5.58001	1.09049	0.0309346	up
ENSMUSG00000048106.4	4632415L05Rik	136.362	1.48578	0.76739	0.986253	2.20881	2.14122	2.13505	1.08987	0.00768335	up
ENSMUSG00000091162.1	Gm7677	121.097	0.623286	0.666371	0.458376	1.05981	1.06905	1.36825	1.0882	0.00348568	up
ENSMUSG00000020593.7	Lpin1	2272.61	3.77536	3.57138	3.17885	6.74707	6.01324	8.44828	1.08797	6.35536e-19	up
ENSMUSG00000036199.8	Ndufa13	4243.84	42.4022	23.8914	21.9859	59.1012	61.6454	53.5348	1.08766	0.00406042	up
ENSMUSG00000085419.1	Gm11734	73.1068	1.01771	0.812766	0.740323	1.40957	1.7525	1.96901	1.08742	0.025274	up
ENSMUSG00000004698.8	Hdac9	903.712	1.66876	1.78304	1.76646	3.65599	3.09814	3.73819	1.08717	5.11808e-14	up
ENSMUSG00000032118.9	Fez1	1385.48	5.92946	7.80617	6.60669	14.5555	10.7083	15.3354	1.08689	7.7059e-13	up
ENSMUSG00000034110.2	Kctd7	865.516	1.71324	1.68681	1.82116	3.34198	3.02713	4.12624	1.08547	2.43014e-11	up
ENSMUSG00000015094.9	Npdc1	1549.15	19.6764	8.51728	7.25214	24.5105	16.5536	25.1874	1.08483	0.0361697	up
ENSMUSG00000049225.8	Pdp1	5621.54	13.2757	16.489	15.646	29.9022	24.2795	31.0693	1.08413	2.1405e-25	up
ENSMUSG00000017300.9	Tnnc2	12536.3	124.989	179.111	159.657	344.601	262.697	319.072	1.08259	9.98985e-16	up
ENSMUSG00000066362.2	Rps13-ps1	425.481	8.52508	5.79188	9.5585	9.77948	27.2202	8.40161	1.08102	0.0303562	up
ENSMUSG00000025025.7	Mxi1	1797.43	3.09501	2.78649	3.16061	6.01975	5.67026	6.34719	1.08073	3.06133e-15	up
ENSMUSG00000051550.9	Zfp579	704.143	2.62872	2.8062	2.31057	6.04278	6.26313	7.91696	1.07942	5.07337e-07	up
ENSMUSG00000005699.8	Pard6a	342.123	3.35957	1.89772	1.70598	5.08474	2.95169	6.04911	1.07913	0.00188738	up
ENSMUSG00000087117.1	Gm11523	109.136	1.27163	1.42336	0.909837	2.7107	2.76611	1.50399	1.07843	0.0253624	up
ENSMUSG00000020424.3	Gatsl3	301.947	1.57075	2.01903	1.39303	3.33347	2.97645	3.5665	1.07829	8.99122e-06	up
ENSMUSG00000070705.2	Eid2b	554.915	1.8006	1.8765	2.22947	3.76647	3.8264	4.14546	1.07761	2.25882e-07	up
ENSMUSG00000039395.7	Mreg	141.711	0.475807	0.518841	0.476914	0.837642	0.731902	1.3938	1.07742	0.00397711	up
ENSMUSG00000022793.9	B4galt4	388.954	1.42394	1.65488	1.64858	3.1671	2.81634	3.00019	1.07683	6.69697e-07	up
ENSMUSG00000059333.1	Gm10063	1686.3	56.0411	27.3371	30.476	85.5997	77.3286	60.4754	1.07614	0.000102044	up
ENSMUSG00000036067.6	Slc2a6	377.081	1.91041	1.31741	0.965373	3.73114	2.32887	2.60881	1.07516	0.000832941	up
ENSMUSG00000053334.5	Ficd	489.263	1.32982	1.3552	1.33259	2.63818	2.44572	2.89534	1.07482	4.38003e-09	up
ENSMUSG00000020961.8	Ston2	348.239	0.751029	0.874243	0.727252	1.56687	1.25653	1.7194	1.07456	8.6514e-06	up
ENSMUSG00000031059.9	Ndufb11	3355.66	42.5942	26.0878	27.2717	69.5257	60.8179	58.7688	1.07437	4.48529e-08	up
ENSMUSG00000026688.5	Mgst3	652.55	4.69658	5.96644	4.81855	11.4588	8.26042	11.0443	1.07325	2.65139e-09	up
ENSMUSG00000013155.9	E130303B06Rik	453.679	4.63343	2.1702	2.46475	8.05338	4.64911	5.73841	1.07207	0.0016817	up
ENSMUSG00000027459.9	Fam110a	1342.98	8.58999	6.13523	5.16733	16.0704	11.9743	11.1545	1.07194	1.61016e-06	up
ENSMUSG00000035722.9	Abca7	2049.83	3.54606	2.19676	2.2282	5.59326	4.27418	6.03101	1.07185	4.18088e-08	up
ENSMUSG00000023272.3	Creld2	3826.03	27.3806	23.2843	22.3098	53.3356	40.5133	50.9168	1.0717	1.52541e-19	up
ENSMUSG00000032679.6	Cd59a	597.367	2.74039	3.30389	3.14636	6.72142	5.32731	6.06849	1.07009	5.86542e-09	up
ENSMUSG00000007867.7	1700019E19Rik	1647.54	18.9312	19.633	16.3763	39.5965	30.3007	39.1623	1.0694	9.06654e-19	up
ENSMUSG00000023277.5	Twf2	2122.13	12.6796	11.8466	10.222	25.6986	20.8032	21.7433	1.0678	7.4226e-15	up
ENSMUSG00000084880.1	Gm14872	77.4147	0.165899	0.30778	0.208414	0.324966	0.466039	0.545795	1.06773	0.040328	up
ENSMUSG00000046312.4	AI464131	2904.72	6.84559	6.34248	5.6851	13.146	10.0908	13.4834	1.06583	1.51176e-21	up
ENSMUSG00000032368.8	Zic1	453.325	0.712436	0.580383	0.864885	1.58049	1.52865	1.47571	1.06543	2.33786e-05	up
ENSMUSG00000042581.8	Thsd7b	130.003	0.188196	0.171024	0.199727	0.451452	0.256178	0.443944	1.06528	0.00716614	up
ENSMUSG00000062300.7	Pvrl2	2907.96	12.2696	9.82079	9.57764	23.5836	21.335	22.0478	1.06444	4.50433e-15	up
ENSMUSG00000051495.6	Irf2bp2	6371.47	10.9446	11.7594	13.8476	23.1592	23.5052	25.2451	1.0641	2.08648e-14	up
ENSMUSG00000059895.6	Ptp4a3	5258.02	17.7771	9.87637	9.2147	28.1842	22.5819	22.6892	1.06272	4.73088e-07	up
ENSMUSG00000066720.4	Cldn9	64.3192	0.330536	0.516492	0.321638	0.892564	0.638217	0.7669	1.06264	0.0400288	up
ENSMUSG00000001504.8	Irx2	225.729	1.01776	1.23115	1.19413	2.34776	1.84775	1.94916	1.06252	6.37891e-05	up
ENSMUSG00000032735.8	Ablim3	4132.06	6.96397	9.84838	7.69166	18.7476	14.3312	15.2873	1.06172	6.06165e-14	up
ENSMUSG00000032842.7	Abcc10	519.547	1.63315	0.770248	0.655131	2.02787	1.48907	1.99108	1.06058	0.000942032	up
ENSMUSG00000020282.12	Rhbdf1	2447.94	8.97823	5.89881	4.84733	16.4358	12.7993	14.983	1.06011	2.36548e-07	up
ENSMUSG00000090952.2	Gm17251	90.135	1.2106	0.767289	0.557615	1.91592	1.60326	1.42912	1.05858	0.0324669	up
ENSMUSG00000041617.3	Ccdc74a	99.9867	0.974826	0.731219	0.349671	1.35376	1.45114	1.13405	1.05741	0.0423403	up
ENSMUSG00000032334.8	Loxl1	2902.88	9.64052	7.03915	6.13568	17.0337	13.5231	13.9104	1.05738	2.4963e-09	up
ENSMUSG00000037138.9	Aff3	59.9521	0.076031	0.105378	0.076715	0.173296	0.169986	0.16101	1.05683	0.0431354	up
ENSMUSG00000015980.8	Lrrc27	283.909	1.10436	1.92563	1.26382	2.45107	2.49401	3.25645	1.05659	0.000236081	up
ENSMUSG00000061603.6	Akap6	8741.53	6.36604	8.72399	7.2779	16.3264	12.3887	17.6369	1.05452	1.9962e-19	up
ENSMUSG00000024854.3	Pold4	2330.81	25.1457	24.8566	17.5476	45.9459	37.0862	48.6639	1.05246	9.47813e-14	up
ENSMUSG00000021493.8	Pdlim7	4391.48	25.9233	9.03792	8.76085	42.6244	34.508	28.3399	1.05175	0.0161067	up
ENSMUSG00000003420.7	Fcgrt	3209.72	20.908	14.4056	13.2415	33.6629	25.7469	35.7362	1.05152	8.05519e-10	up
ENSMUSG00000028398.8	3110001D03Rik	859.055	13.9742	8.45373	8.01498	23.1499	21.7512	13.3516	1.0512	0.00061931	up
ENSMUSG00000032064.10	Dixdc1	903.688	1.63744	1.99561	1.32436	3.0329	2.42637	3.73202	1.05047	1.72252e-11	up
ENSMUSG00000074466.6	Gm15417	183.293	2.91831	1.08351	1.41613	4.72082	4.74155	2.47157	1.0502	0.0345996	up
ENSMUSG00000085741.1	5430405H02Rik	138.566	0.849139	0.580892	0.516085	1.33773	1.21026	1.61458	1.05013	0.00486898	up
ENSMUSG00000005583.8	Mef2c	15479.3	17.824	24.2735	22.3835	45.9556	37.2213	42.7168	1.04966	8.5836e-17	up
ENSMUSG00000036825.6	Ssx2ip	5250.52	12.3119	14.7219	14.522	28.6507	22.6013	28.4638	1.04955	9.29989e-23	up
ENSMUSG00000086918.1	4930429F24Rik	275.985	1.43288	1.94127	1.40189	3.55668	2.78785	2.91696	1.04915	8.69993e-05	up
ENSMUSG00000033083.9	Tbc1d4	1096.59	1.28356	1.71352	2.37051	3.24609	3.01867	3.45789	1.0488	6.85632e-10	up
ENSMUSG00000051435.5	Fhad1	177.885	1.24633	0.996463	0.847975	1.63813	1.54873	1.46433	1.04868	0.00281155	up
ENSMUSG00000031145.9	Prickle3	332.574	1.65978	1.30319	0.913376	2.35202	2.53928	2.45584	1.04832	0.000269679	up
ENSMUSG00000037016.6	Frem2	1568.56	0.894761	1.39437	1.06249	2.17823	1.99569	2.31935	1.04753	5.90227e-10	up
ENSMUSG00000026189.7	Pecr	695.383	6.01874	5.84386	3.97005	10.7286	8.86408	10.7894	1.04752	3.81418e-08	up
ENSMUSG00000054065.5	Pkp3	97.8662	0.426265	0.287546	0.409812	0.650619	0.808328	0.583536	1.04745	0.0227207	up
ENSMUSG00000040964.9	Arhgef10l	1783.75	6.0095	2.79021	2.43945	7.61624	6.50941	7.35621	1.0468	3.73867e-05	up
ENSMUSG00000020806.9	Rhbdf2	1249.3	3.70206	3.21457	2.85887	6.35677	5.41257	6.30154	1.0463	1.33362e-13	up
ENSMUSG00000067925.3	Cxx1a	1807.6	19.5623	8.87515	8.87916	23.3636	26.9503	21.0023	1.04617	0.0283125	up
ENSMUSG00000059751.5	Gm9000	279.366	2.59514	2.58435	3.27372	3.19274	9.27771	3.20669	1.04572	0.0405983	up
ENSMUSG00000039745.7	Htatip2	593.818	4.05139	3.53471	3.09025	6.83903	5.62773	8.40892	1.04564	5.9491e-08	up
ENSMUSG00000025020.5	Slit1	61.202	0.083981	0.105088	0.091243	0.233677	0.152371	0.243618	1.04555	0.0378247	up
ENSMUSG00000035296.7	Sgcg	4036.74	20.4542	25.5962	22.6463	49.188	37.397	46.3139	1.04484	7.90246e-19	up
ENSMUSG00000031312.5	Itgb1bp2	5230.17	28.1955	43.5637	36.4488	74.8971	63.3058	68.3648	1.04436	1.35809e-11	up
ENSMUSG00000066152.5	Slc31a2	654.359	2.98643	2.93734	3.52218	6.0864	5.08441	7.32801	1.04434	8.48729e-08	up
ENSMUSG00000038695.6	Josd2	1666.16	25.8529	17.8462	13.7492	42.2635	33.3258	34.1199	1.04275	9.59865e-06	up
ENSMUSG00000033450.7	Tagap	334.158	0.952539	0.778267	1.10532	1.43585	2.60696	1.31249	1.04262	0.00847453	up
ENSMUSG00000001334.9	Fndc5	8008.96	21.7277	29.6043	25.2147	54.4407	40.7502	53.6548	1.04247	1.85382e-17	up
ENSMUSG00000049092.10	Gpr137c	168.218	0.64109	0.469006	0.7136	0.933638	1.24649	1.63466	1.04164	0.00717749	up
ENSMUSG00000023707.7	Ogfod2	368.547	2.60881	1.88729	2.138	4.59561	3.72874	4.01705	1.04154	1.99801e-05	up
ENSMUSG00000021257.8	Angel1	817.105	1.85625	2.39101	1.47296	4.02271	3.40684	4.10484	1.04034	1.32166e-07	up
ENSMUSG00000037709.7	Fam13a	1089.81	1.5796	1.75467	1.6372	3.58461	2.65704	3.74504	1.03991	9.1323e-13	up
ENSMUSG00000028133.10	Rwdd3	351.336	2.54263	2.62717	1.42187	4.27827	3.54429	4.97538	1.03941	0.000204368	up
ENSMUSG00000025208.7	Mrpl43	1480.17	16.2148	8.89231	8.1088	23.053	22.1674	20.5126	1.0388	1.4496e-05	up
ENSMUSG00000083011.1	Gm12816	431.172	3.17699	2.37948	3.73257	4.12739	10.161	2.87302	1.03871	0.0363189	up
ENSMUSG00000014602.8	Kif1a	2104.79	2.72496	2.39062	1.68138	4.0703	3.78099	5.91117	1.03844	1.39485e-08	up
ENSMUSG00000025232.6	Hexa	4710.94	20.6785	23.6635	22.3837	44.5115	36.3737	48.6284	1.03794	1.8839e-25	up
ENSMUSG00000037349.2	Nudt22	650.195	9.62519	3.83884	3.758	11.8646	10.0327	11.2541	1.03522	0.00322373	up
ENSMUSG00000035637.8	Grhpr	862.272	8.59522	4.67031	4.57359	13.5093	9.68883	11.2276	1.03458	0.000105014	up
ENSMUSG00000036390.6	Gadd45a	8750.34	69.9572	57.4361	65.6812	133.365	113.91	119.837	1.03345	1.11755e-14	up
ENSMUSG00000053329.6	D10Jhu81e	1557.4	11.3972	10.8723	8.10351	20.3406	19.4161	18.0281	1.03233	1.16841e-09	up
ENSMUSG00000054855.7	Rnd1	387.175	1.63533	1.69807	1.45927	3.73314	2.45642	3.1185	1.03229	5.48045e-06	up
ENSMUSG00000044857.7	Lemd2	2428.41	9.21853	8.19849	7.40496	18.0295	14.6759	14.8268	1.03147	4.69111e-13	up
ENSMUSG00000073888.5	Ccl27a	381.834	4.72152	4.46966	5.09546	10.7463	8.86344	9.6109	1.03078	5.92485e-06	up
ENSMUSG00000027371.4	Fahd2a	473.338	3.0678	3.02844	3.59767	6.02482	5.83375	7.27055	1.03071	1.60791e-06	up
ENSMUSG00000083380.1	Gm3244	517.374	15.72	11.1738	8.36382	19.0112	27.9974	19.0107	1.0305	0.00137846	up
ENSMUSG00000053985.8	Zfp14	320.499	1.6725	1.91454	2.02858	3.57761	3.18904	4.08817	1.03011	1.18878e-05	up
ENSMUSG00000028542.10	Slc6a9	947.049	2.8848	3.53073	2.38944	4.71571	4.07977	5.40645	1.02981	4.00243e-10	up
ENSMUSG00000038797.7	Zscan2	523.799	4.30921	2.47008	2.12453	5.21161	4.32638	5.94398	1.02962	0.000353011	up
ENSMUSG00000066607.3	6030419C18Rik	240.744	4.39776	1.33239	1.52927	5.31692	4.01829	4.6233	1.02952	0.0320201	up
ENSMUSG00000040270.9	Bach2	199.744	0.152037	0.236935	0.204118	0.365439	0.357222	0.41999	1.02894	0.000930592	up
ENSMUSG00000020312.5	Shc2	119.879	0.318869	0.20035	0.35678	0.589742	0.437576	0.658623	1.02888	0.0131613	up
ENSMUSG00000071632.4	2510002D24Rik	303.129	2.17412	2.47502	2.17252	4.93164	4.11985	4.61278	1.02866	1.10461e-05	up
ENSMUSG00000047793.7	Sned1	889.186	0.916239	1.09237	0.743663	1.59421	1.75011	2.06131	1.02828	1.06852e-09	up
ENSMUSG00000090401.1	Snord123	672.37	4.31829	3.56972	4.1178	8.05623	6.09703	9.12432	1.02692	6.80378e-08	up
ENSMUSG00000028461.6	Ccdc107	830.939	7.73689	9.34337	9.65755	15.7299	18.7979	16.5257	1.02628	6.40695e-07	up
ENSMUSG00000051149.9	Adnp	7594.74	11.4018	20.2335	10.3403	27.1926	22.0151	29.9817	1.02618	1.10035e-07	up
ENSMUSG00000021830.7	Txndc16	2179.58	4.60337	5.93785	5.01429	9.15	8.83972	12.0614	1.0261	1.05128e-13	up
ENSMUSG00000047371.5	Zfp768	1199.58	6.44954	3.35699	4.10327	9.25577	8.87398	8.34251	1.02591	3.64901e-05	up
ENSMUSG00000003865.8	Gys1	10002.9	24.6002	26.5043	22.5838	50.4871	40.5291	50.823	1.02548	5.1106e-38	up
ENSMUSG00000018476.7	Kdm6b	3541.16	5.8354	5.19128	4.04928	9.91047	9.29007	8.77464	1.02541	3.80877e-11	up
ENSMUSG00000070461.2	9230112E08Rik	337.509	1.85025	2.7446	2.02303	3.52249	3.56394	5.6378	1.02437	0.000252831	up
ENSMUSG00000025085.9	Ablim1	9295.17	13.2318	21.8808	14.1029	28.7151	25.9149	32.5779	1.02403	1.66045e-19	up
ENSMUSG00000018750.7	Zbtb4	3293.77	3.71767	3.88215	4.08979	7.96476	6.29653	7.72204	1.02352	3.38018e-22	up
ENSMUSG00000006717.6	Acot13	1272.72	14.7431	15.1695	16.8929	32.4788	27.1309	30.0419	1.02298	1.59367e-11	up
ENSMUSG00000042404.9	Dennd4b	933.841	1.84268	1.52234	1.24421	3.12542	2.51206	2.96481	1.02194	6.18979e-09	up
ENSMUSG00000039782.7	Cpeb2	1458.75	1.67825	2.20987	1.98672	4.19747	3.08997	3.6684	1.02158	2.74025e-11	up
ENSMUSG00000064348.1	mt-Tn	1994.8	212.12	197.344	330.752	434.471	571.366	392.235	1.02021	0.000151207	up
ENSMUSG00000079484.4	Phyhd1	728.691	6.41903	5.03581	5.05318	10.3043	10.5068	10.1686	1.01931	2.01157e-06	up
ENSMUSG00000019791.5	Hint3	247.631	3.03172	2.56082	1.97299	5.22895	4.71786	4.31853	1.01909	0.000610248	up
ENSMUSG00000089989.2	Flt3l	116.097	0.759663	0.645437	0.789937	1.46558	1.46289	1.76883	1.01905	0.00711114	up
ENSMUSG00000026100.5	Mstn	5596.44	16.4744	20.0133	19.1087	39.1971	29.2983	38.0325	1.01894	9.87157e-19	up
ENSMUSG00000071014.4	Ndufb6	2003.32	33.7536	20.4991	26.4835	52.2186	55.5065	44.876	1.0186	4.57535e-06	up
ENSMUSG00000028042.8	Zbtb7b	2076.89	8.43034	4.6103	4.27726	11.7942	14.7249	10.15	1.01844	1.66433e-05	up
ENSMUSG00000000325.8	Arvcf	1377.53	4.51578	3.07959	2.40607	5.69192	5.0622	6.75065	1.01766	6.74285e-07	up
ENSMUSG00000024594.8	Prrc1	3553.63	7.36144	6.62914	5.78795	12.7955	10.6392	14.3421	1.01731	1.63558e-19	up
ENSMUSG00000047473.7	Zfp30	1176.1	3.11535	3.14502	2.98663	5.33979	5.41988	6.52977	1.01724	4.66304e-13	up
ENSMUSG00000027692.9	Tnik	2466.43	2.15659	2.84098	2.0571	4.66508	5.31407	5.61113	1.0172	1.90906e-17	up
ENSMUSG00000026944.11	Abca2	1655.22	2.45508	2.0568	1.32721	3.58952	3.07877	4.25757	1.01696	3.84859e-07	up
ENSMUSG00000021815.3	Zmynd17	212.469	0.847328	1.22406	1.02738	1.7889	1.68037	2.45949	1.01688	0.00081021	up
ENSMUSG00000037257.7	Aagab	3545.81	10.7214	13.5195	12.1891	24.0792	19.6942	25.7516	1.0156	1.1787e-18	up
ENSMUSG00000085446.2	A430046D13Rik	233.654	1.09309	0.880568	1.12504	2.34847	1.66483	1.92655	1.01537	0.000589635	up
ENSMUSG00000019768.9	Esr1	1232.27	1.67664	1.90726	1.75327	3.76899	3.02559	3.31636	1.01392	1.61851e-12	up
ENSMUSG00000021495.7	Fam193b	2615.09	7.18163	5.39945	4.31537	11.1838	8.50833	11.9038	1.01355	6.56008e-10	up
ENSMUSG00000029185.8	Fam114a1	6047.58	17.3331	20.2331	17.8001	34.8858	29.6164	41.0301	1.01312	6.32912e-25	up
ENSMUSG00000031297.8	Slc7a3	79.183	0.206333	0.388955	0.26328	0.757303	0.367455	0.510769	1.01231	0.0429824	up
ENSMUSG00000052852.7	Reep1	4315.47	8.58638	10.9443	9.90184	20.5252	15.3555	20.1867	1.01136	5.84762e-17	up
ENSMUSG00000022620.8	Arsa	1233.85	4.46236	2.50534	2.91768	6.19292	4.85003	8.55798	1.01116	2.37252e-06	up
ENSMUSG00000009378.3	Slc16a12	210.461	0.528584	0.445954	0.410471	0.947585	0.798558	0.878867	1.01099	0.000353468	up
ENSMUSG00000041477.8	Dcp1b	309.418	0.803196	0.881553	0.752121	1.57449	1.35455	1.72466	1.0101	4.8613e-05	up
ENSMUSG00000018599.5	Smcr7	1530.42	7.67984	4.94215	5.29803	11.7175	10.4606	11.6832	1.00962	5.0266e-08	up
ENSMUSG00000003355.6	Fkbp11	613.404	10.5756	5.97355	5.92476	15.3073	10.6692	16.9976	1.00858	0.000228698	up
ENSMUSG00000079243.2	Xirp1	7117.84	10.7386	11.9304	10.0453	21.7921	18.6201	21.3691	1.00845	7.90037e-31	up
ENSMUSG00000041762.8	Gpr155	602.485	1.10428	1.204	1.24096	2.8133	1.77861	2.45516	1.00734	2.60665e-06	up
ENSMUSG00000017718.8	Afmid	748.471	3.57274	3.459	3.5331	6.96456	6.1831	7.79898	1.00708	1.03624e-10	up
ENSMUSG00000022144.3	Gdnf	197.006	0.473615	0.598803	0.436192	0.849087	0.70814	1.32287	1.00616	0.00231222	up
ENSMUSG00000029545.7	Acads	2997.51	22.2908	12.4894	8.3942	27.8335	23.7372	29.364	1.00574	0.0222722	up
ENSMUSG00000029119.3	Man2b2	1676.68	6.43492	4.13203	3.20249	8.34763	7.42825	10.0454	1.00569	8.77893e-06	up
ENSMUSG00000036934.8	4921524J17Rik	1868.72	10.7285	9.80498	10.8081	20.3109	17.4835	21.6583	1.00536	1.21653e-15	up
ENSMUSG00000020871.7	Dlx4	215.98	0.946674	0.822901	0.986877	1.82232	1.50913	1.91382	1.00535	0.000336986	up
ENSMUSG00000055041.6	Commd5	672.243	6.55669	4.65109	6.06804	11.681	10.9165	9.93929	1.00531	1.11367e-05	up
ENSMUSG00000030249.8	Abcc9	2149.4	2.30668	3.12452	2.32547	5.27215	4.11917	5.21125	1.0047	2.69451e-13	up
ENSMUSG00000020363.6	Gfpt2	133.637	0.502018	0.465085	0.248268	0.673072	0.473329	1.19706	1.00454	0.033146	up
ENSMUSG00000052512.7	Nav2	6358.63	5.22676	5.56875	4.50361	10.0802	8.91993	10.0639	1.00439	4.21543e-26	up
ENSMUSG00000078813.3	Leng1	706.26	3.14095	2.57346	2.78605	5.37555	5.21848	5.42626	1.00415	4.83399e-08	up
ENSMUSG00000027254.7	Mtap1a	3952.95	3.76552	3.37332	2.73883	6.36931	5.90272	7.22576	1.00403	1.77026e-18	up
ENSMUSG00000008318.3	Relt	843.139	2.95043	2.81397	2.41031	5.40781	4.98586	5.15637	1.00356	2.22617e-10	up
ENSMUSG00000028630.8	Dyrk2	2465.87	10.1577	11.1091	9.75876	20.8687	16.2862	21.5428	1.00301	4.1952e-22	up
ENSMUSG00000028803.9	Nipal3	363.547	0.659719	0.597777	0.782475	1.27491	1.41966	1.85484	1.00199	6.98262e-05	up
ENSMUSG00000043415.4	Otud1	2189.97	7.44659	7.05217	8.65666	16.9367	12.3036	14.7007	1.00198	1.61103e-10	up
ENSMUSG00000002250.9	Ppard	1498.65	6.55452	3.86945	2.75926	8.13903	7.57262	11.1824	1.00173	0.000169533	up
ENSMUSG00000043831.4	Lysmd4	858.468	2.2982	2.83569	2.8112	4.63405	4.44285	5.95794	1.00167	1.63238e-08	up
ENSMUSG00000026864.7	Hspa5	91088.9	307.906	355.993	310.443	630.229	528.114	678.283	1.00165	1.0359e-39	up
ENSMUSG00000031955.8	Bcar1	9036.83	37.0252	22.5918	18.2937	52.7184	45.0219	47.798	1.00093	0.0034077	up
ENSMUSG00000068699.5	Flnc	58924.6	67.941	58.9805	47.7731	109.189	96.8283	121.668	1.00072	1.83773e-18	up
ENSMUSG00000033434.9	Gtpbp6	440.444	5.31659	1.94165	2.44256	6.79104	5.22858	5.07972	1.00048	0.0248525	up
ENSMUSG00000026317.7	Cln8	2040.87	3.38151	2.55062	2.49283	4.73331	4.33619	6.22253	1.00016	4.36375e-09	up
ENSMUSG00000033871.8	Ppargc1b	783.884	2.73946	1.844	1.22867	3.62341	3.3982	4.00064	0.999987	0.000178885	up
ENSMUSG00000078667.2	1700094D03Rik	235.336	0.688783	0.581396	0.75977	1.50565	0.964723	1.40102	0.99988	0.000792912	up
ENSMUSG00000022562.7	Oplah	541.721	1.9913	1.34627	1.5825	3.47147	2.49801	2.823	0.999798	4.23279e-05	up
ENSMUSG00000024778.6	Fas	760.54	3.80738	5.17583	5.10088	8.64988	7.08808	10.7903	0.999347	3.32156e-07	up
ENSMUSG00000056069.7	Fam105a	104.523	0.617214	0.409336	0.278723	1.25244	0.687302	0.957597	0.999089	0.0324403	up
ENSMUSG00000024793.8	Tnfrsf25	104.227	0.745377	0.751236	0.646274	1.71864	0.87943	1.70262	0.998821	0.0118699	up
ENSMUSG00000090447.1	Gm17652	78.327	0.250689	0.361347	0.271397	0.665636	0.404179	0.61573	0.998259	0.0336074	up
ENSMUSG00000029714.7	Gigyf1	1482.37	3.41087	2.10518	1.83422	4.7774	4.52503	4.3965	0.998233	1.36548e-05	up
ENSMUSG00000070371.5	Prss36	605.508	5.65127	5.99481	5.11926	11.007	8.35687	13.1928	0.99812	3.81189e-08	up
ENSMUSG00000043993.6	2900052L18Rik	153.891	1.1625	0.861212	0.584121	1.75846	1.38773	1.76237	0.997726	0.00802436	up
ENSMUSG00000026141.7	Col19a1	2566.93	4.32601	5.43849	4.75151	8.18653	8.2775	10.1017	0.997633	4.46939e-17	up
ENSMUSG00000039601.8	Rcan2	303.778	0.665158	1.00896	0.75975	1.3722	1.35915	1.88839	0.996711	0.000280671	up
ENSMUSG00000034573.9	Ptpn13	1426.23	1.39305	1.69682	1.55037	2.69564	2.46813	3.60518	0.996373	7.33094e-11	up
ENSMUSG00000026857.3	Mettl11a	1516.9	14.0885	10.085	8.80537	21.7277	20.3794	18.8057	0.996189	9.47045e-07	up
ENSMUSG00000029096.8	Htra3	3311.39	21.7427	17.6988	18.3253	34.0747	30.2097	37.1589	0.996018	9.61578e-16	up
ENSMUSG00000026459.4	Myog	56897.6	413.781	337.132	288.051	717.965	549.298	683.734	0.995853	9.98985e-16	up
ENSMUSG00000056091.6	St3gal5	5535.24	23.6507	22.0579	20.9971	43.7863	37.2541	44.0087	0.995716	1.9233e-27	up
ENSMUSG00000069376.2	Gm5507	767.636	6.53381	4.70287	9.00726	10.3447	18.0548	8.7123	0.995679	0.00828861	up
ENSMUSG00000028331.6	5830415F09Rik	110.314	1.64995	1.44103	0.810723	0.541525	0.51252	0.776486	-0.995341	0.0266754	down
ENSMUSG00000046768.7	Rhoj	963.726	7.15188	7.1269	7.11052	3.73752	2.58823	3.7699	-0.996591	1.46655e-10	down
ENSMUSG00000029414.7	Kntc1	2630.75	6.11159	7.59055	6.63521	3.04775	2.71804	3.86098	-0.997416	1.02995e-14	down
ENSMUSG00000028790.7	Khdrbs1	11248.8	51.0458	59.1889	56.5319	28.5978	23.4259	28.7004	-0.997809	7.50574e-26	down
ENSMUSG00000022945.5	Chaf1b	1184.08	10.7034	13.6293	9.56536	5.00955	4.74591	5.81656	-0.997836	4.60648e-10	down
ENSMUSG00000046434.8	Hnrnpa1	37031.6	617.997	736.889	624.072	317.824	260.312	343.486	-0.997886	1.45304e-33	down
ENSMUSG00000039630.8	Hnrnpu	28195.2	134.364	142.311	144.031	72.569	63.7601	74.8815	-1.00048	2.025e-30	down
ENSMUSG00000081603.1	Gm14681	1277.04	52.9887	54.3271	59.4155	29.1649	18.9092	31.4015	-1.00117	6.23169e-09	down
ENSMUSG00000024056.9	Ndc80	1630.56	12.5292	14.0884	13.2492	6.49632	4.50303	7.97836	-1.00151	5.81197e-10	down
ENSMUSG00000091309.1	Gm17605	281.653	5.18162	9.67576	6.56169	4.17475	1.28345	4.87866	-1.00156	0.0242862	down
ENSMUSG00000076441.4	Ass1	14708.3	158.331	181.203	132.652	71.542	64.6663	85.2941	-1.00185	9.51932e-22	down
ENSMUSG00000027067.9	Ssrp1	14860.6	110.469	130.215	115.094	47.445	40.4117	61.616	-1.00222	1.05597e-31	down
ENSMUSG00000027699.9	Ect2	4324.92	17.7873	21.4206	20.2238	9.00177	7.3309	11.2012	-1.00236	2.73332e-15	down
ENSMUSG00000036768.5	Kif15	2182.38	7.63027	8.96029	7.83281	3.87658	3.27557	4.34261	-1.00282	4.32233e-19	down
ENSMUSG00000038702.5	Dsel	1565.3	4.57223	5.28034	4.79752	2.41627	1.87074	2.62712	-1.00288	3.9593e-15	down
ENSMUSG00000040648.7	Ppip5k2	2943.65	8.96847	9.66215	9.21872	4.5768	3.7833	4.99479	-1.00292	4.1919e-25	down
ENSMUSG00000010097.6	Nxf1	5710.98	44.6139	49.4429	40.913	22.9335	16.889	23.8115	-1.0031	2.73964e-23	down
ENSMUSG00000026589.8	Sec16b	604.419	2.13184	2.62047	2.36145	1.11207	0.738946	1.49367	-1.00352	1.72948e-05	down
ENSMUSG00000020464.9	Pnpt1	4733.09	23.3405	29.6395	32.6824	14.7386	10.7423	14.7683	-1.00492	1.41776e-11	down
ENSMUSG00000028134.7	Ptbp2	3674.13	18.7456	19.6623	20.3184	10.0307	7.39779	10.3091	-1.00531	2.40547e-18	down
ENSMUSG00000033166.9	Dis3	2854.57	13.4563	15.5661	12.8105	7.06153	5.58205	6.74346	-1.00557	1.65946e-21	down
ENSMUSG00000015961.8	Adss	5028.02	31.1739	35.7375	33.1353	16.452	12.6322	18.7377	-1.00583	2.74882e-19	down
ENSMUSG00000018999.8	Slc35b4	1651.41	5.05483	5.6742	4.41214	2.23703	2.24535	2.79647	-1.00599	1.09484e-13	down
ENSMUSG00000020534.8	Shmt1	1598.59	10.647	11.979	9.65971	5.59658	4.85087	5.93613	-1.006	2.45913e-18	down
ENSMUSG00000029338.8	Antxr2	5929.73	27.9209	31.0014	26.3883	14.087	10.7915	15.2667	-1.00613	7.79497e-26	down
ENSMUSG00000021108.10	Prkch	174.97	0.787613	0.924694	0.880688	0.48415	0.316712	0.416106	-1.00613	0.00136799	down
ENSMUSG00000039747.6	Orai2	3925.41	21.4791	18.6994	15.5652	8.6465	7.43329	10.1253	-1.00741	1.0244e-15	down
ENSMUSG00000031684.9	Slc10a7	1337.24	5.88182	7.43351	6.5781	3.30953	2.63213	3.58307	-1.00909	6.9476e-13	down
ENSMUSG00000028709.3	Mob3c	497.661	2.88216	3.7591	2.73576	1.50585	1.45868	1.4453	-1.00952	2.5392e-06	down
ENSMUSG00000026784.8	Pdss1	501.342	4.94689	5.6701	5.5146	2.95804	1.70169	3.13541	-1.01095	1.5495e-05	down
ENSMUSG00000025492.6	Ifitm3	33284.8	645.934	951.311	1040.53	431.085	373.548	430.407	-1.01148	8.36252e-10	down
ENSMUSG00000020198.7	Ap3d1	5792.43	21.817	24.6694	19.7434	9.89851	9.14273	11.8555	-1.01154	2.14698e-24	down
ENSMUSG00000001228.8	Uhrf1	5015.25	30.7197	27.0918	23.2696	12.5696	10.7492	15.1752	-1.01203	1.13238e-17	down
ENSMUSG00000078452.2	Raet1d	255.558	3.97035	3.91582	3.10814	1.63663	1.74537	1.69625	-1.01223	0.000150192	down
ENSMUSG00000038578.9	Susd1	274.327	2.71043	2.19348	3.54916	1.30141	1.21204	1.39231	-1.01308	0.000232747	down
ENSMUSG00000028367.5	Txn1	15800.7	264.578	277.293	268.823	130.733	116.668	130.02	-1.01328	1.20116e-32	down
ENSMUSG00000061360.7	Phf5a	2022.58	43.3776	41.9738	41.7203	21.5336	17.7128	19.7804	-1.0138	1.51014e-17	down
ENSMUSG00000048520.9	Fbxl13	153.553	0.986888	1.2139	1.09475	0.638078	0.344595	0.571637	-1.01393	0.00410309	down
ENSMUSG00000024079.4	Eif2ak2	8680.41	28.5397	41.1201	44.3154	17.1202	16.4512	18.8921	-1.01421	8.47991e-10	down
ENSMUSG00000020923.10	Ubtf	5128.84	22.9864	23.9017	20.2472	10.3067	11.0066	10.7435	-1.01636	1.41402e-21	down
ENSMUSG00000029798.8	Herc6	1663.12	3.76297	5.37625	7.73886	2.74936	2.44962	2.72488	-1.01645	5.05838e-05	down
ENSMUSG00000043313.5	Pcdhb19	497.602	1.2346	1.4472	1.09831	0.709695	0.471782	0.572282	-1.01663	1.84924e-06	down
ENSMUSG00000027624.10	Epb4.1l1	7492.23	24.5155	26.1302	26.7434	10.7842	9.27087	12.3556	-1.01693	1.25008e-27	down
ENSMUSG00000025950.9	Idh1	7403.9	58.5797	74.5922	60.3723	29.1966	24.3226	34.2438	-1.01695	1.23994e-24	down
ENSMUSG00000037085.7	Trmt12	450.135	1.9784	2.0797	1.82514	0.994845	0.820289	0.915693	-1.01764	1.23276e-07	down
ENSMUSG00000037015.8	Tmem185b	1282.9	11.9563	14.3199	12.2647	6.48273	5.05431	6.3895	-1.01773	3.11187e-14	down
ENSMUSG00000063902.6	Gm7964	3303.04	44.321	44.2484	39.4061	25.8109	10.418	24.5621	-1.01844	8.63695e-06	down
ENSMUSG00000002881.8	Nab1	2463.8	11.4665	12.3319	10.9	5.3878	4.37093	6.38211	-1.01886	2.12187e-19	down
ENSMUSG00000051323.9	Pcdh19	3479.45	5.6867	6.65162	6.38639	3.16905	2.41056	3.11406	-1.01889	1.41037e-18	down
ENSMUSG00000025980.8	Hspd1	23680.1	174.461	189.213	171.659	86.3177	69.3001	96.722	-1.01913	1.25587e-39	down
ENSMUSG00000037605.9	Lphn3	1442.31	6.30319	6.73734	5.09678	3.51206	1.87027	3.23129	-1.0194	3.13988e-14	down
ENSMUSG00000039187.9	Fanci	1192.42	4.2695	5.3207	4.45277	2.34465	1.74771	2.67703	-1.01953	9.18405e-10	down
ENSMUSG00000022360.6	Atad2	5122.93	15.881	16.8076	16.0056	7.68355	6.74517	8.18594	-1.02	2.75062e-32	down
ENSMUSG00000044149.6	Nkrf	568.484	3.29254	3.38597	2.74638	1.29647	1.13228	1.97559	-1.02058	2.99975e-06	down
ENSMUSG00000034947.7	Tmem106a	378.019	3.3135	4.50662	4.49794	1.8587	1.30822	1.68974	-1.02131	5.66722e-06	down
ENSMUSG00000033033.4	Calhm2	322.204	2.90386	2.026	2.07281	1.31091	1.05196	0.809426	-1.02178	0.00100601	down
ENSMUSG00000057113.7	Npm1	48118.3	558.137	632.078	598.619	308.531	259.76	310.619	-1.02234	2.37807e-31	down
ENSMUSG00000041079.5	Rwdd2b	234.806	1.88807	2.42492	2.01666	0.995821	0.702197	1.25915	-1.0228	0.00042365	down
ENSMUSG00000021139.10	Synj2bp	281.419	4.23897	4.95773	5.0512	2.21659	1.68331	2.55902	-1.02313	5.77135e-05	down
ENSMUSG00000044906.4	4930503L19Rik	4721.01	38.0718	37.342	35.994	17.4406	15.4476	18.7249	-1.02362	2.29637e-31	down
ENSMUSG00000061062.4	Gm10093	475.385	4.43028	4.28289	4.272	2.07265	1.74621	2.2014	-1.02429	3.19284e-08	down
ENSMUSG00000049176.7	Frmpd4	288.225	0.539701	0.640932	0.627849	0.283766	0.282197	0.262725	-1.02631	7.46262e-05	down
ENSMUSG00000027820.6	Mme	132.478	0.498255	0.652688	0.646872	0.298523	0.174277	0.313022	-1.02676	0.00612964	down
ENSMUSG00000032113.8	Chek1	820.1	4.44892	5.8066	4.77765	2.14283	2.194	3.18671	-1.02685	2.75712e-08	down
ENSMUSG00000032555.3	Topbp1	5769.98	20.4979	21.3192	18.0455	9.03725	7.79602	10.8808	-1.02747	2.88397e-26	down
ENSMUSG00000035847.8	Ids	2878.68	10.8437	11.573	9.25386	5.39164	3.79754	5.42946	-1.02754	1.57571e-17	down
ENSMUSG00000027800.8	Tm4sf1	5401.05	37.7083	40.4103	36.1208	17.3883	13.7029	20.9577	-1.02788	5.19688e-20	down
ENSMUSG00000019647.9	Sema6a	4769.57	13.7527	15.0248	11.7088	7.04537	5.27608	6.97339	-1.02799	2.10496e-24	down
ENSMUSG00000056019.6	Zfp709	216.177	1.66885	2.01547	1.68922	1.05426	0.51337	0.937309	-1.02827	0.00148423	down
ENSMUSG00000090630.1	Gm17403	104.948	0.679706	0.577079	0.479006	0.331314	0.196967	0.273755	-1.02899	0.0129382	down
ENSMUSG00000038766.9	Gabpb2	1547.17	3.04461	4.07074	3.80742	1.91271	1.52845	1.76225	-1.02942	3.18574e-12	down
ENSMUSG00000018362.7	Kpna2	11151.6	93.5884	112.614	90.5416	47.7828	36.7727	53.4952	-1.02985	9.98779e-24	down
ENSMUSG00000028863.5	Meaf6	873.938	7.6005	8.32353	8.20231	4.72234	3.25178	3.21386	-1.02991	7.06248e-09	down
ENSMUSG00000034459.8	Ifit1	10648.3	48.2087	80.6249	87.5518	39.1801	27.6951	33.369	-1.03189	3.06479e-07	down
ENSMUSG00000028576.6	Ift74	2380.81	19.2185	21.4373	19.9159	9.78236	8.02885	10.0607	-1.03266	1.02818e-22	down
ENSMUSG00000022422.7	Dscc1	162.151	1.73156	1.70871	2.22722	1.08054	0.720823	0.798669	-1.03287	0.00293401	down
ENSMUSG00000090021.1	Gm6493	187.238	1.68031	2.26596	1.74766	0.951528	0.672863	0.996154	-1.03364	0.0007049	down
ENSMUSG00000028902.4	Sf3a3	4844.88	46.3433	53.6434	45.6051	24.1606	17.4856	25.4823	-1.03365	1.12347e-21	down
ENSMUSG00000074782.3	4833422C13Rik	83.2885	0.684632	0.674012	0.595895	0.337068	0.214233	0.234061	-1.03367	0.0253376	down
ENSMUSG00000085906.1	Gm16882	316.73	2.2048	1.75439	1.18631	0.641129	0.68891	1.01258	-1.0337	0.000810003	down
ENSMUSG00000022969.5	Il10rb	1034.21	9.57362	11.7019	9.24362	4.58756	4.33855	5.05615	-1.03483	2.19023e-12	down
ENSMUSG00000027184.8	Caprin1	27442.7	110.081	120.525	120.949	66.5947	50.4226	74.6571	-1.03557	1.88099e-35	down
ENSMUSG00000041700.9	Lhfpl1	125.147	1.36742	1.37544	1.22451	0.691694	0.766459	0.514386	-1.0366	0.0128904	down
ENSMUSG00000026238.8	Ptma	47596.9	703.791	680.891	774.237	334.819	347.087	300.305	-1.03698	2.20609e-13	down
ENSMUSG00000028245.8	Nsmaf	2809.96	14.2109	16.4649	14.0644	7.61525	5.80202	8.05554	-1.03701	1.37253e-21	down
ENSMUSG00000026662.7	Sephs1	3229.48	10.7431	12.4529	10.3571	5.37766	4.67011	5.69334	-1.0382	9.59878e-26	down
ENSMUSG00000022814.6	Umps	2266.78	13.5414	11.456	10.4683	5.79243	4.27762	6.2645	-1.03824	3.85269e-14	down
ENSMUSG00000052889.5	Prkcb	445.77	3.15877	2.92502	2.17977	1.53727	1.30656	1.05848	-1.03827	1.18131e-06	down
ENSMUSG00000002835.7	Chaf1a	2055.59	13.8681	13.3937	11.9964	5.48871	5.49273	7.0012	-1.03839	1.53438e-16	down
ENSMUSG00000000028.8	Cdc45	1431.36	13.4403	14.2138	11.4932	6.31324	4.59454	6.81694	-1.04001	5.67185e-15	down
ENSMUSG00000046687.4	Gm5424	4353.06	55.297	64.4962	70.3645	32.5407	24.2393	30.7808	-1.04037	2.3026e-14	down
ENSMUSG00000025134.2	Thoc4	2801.31	13.9819	16.4825	16.2151	7.785	6.71717	8.46832	-1.04099	9.54528e-19	down
ENSMUSG00000020280.6	Pus10	1982.52	10.2233	11.2525	9.90208	5.58437	3.98265	4.86944	-1.0413	1.31522e-15	down
ENSMUSG00000031562.8	Dctd	1607.33	13.841	15.7138	12.6311	6.15125	5.26497	6.8147	-1.0415	1.99977e-18	down
ENSMUSG00000056201.6	Cfl1	43145.1	747.549	714.44	578.125	328.108	243.535	365.833	-1.04232	2.0449e-21	down
ENSMUSG00000032845.8	Alpk2	2134.62	6.54128	6.98461	5.61388	3.08068	2.76466	3.09064	-1.04255	4.13951e-21	down
ENSMUSG00000087060.1	2810442I21Rik	214.369	3.54073	3.87438	3.15534	1.86352	1.3968	1.30782	-1.0437	0.000565366	down
ENSMUSG00000015709.8	Arnt2	2206.69	6.56151	7.52765	6.00274	2.79237	2.43515	3.98925	-1.04615	4.99004e-12	down
ENSMUSG00000026088.9	Mitd1	1265.07	13.1968	21.5096	20.0245	8.52806	7.3338	9.35216	-1.0474	1.86397e-07	down
ENSMUSG00000011254.9	Thg1l	446.773	4.61216	3.858	3.88112	2.46537	2.05647	1.97064	-1.04874	3.09745e-06	down
ENSMUSG00000039680.8	Mrps6	1916.69	39.7467	44.4153	39.2911	18.9734	16.2949	20.9013	-1.04925	4.48812e-22	down
ENSMUSG00000063952.9	Brpf3	1094.13	4.37819	3.69514	2.93645	2.03112	1.41231	1.89069	-1.05115	6.31096e-11	down
ENSMUSG00000085988.1	Gm16896	206.167	0.670307	0.772687	0.608788	0.297877	0.225496	0.413699	-1.05157	0.000580681	down
ENSMUSG00000081455.1	Hmgb1-ps3	640.841	18.2982	16.7481	19.5798	7.90407	7.41296	9.60497	-1.05173	2.33728e-08	down
ENSMUSG00000031756.4	Cenpn	804.647	8.96872	8.15896	7.66025	4.33231	2.69023	4.33371	-1.0525	1.3107e-08	down
ENSMUSG00000028312.12	Smc2	5856.8	19.2861	20.6696	19.0317	9.13748	7.46868	10.1757	-1.05272	2.47022e-33	down
ENSMUSG00000079260.1	Glb1	168.784	1.28589	0.871827	0.972805	0.380444	0.485928	0.549048	-1.0528	0.0035623	down
ENSMUSG00000028494.6	Plin2	7921.89	75.4556	88.5183	76.9766	40.3982	33.0495	44.2645	-1.05391	1.50679e-29	down
ENSMUSG00000086723.1	Gm16601	57.933	0.696264	0.62921	0.50727	0.336312	0.196498	0.292861	-1.05471	0.0493474	down
ENSMUSG00000028089.4	Chd1l	524	3.07998	3.41318	2.99979	1.59348	1.26494	1.43471	-1.05477	8.47656e-09	down
ENSMUSG00000029290.5	Zfp326	2346.67	12.2723	15.1273	14.6043	7.28839	6.98245	7.86848	-1.05584	6.27799e-20	down
ENSMUSG00000031819.6	Cox4nb	1171.09	4.74867	4.37113	3.83258	2.14927	1.62408	2.09769	-1.05585	1.56199e-13	down
ENSMUSG00000029126.4	Nsg1	446.553	3.92411	4.53052	2.97195	1.42332	1.80028	1.88647	-1.05622	2.10274e-05	down
ENSMUSG00000032849.7	Abcc4	662.485	2.04323	2.20119	2.0555	0.868815	0.817488	1.17463	-1.0574	3.02511e-09	down
ENSMUSG00000068220.5	Lgals1	119424	2568.85	3012.51	2568.89	1384.3	984.767	1330.27	-1.05796	6.48242e-28	down
ENSMUSG00000024791.4	Cdca5	922.788	7.70882	7.90124	9.12579	3.75394	3.45663	4.00476	-1.05847	3.58831e-10	down
ENSMUSG00000049396.6	Gemin4	2208.08	9.34523	12.6166	12.1494	5.52123	3.87946	6.11036	-1.05893	7.74999e-11	down
ENSMUSG00000062937.5	Mtap	8654.31	57.039	58.864	55.933	27.3952	21.9045	28.6133	-1.05957	3.82895e-36	down
ENSMUSG00000031256.4	Cstf2	4318.09	17.69	18.3086	16.7351	7.69477	6.93285	9.10034	-1.0623	3.10391e-31	down
ENSMUSG00000024795.9	Kif20b	2332.63	6.9874	8.474	7.44102	3.38387	2.97736	3.9806	-1.06275	3.61181e-19	down
ENSMUSG00000034311.3	Kif4	2663.38	9.66144	10.5872	9.12217	4.5046	3.68207	5.02727	-1.06295	1.90424e-25	down
ENSMUSG00000026234.6	Ncl	39507.9	82.5009	89.5289	88.8201	38.8667	37.3574	40.9583	-1.06357	7.23582e-30	down
ENSMUSG00000017861.5	Mybl2	950.171	6.82102	5.56818	4.52755	2.55028	2.22199	2.79009	-1.06376	1.02844e-07	down
ENSMUSG00000029910.8	Mad2l1	2675.95	30.1429	32.2892	28.3396	13.547	12.6697	15.4697	-1.06408	8.00238e-25	down
ENSMUSG00000044258.9	Ctla2a	503.684	6.71883	6.51587	6.74743	3.0887	2.46737	3.49077	-1.06444	1.61729e-08	down
ENSMUSG00000027496.9	Aurka	3288.74	31.6208	35.4551	29.3598	14.9945	11.9013	16.5981	-1.06504	4.0648e-25	down
ENSMUSG00000027641.7	Rbl1	2021.55	7.49542	8.74586	8.08982	3.93226	3.07069	4.59665	-1.06564	7.79743e-19	down
ENSMUSG00000020929.8	Eftud2	8123.54	46.445	49.8103	39.6899	21.6887	17.1684	23.041	-1.06706	3.78549e-32	down
ENSMUSG00000049502.10	Dtx3l	3705.11	8.44507	13.4901	16.2591	5.83956	5.18451	6.15025	-1.0677	5.70591e-07	down
ENSMUSG00000039356.9	Exosc2	1630	16.4514	19.6256	18.474	8.89104	7.07068	8.71111	-1.06846	4.77409e-16	down
ENSMUSG00000039883.4	Lrrc17	8553.74	70.4587	81.6234	62.4815	33.4688	27.1346	35.6862	-1.06847	1.65142e-28	down
ENSMUSG00000020952.8	Scfd1	2755.61	22.6132	26.9488	23.5804	12.6299	8.69773	12.3499	-1.06955	2.55817e-18	down
ENSMUSG00000020288.7	Ahsa2	6932.79	43.7664	48.622	44.8381	19.4462	18.2526	22.1311	-1.07068	3.59793e-38	down
ENSMUSG00000041353.6	Tmem29	481.141	6.639	6.79257	5.5374	2.31583	3.06053	3.69727	-1.0714	4.18613e-06	down
ENSMUSG00000045838.8	A430105I19Rik	3849.08	15.1179	16.7322	13.2382	7.07319	5.70681	7.53722	-1.07317	9.77167e-26	down
ENSMUSG00000027775.8	Mfsd1	2609.27	15.0688	16.8632	15.9742	7.32407	6.181	7.97819	-1.0734	2.7604e-24	down
ENSMUSG00000027203.9	Dut	1853.93	17.1772	17.4566	17.4228	8.25183	7.38635	7.57322	-1.07347	6.23834e-17	down
ENSMUSG00000027978.8	Prss12	153.636	1.04406	0.929429	1.23195	0.548928	0.26868	0.648889	-1.07398	0.0078383	down
ENSMUSG00000006398.7	Cdc20	4059.32	40.3814	45.6088	39.8839	17.8657	15.8833	22.2003	-1.07593	2.25316e-24	down
ENSMUSG00000028318.8	Polr1e	1079.66	7.00121	7.6197	6.72864	4.24302	2.64012	3.78666	-1.07638	2.25952e-13	down
ENSMUSG00000029480.8	Dhx37	965.25	5.09671	3.62115	2.88787	1.98957	1.38896	1.7921	-1.07687	1.61035e-07	down
ENSMUSG00000087696.1	Gm16957	166.584	1.32351	1.35438	1.17252	0.5802	0.486386	0.652361	-1.07699	0.000341889	down
ENSMUSG00000031683.9	Lsm6	3084.15	22.2787	27.359	21.8646	12.5338	9.34583	11.8077	-1.07761	7.77913e-22	down
ENSMUSG00000047583.3	Tyw3	233.766	1.15929	0.811217	1.20634	0.444236	0.492278	0.461483	-1.07788	0.00104911	down
ENSMUSG00000026196.7	Bard1	1683.48	5.14727	5.43855	5.66974	2.48527	2.06777	2.72921	-1.07796	2.62622e-17	down
ENSMUSG00000036403.9	Cep135	530.47	1.64607	2.1513	1.58846	0.783484	0.732063	0.779624	-1.0783	6.01084e-08	down
ENSMUSG00000037972.6	Snn	4447.8	29.9018	28.0243	26.0514	12.9458	10.4902	14.1098	-1.07901	5.42646e-29	down
ENSMUSG00000042606.3	Hirip3	1934.31	14.8683	19.5338	15.5272	5.90827	7.43374	7.27437	-1.08031	3.55304e-16	down
ENSMUSG00000041238.8	Rbbp8	1974.4	10.3846	11.9748	10.4456	5.01107	3.95155	5.71074	-1.08176	1.61622e-19	down
ENSMUSG00000019817.11	Plagl1	13782.5	59.3799	56.2813	46.138	24.6824	20.1736	27.4444	-1.08207	3.47157e-26	down
ENSMUSG00000044367.6	Slc16a13	372.83	3.96325	2.14954	1.97128	1.59146	0.805155	1.22031	-1.08227	0.00207723	down
ENSMUSG00000084230.1	Gm14388	86.9908	2.53847	2.94078	4.40285	1.56529	1.5451	1.19997	-1.08383	0.0318972	down
ENSMUSG00000040749.5	Siah1b	478.189	4.46504	5.2676	5.34497	2.43187	2.12669	2.53802	-1.08435	1.52074e-07	down
ENSMUSG00000043067.8	Dpy19l1	7641.98	35.7418	42.3456	32.4474	15.5219	13.5247	16.6401	-1.08503	6.87128e-44	down
ENSMUSG00000058922.6	Gm10052	4487.82	83.7455	102.971	90.5857	41.4782	34.1059	47.3787	-1.08576	2.32967e-23	down
ENSMUSG00000028246.7	6230409E13Rik	1032.14	4.80653	5.01421	3.93729	1.79562	1.78288	2.63007	-1.08807	4.98741e-09	down
ENSMUSG00000021065.8	Fut8	1762.23	9.34942	10.244	9.23151	4.41732	3.11248	5.36897	-1.08814	4.80649e-13	down
ENSMUSG00000040296.8	Ddx58	7237.71	26.4882	40.3314	43.0006	16.9032	14.3056	17.5326	-1.08851	2.00489e-10	down
ENSMUSG00000022960.6	Donson	765.537	5.30808	6.43419	7.40375	3.01688	1.8657	3.70801	-1.08858	1.24943e-07	down
ENSMUSG00000020808.3	Fam64a	1595.85	24.5954	20.1389	15.7715	8.63644	8.15152	10.0992	-1.08887	7.58022e-11	down
ENSMUSG00000022297.7	Fzd6	1658.51	7.46558	8.17228	6.7242	3.66946	2.56611	3.69678	-1.08911	2.14524e-16	down
ENSMUSG00000073555.1	Gm4951	605.265	1.87563	4.10709	6.40919	2.02109	1.6058	1.92745	-1.08947	0.00519474	down
ENSMUSG00000034064.7	Poglut1	3269.48	21.8487	25.8734	19.8811	10.6311	9.21078	11.2027	-1.09203	4.68309e-24	down
ENSMUSG00000074896.3	Ifit3	11836.4	66.7229	130.566	172.063	62.0747	47.5971	54.8775	-1.09211	0.0121101	down
ENSMUSG00000068466.5	Gm5518	1818.68	53.8712	54.7465	45.9134	25.5787	15.9435	27.3714	-1.09224	4.71303e-12	down
ENSMUSG00000025395.7	Prim1	1356.32	12.0211	12.8	12.3321	5.77529	4.86904	6.67996	-1.09322	1.04229e-15	down
ENSMUSG00000028637.8	Ccdc30	82.1547	1.09849	0.928642	0.490855	0.354746	0.228729	0.312188	-1.09413	0.0381286	down
ENSMUSG00000090713.1	Gm8127	164.929	2.14129	2.23923	2.0701	1.15462	0.797565	0.876049	-1.09459	0.000663627	down
ENSMUSG00000032897.10	Nfyc	2344.96	25.3676	23.0871	20.1928	12.7523	9.31458	11.6922	-1.09573	1.09914e-19	down
ENSMUSG00000029283.10	Cdc7	734.066	4.70313	4.31152	3.46012	2.02751	1.74618	2.0123	-1.09574	4.94385e-11	down
ENSMUSG00000026104.7	Stat1	19729	51.5937	76.9266	80.2911	34.2153	26.5195	31.5755	-1.09582	1.66674e-11	down
ENSMUSG00000037747.3	Phyhipl	52.7489	0.386101	0.335678	0.290525	0.163002	0.119255	0.16312	-1.1001	0.043523	down
ENSMUSG00000032009.7	Sesn3	1365.04	12.3924	12.7085	9.78969	5.10282	4.47941	5.65429	-1.10402	3.92279e-16	down
ENSMUSG00000046561.7	Arsj	123.24	0.55994	0.678461	0.592056	0.397942	0.116184	0.301435	-1.10453	0.0224019	down
ENSMUSG00000015880.9	Ncapg	2919.55	13.73	15.4571	14.4973	6.88223	5.30178	7.08476	-1.10456	6.21657e-24	down
ENSMUSG00000020185.10	E2f7	779.695	2.64096	2.93861	2.80771	1.18723	1.05381	1.41294	-1.1079	4.91247e-13	down
ENSMUSG00000021958.4	Pinx1	966.452	13.4191	13.1859	12.8011	5.93922	4.95877	6.34212	-1.10793	6.46149e-16	down
ENSMUSG00000047643.4	Gm5454	321.984	3.72224	4.9909	3.53251	2.13432	1.43503	1.76597	-1.10812	1.57674e-05	down
ENSMUSG00000085566.1	A730017L22Rik	629.973	4.26385	4.11836	3.31441	2.00319	1.65561	1.37649	-1.10866	7.38852e-07	down
ENSMUSG00000025089.8	Gfra1	2301.41	9.81903	10.7554	8.5771	4.12634	3.53155	5.72633	-1.1089	5.02482e-17	down
ENSMUSG00000041482.8	Fam38b	3465.77	6.07904	6.87462	5.75246	3.29422	3.44105	3.32021	-1.10929	5.70552e-28	down
ENSMUSG00000082284.1	H3f3a-ps1	75.0828	3.1686	4.03068	2.90383	1.69674	1.45032	1.16386	-1.11426	0.0221882	down
ENSMUSG00000053469.7	Tg	856.549	2.76978	3.30772	2.44688	1.14818	1.39465	1.57226	-1.11442	4.14962e-11	down
ENSMUSG00000007653.5	Gabrb2	115.578	0.443918	0.357605	0.316091	0.189159	0.112488	0.088328	-1.11718	0.0149067	down
ENSMUSG00000024827.8	Gldc	97.3903	0.409634	0.524443	0.498189	0.213231	0.148501	0.262269	-1.11874	0.00782194	down
ENSMUSG00000027201.10	Myef2	6195.64	38.1929	45.0058	41.7604	19.4703	16.4727	19.5313	-1.12013	7.10008e-28	down
ENSMUSG00000062949.6	Atp11c	1370.21	4.70909	5.02359	4.07348	2.05537	1.67914	1.95151	-1.12134	1.35227e-19	down
ENSMUSG00000025283.9	Sat1	7308.34	109.334	116.391	111.393	50.3899	41.2555	55.5919	-1.12165	3.21791e-39	down
ENSMUSG00000045934.9	Mtmr11	980.663	6.34984	7.43229	5.92615	2.77986	2.29609	3.29517	-1.12214	1.90367e-14	down
ENSMUSG00000054293.3	A630033H20Rik	687.037	3.96574	4.67562	4.7298	1.98106	1.60478	2.019	-1.12403	3.66066e-09	down
ENSMUSG00000016319.3	Slc25a5	18404.1	302.332	286.121	237.423	131.237	97.5295	127.855	-1.12403	2.75432e-28	down
ENSMUSG00000070639.3	Lrrc8b	409.598	3.10359	3.06868	1.85527	1.08555	1.04073	1.31934	-1.12507	1.1294e-05	down
ENSMUSG00000028655.5	Mfsd2a	688.575	4.83687	7.2554	5.6951	2.71517	2.19545	2.95741	-1.12633	3.51652e-08	down
ENSMUSG00000034520.8	Gjc1	2516.64	19.7382	24.9611	22.4869	9.29378	7.75766	12.1453	-1.13024	1.86384e-14	down
ENSMUSG00000031077.7	Fadd	386.498	1.89875	1.90937	1.67844	0.935433	0.674939	0.741456	-1.13026	3.78974e-07	down
ENSMUSG00000089857.2	Zfp882	196.773	1.66474	1.80608	1.05247	0.698575	0.557781	0.81304	-1.13287	0.000774882	down
ENSMUSG00000024742.7	Fen1	1514.19	15.8902	12.9197	12.0022	7.28618	4.88503	5.15259	-1.13307	1.32725e-10	down
ENSMUSG00000036192.9	Rorb	126.87	0.293741	0.305417	0.220096	0.090562	0.115732	0.156272	-1.13543	0.00295554	down
ENSMUSG00000031608.7	Galnt7	791.761	3.59172	3.47097	3.54564	1.44022	1.25951	1.83958	-1.13764	1.04567e-11	down
ENSMUSG00000032815.9	Fanca	1099.85	6.12959	6.60088	4.33264	3.15159	2.09678	2.8008	-1.13821	3.53305e-13	down
ENSMUSG00000041633.8	Kctd12b	565.496	2.14395	2.39343	2.00461	1.02808	0.790454	0.961205	-1.14067	8.23867e-11	down
ENSMUSG00000063931.8	Pepd	3810.43	46.4499	50.1526	40.8206	18.3249	15.0352	20.1422	-1.14197	4.5702e-25	down
ENSMUSG00000028937.8	Acot7	2273.58	34.726	29.5472	22.8324	13.0644	10.0016	14.1662	-1.14321	1.97652e-13	down
ENSMUSG00000029298.8	Gbp9	5541.13	22.2937	29.8221	32.3148	12.8211	10.5763	12.7242	-1.14343	6.37745e-14	down
ENSMUSG00000048216.7	Gpr85	175.253	1.44529	1.22902	1.08244	0.712988	0.287296	0.455964	-1.1441	0.00115027	down
ENSMUSG00000042607.7	Asb4	842.454	5.50116	5.18614	4.43388	2.18893	1.78991	2.15219	-1.14683	3.62983e-13	down
ENSMUSG00000037608.8	Bclaf1	10835.6	37.0911	40.8939	37.0028	18.2503	13.6248	17.5623	-1.14896	2.48847e-39	down
ENSMUSG00000003198.8	Zfp959	305.678	2.6733	3.99948	3.79711	1.74588	1.28982	1.39272	-1.15166	4.70923e-05	down
ENSMUSG00000008373.9	Prpf31	3381.37	22.6615	23.7995	21.3693	10.09	8.42403	9.88475	-1.15207	1.9939e-27	down
ENSMUSG00000075272.3	Ttc30a2	67.175	0.534338	0.541101	0.660864	0.248625	0.256304	0.224021	-1.15341	0.021798	down
ENSMUSG00000037868.8	Egr2	877.955	5.79184	5.17679	5.61073	2.68952	1.89225	2.49864	-1.1545	4.57715e-12	down
ENSMUSG00000080845.1	Gm9115	117.87	1.48819	1.25547	2.0589	0.554244	0.806919	0.642228	-1.1555	0.0110058	down
ENSMUSG00000029223.8	Uchl1	298.172	7.14063	3.94071	3.42956	2.57751	1.70434	1.81876	-1.15551	0.00125903	down
ENSMUSG00000078234.4	Klhdc7a	145.438	0.484267	0.334639	0.22642	0.118093	0.153662	0.158984	-1.15674	0.00618207	down
ENSMUSG00000022261.5	Sdc2	10907.5	59.0787	67.9043	56.3264	27.0096	21.8663	28.5852	-1.15704	6.78382e-43	down
ENSMUSG00000026575.9	Nme7	659.029	9.22214	12.0866	9.73995	4.51423	3.83474	4.71826	-1.15855	4.49969e-11	down
ENSMUSG00000047180.6	Neurl3	467.468	3.3046	3.72269	3.07539	1.4661	1.13239	1.67649	-1.15877	2.29724e-09	down
ENSMUSG00000062526.3	Mppe1	619.159	6.30806	5.5385	5.33667	2.34861	2.33287	2.529	-1.15918	1.25229e-10	down
ENSMUSG00000007989.5	Fzd3	925.971	4.48487	4.44579	3.51995	1.62547	1.63111	1.96292	-1.16093	3.65186e-13	down
ENSMUSG00000035769.7	Xylb	98.7505	0.640743	0.389666	0.580999	0.262569	0.127302	0.306557	-1.16106	0.0181365	down
ENSMUSG00000078700.4	D030028A08Rik	80.1737	0.656193	0.498231	0.478609	0.271736	0.225359	0.254372	-1.16141	0.0194393	down
ENSMUSG00000002020.8	Ltbp2	2905.57	10.1073	8.8314	5.73422	3.78336	2.8118	3.8251	-1.16142	7.34983e-11	down
ENSMUSG00000047669.7	Msl3l2	155.815	1.26743	1.37852	1.39758	0.52657	0.696259	0.432612	-1.16335	0.0026617	down
ENSMUSG00000091343.1	Gm17328	50.9933	0.787486	0.734064	0.51156	0.245785	0.288853	0.303183	-1.16459	0.0416413	down
ENSMUSG00000032802.7	Srxn1	4422.57	30.556	36.2318	25.8651	13.6146	10.9078	15.0689	-1.16577	4.26845e-25	down
ENSMUSG00000021282.9	Eif5	12627.3	62.177	64.3129	58.8906	38.3204	22.7216	42.9743	-1.16679	1.54833e-49	down
ENSMUSG00000038685.10	Rtel1	1884.8	9.43819	10.9826	8.73442	4.29888	3.51526	5.50401	-1.16823	1.05092e-14	down
ENSMUSG00000027671.8	Actl6a	3283.38	32.4026	34.0599	29.6025	14.4425	10.8404	14.8317	-1.16955	2.32965e-30	down
ENSMUSG00000020358.10	Hnrnpab	18183.8	169.389	167.763	151.252	75.7918	66.7627	75.1172	-1.17006	3.30796e-52	down
ENSMUSG00000090035.1	Galnt4	909.633	3.51854	3.3668	3.10662	1.42649	1.054	1.73341	-1.1703	2.2658e-12	down
ENSMUSG00000051235.7	Gen1	1487.48	6.32289	7.11021	6.55809	2.98259	2.3647	3.18555	-1.1712	5.73026e-23	down
ENSMUSG00000028076.6	Cd1d1	307.24	2.80177	3.83111	3.4308	1.33887	1.22557	1.60292	-1.17315	4.76163e-06	down
ENSMUSG00000045328.7	Cenpe	4563.1	10.7433	11.5683	10.3685	4.27962	3.73874	5.70756	-1.17361	1.97067e-23	down
ENSMUSG00000032667.10	Pon2	1043.09	8.58119	9.71383	6.97706	3.85989	2.99936	3.90427	-1.17404	7.99409e-15	down
ENSMUSG00000021131.7	Erh	6449.99	112.876	137.873	106.313	45.1057	41.4887	46.1406	-1.17411	3.17439e-30	down
ENSMUSG00000031558.8	Slit2	222.724	0.464742	0.756047	0.475924	0.234812	0.314702	0.258185	-1.17604	0.000323175	down
ENSMUSG00000048612.8	Myof	22819.9	59.5632	68.1487	52.4174	25.6975	20.8169	28.5773	-1.17625	1.6384e-36	down
ENSMUSG00000025001.5	Hells	1916.75	6.18113	6.75096	6.35773	2.71826	2.20649	2.97268	-1.17665	1.39668e-25	down
ENSMUSG00000029817.8	Tra2a	8120.6	58.4435	64.0027	66.9507	22.7716	21.6781	28.4769	-1.17669	8.15929e-44	down
ENSMUSG00000024269.4	5730494M16Rik	1259.33	5.75024	6.41242	5.36165	2.58371	1.98896	2.70581	-1.17747	3.08499e-19	down
ENSMUSG00000045799.4	Gm9800	1782.68	40.1494	71.4081	82.1598	21.0136	31.115	27.6636	-1.17843	2.17329e-05	down
ENSMUSG00000064340.1	mt-Tl1	1994.81	486.53	537.467	465.917	198.86	239.554	168.576	-1.17909	1.83117e-09	down
ENSMUSG00000028124.7	Gclm	3397.28	13.4525	14.0428	11.9348	5.52297	4.58394	6.29035	-1.1802	3.10532e-33	down
ENSMUSG00000034329.9	Brip1	848.329	2.15116	2.79639	2.42408	1.07285	0.834636	1.2185	-1.18034	4.53184e-13	down
ENSMUSG00000028800.9	Hdac1	7471.44	64.7483	77.9507	69.3903	31.1618	28.3553	33.3348	-1.18044	4.01637e-34	down
ENSMUSG00000074607.5	Tox2	675.623	4.81887	4.18518	3.86482	1.79713	1.66667	1.97159	-1.18156	4.32098e-12	down
ENSMUSG00000040152.8	Thbs1	18612.4	64.3163	61.1495	53.7042	24.5919	19.4105	30.8335	-1.18527	4.89928e-26	down
ENSMUSG00000034593.10	Myo5a	11923	22.3305	28.8797	19.6836	11.9933	10.354	13.2876	-1.18629	8.31485e-28	down
ENSMUSG00000029377.4	Ereg	268.689	1.28095	1.11597	1.23299	0.517047	0.361413	0.641459	-1.18647	1.46706e-05	down
ENSMUSG00000027435.8	Cd93	179.93	0.41408	0.50205	0.583345	0.171847	0.2054	0.241721	-1.18799	0.000517323	down
ENSMUSG00000020063.9	Sirt1	1239.94	5.38484	6.99289	5.55993	2.44788	2.10879	2.57877	-1.19027	4.40684e-15	down
ENSMUSG00000048373.7	Fgfbp1	173.089	2.53909	3.58488	2.32554	0.995008	1.16509	1.28225	-1.19035	0.000421737	down
ENSMUSG00000090373.1	Gm17435	88.4973	0.404319	0.678192	0.569248	0.247954	0.24642	0.171416	-1.19237	0.0146677	down
ENSMUSG00000070526.2	Peg12	791.804	5.76948	5.87993	5.19349	2.3187	2.28009	2.28222	-1.19364	1.79151e-13	down
ENSMUSG00000052516.11	Robo2	92.8299	0.230679	0.382065	0.279374	0.080171	0.05769	0.166899	-1.19378	0.0124037	down
ENSMUSG00000046550.8	Spin2	109.804	1.88667	1.80787	1.95124	0.562741	0.764134	0.704098	-1.19565	0.00376531	down
ENSMUSG00000022673.3	Mcm4	5663.74	30.153	33.0118	28.6325	12.7649	10.4574	13.9571	-1.19644	4.59925e-44	down
ENSMUSG00000028560.5	Usp1	3350.52	16.3221	18.5626	19.0588	7.50049	5.8828	8.64019	-1.19754	4.64305e-22	down
ENSMUSG00000085666.1	Gm9855	101.973	1.61377	1.59181	1.53788	0.615727	0.649232	0.642778	-1.19763	0.0022047	down
ENSMUSG00000022296.7	Baalc	2233.53	21.417	24.1105	22.4411	11.9633	8.46378	10.0919	-1.19831	2.91886e-23	down
ENSMUSG00000026434.6	Nucks1	12728.3	37.7403	39.8813	39.6284	16.3379	13.9888	17.8827	-1.19952	4.16857e-46	down
ENSMUSG00000005980.8	Dnase1	205.414	1.1856	1.64854	1.56816	0.611182	0.453289	0.640677	-1.19998	4.04441e-05	down
ENSMUSG00000033031.7	C330027C09Rik	3460.51	18.014	17.7834	15.938	7.78922	6.06647	7.95093	-1.2006	9.69292e-38	down
ENSMUSG00000029851.4	Fam115c	3302.16	13.583	15.5985	13.2407	5.83754	4.56614	6.7483	-1.20173	2.88555e-26	down
ENSMUSG00000033454.5	Zbtb1	2894.78	4.63371	4.9305	4.46388	2.15587	1.68084	1.88697	-1.20275	1.27079e-30	down
ENSMUSG00000005732.8	Ranbp1	5212.2	95.0528	91.3548	87.8763	37.65	34.9179	38.2552	-1.20279	2.12196e-36	down
ENSMUSG00000057880.6	Abat	539.17	2.33735	3.04172	1.54277	1.13544	0.685434	0.960039	-1.20387	2.29034e-06	down
ENSMUSG00000058006.5	Mdn1	4868.16	5.08796	5.78968	4.80271	2.44236	1.97568	2.5351	-1.20405	2.37935e-37	down
ENSMUSG00000059208.7	Hnrnpm	9765.84	77.1917	77.5511	70.7469	29.0904	30.4672	28.0975	-1.20425	1.59227e-24	down
ENSMUSG00000001300.8	Efnb2	2559.89	11.5311	11.4481	10.373	4.18706	4.14011	5.31371	-1.2045	5.14343e-25	down
ENSMUSG00000086398.1	Gm15639	71.4784	2.26766	1.58783	2.09223	0.777489	0.641916	1.03293	-1.20488	0.0149775	down
ENSMUSG00000024165.8	Hn1l	6752.57	43.455	46.3936	39.9374	17.6949	13.6506	22.0759	-1.20514	2.762e-25	down
ENSMUSG00000028691.6	Prdx1	27474.8	229.642	247.284	208.403	100.468	78.5736	101.229	-1.2059	4.29118e-52	down
ENSMUSG00000091549.1	Gm6548	2874.01	34.0881	53.2628	51.3356	21.2895	15.4465	20.1441	-1.20635	1.86309e-11	down
ENSMUSG00000047910.5	Pcdhb16	805.664	2.69687	3.52579	2.43287	1.19402	0.985242	1.34292	-1.20785	9.40084e-12	down
ENSMUSG00000041431.10	Ccnb1	6304.18	51.3955	58.3843	45.4787	19.759	16.682	27.3162	-1.20828	1.23256e-20	down
ENSMUSG00000079737.3	3110001I22Rik	102.519	0.660895	1.41787	1.26482	0.475646	0.342971	0.556166	-1.20845	0.011314	down
ENSMUSG00000024812.8	Tjp2	931.585	4.17549	3.97305	3.57702	1.96742	1.15927	1.67694	-1.2095	8.54545e-12	down
ENSMUSG00000069910.2	Ccdc99	918.034	7.29669	7.67082	6.56507	3.18954	2.16179	3.44786	-1.20953	6.19186e-15	down
ENSMUSG00000066826.1	Gm10182	524.068	41.5981	27.4851	38.4314	17.9987	13.2889	12.4021	-1.2108	7.02459e-06	down
ENSMUSG00000023341.8	Mx2	1252.77	6.60175	10.354	12.0904	4.7184	3.96339	3.05015	-1.21148	6.49468e-06	down
ENSMUSG00000062588.3	Gm6104	508.274	5.7872	7.3148	6.39835	1.99841	3.32588	2.4219	-1.21282	2.17784e-05	down
ENSMUSG00000027669.6	Gnb4	5088.11	17.1527	17.5195	16.2546	7.20286	5.82516	7.82405	-1.21334	4.21402e-41	down
ENSMUSG00000051223.8	Bzw1	18382.9	115.333	132.847	118.06	52.0615	42.0555	54.7683	-1.21467	3.33561e-50	down
ENSMUSG00000046814.3	Gchfr	213.101	7.52307	6.55735	4.60514	1.96998	2.86141	2.62717	-1.21496	0.000435658	down
ENSMUSG00000030980.10	2310008H09Rik	4052.85	14.1479	16.6235	13.0394	5.55454	5.33666	6.43659	-1.21609	1.46655e-30	down
ENSMUSG00000049507.2	4930429B21Rik	138.392	1.28713	1.70679	1.69551	0.782	0.435112	0.678561	-1.22001	0.00111086	down
ENSMUSG00000028364.8	Tnc	20623	56.4166	61.5105	48.9426	21.3504	18.0562	28.3853	-1.22167	1.9415e-26	down
ENSMUSG00000031875.6	Cmtm3	2150.96	26.4213	26.6635	22.2615	10.1448	8.92876	11.2847	-1.22329	6.77281e-29	down
ENSMUSG00000018379.11	Srsf1	15894.5	59.4661	64.9424	62.1801	32.7311	27.8638	36.603	-1.22373	1.4645e-53	down
ENSMUSG00000072680.3	D14Ertd449e	70.4309	1.15687	0.834165	1.31436	0.357079	0.623202	0.31666	-1.22525	0.03718	down
ENSMUSG00000032369.7	Plscr1	843.64	10.4716	9.23632	8.48409	3.38697	3.36374	4.61575	-1.22548	2.03805e-12	down
ENSMUSG00000006930.8	Hap1	189.148	1.12054	1.20403	1.46351	0.450561	0.472376	0.478918	-1.22558	0.000144496	down
ENSMUSG00000071172.6	Srsf3	13425.6	86.1953	93.6359	89.7919	38.6622	28.5954	41.3204	-1.22831	1.3e-49	down
ENSMUSG00000022321.8	Cdh10	84.5561	0.345098	0.629074	0.507689	0.163147	0.099748	0.334139	-1.22906	0.0240519	down
ENSMUSG00000028587.11	Orc1	354.264	2.24935	2.36579	1.91422	1.04017	0.704403	1.10892	-1.22975	1.16087e-08	down
ENSMUSG00000085589.1	A430078I02Rik	267.471	2.14484	2.29601	2.31142	0.84254	0.987308	0.846645	-1.23022	6.88551e-06	down
ENSMUSG00000060288.7	Ppih	1150.4	25.9318	27.9379	19.1453	11.9328	9.26947	11.7645	-1.23065	3.69237e-16	down
ENSMUSG00000045382.6	Cxcr4	1655.38	16.2039	21.5532	16.6957	7.76105	6.08674	7.97221	-1.23104	4.73032e-18	down
ENSMUSG00000034674.11	Tdg	2138.78	12.9428	15.0834	12.4642	6.18597	4.55738	7.54894	-1.23112	1.0078e-28	down
ENSMUSG00000022899.2	Slc15a2	63.3075	0.442765	0.624222	0.441391	0.336766	0.119138	0.133443	-1.23137	0.02114	down
ENSMUSG00000037601.5	Nme1	5756.22	35.7091	39.1428	33.1569	15.1513	14.3821	15.5785	-1.23357	4.39123e-33	down
ENSMUSG00000020706.7	Ftsj3	4857.67	30.037	33.3547	26.6053	12.4787	11.2964	12.4793	-1.23388	1.70662e-36	down
ENSMUSG00000078521.2	2610002D18Rik	367.404	4.94587	5.95647	5.406	2.14624	2.05532	2.29608	-1.23405	1.07691e-08	down
ENSMUSG00000028351.5	Dbc1	104.145	0.553225	0.772037	0.502678	0.28687	0.151812	0.312046	-1.23476	0.00453274	down
ENSMUSG00000029826.8	Zc3hav1	6415.78	20.0502	28.6156	26.8376	10.0692	9.12094	11.1577	-1.23524	4.58862e-19	down
ENSMUSG00000072621.5	Slfn10-ps	199.25	0.840189	1.01894	1.36791	0.247722	0.417218	0.611162	-1.23659	0.00269131	down
ENSMUSG00000066357.4	Wdr6	4392.94	22.5009	22.039	16.0956	8.41565	6.71319	9.11285	-1.23695	1.07445e-22	down
ENSMUSG00000024846.5	Cst6	315.267	1.67161	1.34608	1.48791	0.822955	0.573451	0.386569	-1.23779	0.000289076	down
ENSMUSG00000068959.4	Zfp619	267.711	0.985175	0.956353	0.614532	0.32896	0.290275	0.394313	-1.23896	1.08642e-05	down
ENSMUSG00000052485.7	Tmem171	65.8765	1.41842	1.01795	0.772762	0.345366	0.30431	0.640312	-1.2395	0.0271523	down
ENSMUSG00000086988.1	1700086O06Rik	87.0834	1.14231	0.967337	1.03839	0.512966	0.426745	0.285171	-1.24018	0.00963529	down
ENSMUSG00000022015.7	Tnfsf11	1358.78	11.0119	11.7474	11.656	5.14633	3.46264	5.21868	-1.24022	6.0833e-17	down
ENSMUSG00000039055.4	Eme1	517.078	4.67966	4.13998	3.67353	1.83463	1.44335	1.82123	-1.24243	1.68489e-11	down
ENSMUSG00000022351.8	Sqle	1631.14	10.8702	11.8832	10.5252	4.50951	4.00548	4.70564	-1.24294	1.01572e-27	down
ENSMUSG00000022325.8	Pop1	2098.06	12.4916	14.7113	11.0692	5.04243	4.34277	5.45634	-1.24358	9.24242e-28	down
ENSMUSG00000054203.6	Ifi205	1651.48	13.4479	18.4843	25.6427	7.61883	8.21092	6.94907	-1.24494	7.52933e-07	down
ENSMUSG00000071866.5	Ppia	64260.9	1046.75	1152.44	863.476	454.752	319.448	460.575	-1.24607	4.79429e-32	down
ENSMUSG00000028644.9	Ermap	221.87	0.853596	1.51995	0.891546	0.508661	0.273149	0.314119	-1.24639	0.000269818	down
ENSMUSG00000027968.7	Larp7	2112.81	19.7256	23.6599	20.4766	8.70853	7.61639	8.96617	-1.24654	1.50373e-27	down
ENSMUSG00000042489.9	Clspn	2204.78	7.68476	9.75742	8.41011	3.30713	3.01493	4.23604	-1.24729	1.22868e-20	down
ENSMUSG00000007850.10	Hnrnph1	17009.5	175.447	144.545	150.174	57.5161	54.262	66.2505	-1.24731	7.68289e-63	down
ENSMUSG00000021707.4	Dhfr	1332.83	4.73617	5.01456	4.55572	1.71604	1.77796	2.16977	-1.24798	9.13475e-20	down
ENSMUSG00000033386.6	Frrs1	468.46	3.76157	4.18014	3.1914	1.43851	1.37842	1.56924	-1.24943	1.46749e-10	down
ENSMUSG00000045294.9	Insig1	1711.75	11.9614	13.3961	11.4328	5.04181	4.18783	5.33367	-1.24975	8.53445e-29	down
ENSMUSG00000024691.6	Fam111a	4694.34	25.7269	29.641	24.3985	10.5586	9.10487	12.8257	-1.24988	8.4069e-33	down
ENSMUSG00000082209.1	Eif4a-ps4	4608.41	65.8209	82.8453	66.8339	28.0102	26.8557	29.8765	-1.25128	7.68844e-29	down
ENSMUSG00000025255.9	Zfhx4	2875.85	3.84814	4.36749	3.59122	1.58017	1.3945	1.67875	-1.25295	1.04033e-35	down
ENSMUSG00000019960.6	Dusp6	4166.16	27.6235	29.3547	27.7056	13.1751	9.12293	11.2398	-1.25304	5.18802e-26	down
ENSMUSG00000024097.9	Srsf7	6845.56	64.8655	70.1108	63.3709	25.1322	20.4185	27.0833	-1.25366	4.1876e-53	down
ENSMUSG00000086965.1	Gm16314	203.268	5.5129	4.50369	3.38576	1.69795	1.59759	1.96754	-1.25393	5.64149e-05	down
ENSMUSG00000035683.7	Melk	2182.1	13.3216	14.505	14.1261	5.5833	4.62076	6.44406	-1.25421	4.59082e-27	down
ENSMUSG00000000184.9	Ccnd2	24036.3	77.2432	90.0848	73.0464	30.8723	28.4633	35.2538	-1.25541	1.72868e-48	down
ENSMUSG00000034903.11	Cobll1	2657.68	10.7393	10.431	10.5592	3.89102	3.47682	5.14471	-1.25572	6.36816e-24	down
ENSMUSG00000031196.7	F8	152.649	0.352545	0.31324	0.343318	0.114323	0.098635	0.136929	-1.256	0.000131075	down
ENSMUSG00000001025.4	S100a6	36520.7	944.385	942.478	997.126	398.701	324.389	417.766	-1.25783	1.91308e-45	down
ENSMUSG00000073771.4	Btbd19	988.123	14.8217	15.0586	14.2754	6.7756	4.25408	6.59365	-1.25807	6.88894e-13	down
ENSMUSG00000017146.6	Brca1	2042.68	6.13422	6.53622	5.81337	2.24089	2.08505	2.95892	-1.25927	1.40333e-26	down
ENSMUSG00000039145.9	Camk1d	155.61	0.518614	0.356129	0.39075	0.167719	0.14348	0.186149	-1.25953	0.000243451	down
ENSMUSG00000033732.8	Sf3b3	15778.8	66.8564	80.5433	62.3809	29.1109	20.4395	33.5359	-1.25978	1.25276e-24	down
ENSMUSG00000085704.1	4921531C22Rik	81.7092	1.1023	0.933698	0.789654	0.394421	0.403651	0.214888	-1.25985	0.0141882	down
ENSMUSG00000032261.9	Sh3bgrl2	334.063	1.73246	1.85412	1.83375	0.68882	0.531893	0.928303	-1.26004	2.52529e-07	down
ENSMUSG00000087639.1	Gm15512	166.589	1.41588	1.71563	1.0868	0.685997	0.430921	0.530736	-1.26009	0.000251391	down
ENSMUSG00000082585.1	Gm15387	5638.8	161.835	179.417	155.046	70.5097	44.7278	82.1534	-1.26182	2.55349e-18	down
ENSMUSG00000027342.7	Pcna	6541.75	109.207	101.384	78.8236	38.8319	32.5005	43.814	-1.26197	2.96784e-33	down
ENSMUSG00000019970.9	Sgk1	2074.93	17.1948	17.6191	15.1644	7.12259	5.33671	7.54832	-1.26235	1.67102e-24	down
ENSMUSG00000073680.2	Tmem88b	196.633	1.0634	1.17803	0.985983	0.353234	0.331709	0.587883	-1.26242	7.24184e-05	down
ENSMUSG00000044362.7	Ccdc89	51.3195	0.340648	0.43518	0.453067	0.13777	0.161465	0.177146	-1.26871	0.0253141	down
ENSMUSG00000031657.9	Heatr3	2848.66	17.9335	19.5528	17.8302	9.61758	6.3194	9.27191	-1.26888	1.41202e-29	down
[truncated: 393 more rows]
